# Supplementary material for: Identification of Hub Genes Related to the Recovery Phase of Irradiation Injury by Microarray and Integrated Gene Network Analysis
Source: PLoS One. 2011 Sep 13;6(9):e24680. doi: 10.1371/journal.pone.0024680 (PMC3172286; doi:10.1371/journal.pone.0024680)
Supplement: Table S1 — Significant differential genes by comparison of irradiated samples and sham-irradiated samples. (XLS) [file pone.0024680.s002.xls]

## Sheet: Sheet1
Table S1. Significant differential genes by comparison of irradiated samples and sham-irradiated samples
Gene Symbol	Control-Average Signal	Control-DiffScore	3 day-Average Signal	3 day-DiffScore	7 day-Average Signal	7 day-DiffScore	11 day-Average Signal	11 day-DiffScore	21 day-Average Signal	21 day-DiffScore	SEARCH_KEY	CHROMOSOME	DEFINITION	SYNONYMS
D130032J17Rik	1464.3	0	116.279	-97.4237	216.506	-84.0639	425.144	-52.6784	255.433	-77.9465	ILMN_205501	D130032J17RIK
Cd72	5714.15	0	436.71	-86.163	1820.84	-36.632	6559.83	4.34295e-09	5614.96	-4.34295e-09	ILMN_216812	CD72	4	Mus musculus CD72 antigen (Cd72), mRNA.	Lyb-2; Ly-32; Ly-19; Ly-m19; CD72c
4930597A21Rik	1165.8	0	112.512	-86.163	627.329	-7.97508	1225.58	4.34295e-09	1386.53	4.34295e-09	ILMN_196545	4930597A21RIK
Srpk3	946.938	0	44.4512	-79.4506	191.402	-47.4868	1697.17	9.16158	1175.38	4.34295e-09	ILMN_217542	SRPK3	X	Mus musculus serine/arginine-rich protein specific kinase 3 (Srpk3), mRNA.	Mssk1; Stk23
LOC667337	8539.59	0	2180.68	-78.7374	2936.72	-52.2079	1053.09	-120.238	1657.96	-96.2197	ILMN_206748	LOC667337		PREDICTED: Mus musculus hypothetical LOC667337 (LOC667337), mRNA.
2510042H12Rik	6016.09	0	546.283	-76.7725	4395.02	-4.34295e-09	1379.7	-53.8058	482.133	-78.5074	ILMN_202561	2510042H12RIK
Zbtb2	10007.2	0	1338.01	-74.9897	2119.01	-58.1236	4777.14	-20.1347	4193.91	-22.7177	ILMN_233623	ZBTB2	10	Mus musculus zinc finger and BTB domain containing 2 (Zbtb2), mRNA.	Gm1103
LOC100046817	853.541	0	141.781	-71.2574	440.507	-11.9602	416.983	-20.1439	360.334	-25.2932	ILMN_207193	LOC100046817		PREDICTED: Mus musculus hypothetical protein LOC100046817 (LOC100046817), mRNA.
1700027N10Rik	936.695	0	103.506	-68.0644	632.718	-2.41881	636.717	-2.84242	792.438	-4.34295e-09	ILMN_242897	1700027N10RIK	17	Mus musculus RIKEN cDNA 1700027N10 gene (1700027N10Rik), mRNA.
Hspa1b	3138.32	0	361.637	-67.9088	47.2191	-88.476	416.295	-66.5577	174.997	-79.2939	ILMN_198153	HSPA1B	17	Mus musculus heat shock protein 1B (Hspa1b), mRNA.	Hsp70.1; hsp68; Hsp70; Hsp70-1
LOC384538	7043.13	0	1053.53	-67.396	7394.08	4.34295e-09	3094.94	-22.97	1000.51	-70.9572	ILMN_200764	LOC384538
4631423B10Rik	431.819	0	39.3641	-66.1179	52.936	-59.6087	108.368	-41.9664	51.1602	-62.1546	ILMN_219732	4631423B10RIK
E030038D23Rik	2149.49	0	313.507	-65.9924	1032.87	-13.1471	406.097	-60.7377	761.006	-30.7293	ILMN_206892	E030038D23RIK
Bach2	1980.07	0	131.677	-65.699	1345.18	-4.34295e-09	2128	4.34295e-09	1971.79	-4.34295e-09	ILMN_223297	BACH2	4	Mus musculus BTB and CNC homology 2 (Bach2), mRNA.	MGC117590
Hspa1a	4420.81	0	585.319	-65.5791	24.0921	-87.9089	473.939	-70.2156	181.105	-79.9482	ILMN_223687	HSPA1A
Faim3	3797.25	0	441.519	-65.5522	492.758	-64.1075	9327.2	11.8656	5289.92	4.34295e-09	ILMN_220304	FAIM3	1	Mus musculus Fas apoptotic inhibitory molecule 3 (Faim3), mRNA.	Toso; MGC144826; 1810037B05Rik; MGC144825
Fcrla	5269.15	0	803.301	-61.0426	2413.3	-15.5083	6285.22	4.34295e-09	5604.01	2.17147e-09	ILMN_211779	FCRLA	1	Mus musculus Fc receptor-like A (Fcrla), mRNA.	Freb1; mFcrX; FCRL; mFREB; FREB; Fcrlm1; FCRL1; Fcrx; BB219290
9130004J05Rik	574.853	0	115.546	-59.6275	98.3427	-65.1719	132.305	-56.8805	93.0177	-69.6483	ILMN_193459	9130004J05RIK
4933404M02Rik	519.222	0	59.8486	-59.5961	440.107	-4.34295e-09	194.96	-23.3677	89.5157	-49.1531	ILMN_191326	4933404M02RIK	2	Mus musculus RIKEN cDNA 4933404M02 gene (4933404M02Rik), mRNA.
4930513E20Rik	423.734	0	31.2603	-59.5961	50.8242	-49.9123	95.139	-39.3727	95.2882	-34.3387	ILMN_220780	4930513E20RIK
2410076I21Rik	603.066	0	90.993	-58.0258	423.392	-4.34295e-09	266.194	-18.3663	62.9086	-66.3715	ILMN_218359	2410076I21RIK	9	PREDICTED: Mus musculus RIKEN cDNA 2410076I21 gene, transcript variant 1 (2410076I21Rik), mRNA.
Chst3	1866.96	0	315.559	-56.7053	1490.11	-4.34295e-09	3306.83	7.81852	2369.02	4.34295e-09	ILMN_215951	CHST3	10	Mus musculus carbohydrate (chondroitin 6/keratan) sulfotransferase 3 (Chst3), mRNA.	C6ST; GST-0
4833414E09Rik	287.768	0	6.91033	-56.2038	69.2329	-24.2765	-4.47706	-63.1893	15.6997	-50.2476	ILMN_222386	4833414E09RIK
Tmcc2	2129.05	0	258.855	-56.124	2493.1	4.34295e-09	955.791	-14.3023	275.74	-54.7487	ILMN_209160	TMCC2	1	Mus musculus transmembrane and coiled-coil domains 2 (Tmcc2), mRNA.	1110063G11Rik; KIAA0481
Phxr4	292.338	0	24.3735	-55.6668	55.5385	-35.9096	169.473	-4.81075	57.7813	-37.0049	ILMN_222568	PHXR4
1110037P13Rik	640.152	0	151.358	-54.9439	581.534	-4.34295e-09	246.137	-30.4347	90.5059	-77.295	ILMN_207121	1110037P13RIK
2210408F11Rik	553.388	0	108.463	-54.8048	194.324	-25.341	651.113	4.34295e-09	627.02	4.34295e-09	ILMN_191967	2210408F11RIK
C130085D15Rik	1295.21	0	280.543	-54.1897	470.127	-26.2636	336.998	-48.7453	344.631	-44.3673	ILMN_207083	C130085D15RIK
Cd19	1022.12	0	160.127	-54.1418	468.647	-11.3109	1177.28	0	780.743	-4.34295e-09	ILMN_219022	CD19		Mus musculus CD19 antigen (Cd19), mRNA.	AW495831
Cpm	1023.9	0	68.3872	-53.988	375.618	-12.1874	959.727	-4.34295e-09	1247.36	4.34295e-09	ILMN_191139	CPM	10	PREDICTED: Mus musculus carboxypeptidase M (Cpm), mRNA.
D230048P18Rik	674.701	0	134.254	-53.4435	56.9366	-74.8237	196.519	-41.7267	112.565	-59.2637	ILMN_206055	D230048P18RIK
Myl4	11029.8	0	1208.4	-52.8439	4787.07	-11.6268	5948.62	-7.57468	8539.59	-4.34295e-09	ILMN_210933	MYL4	11	Mus musculus myosin, light polypeptide 4 (Myl4), mRNA.	ALC1; AMLC; MLC1a; GT1; Myla; ELC; ELC1a
Tmprss3	414.091	0	29.019	-52.411	247.544	-0.0350128	298.845	-4.34295e-09	297.76	-4.34295e-09	ILMN_186905	TMPRSS3	17	Mus musculus transmembrane protease, serine 3 (Tmprss3), mRNA.	MGC130589
5830496L11Rik	1216.77	0	272.612	-51.6909	182.763	-65.1719	264.696	-55.6623	238.658	-56.843	ILMN_203520	5830496L11RIK
9930004G02Rik	379.62	0	54.2987	-51.4781	314.966	-4.34295e-09	101.752	-35.4435	159.032	-15.639	ILMN_204385	9930004G02RIK
A130026C10Rik	987.539	0	219.109	-51.4709	198.935	-53.309	393.424	-26.0788	224.159	-50.2476	ILMN_203758	A130026C10RIK
3632431M01Rik	552.536	0	46.8937	-51.4709	162.529	-23.1452	56.4822	-50.3362	68.0823	-45.3254	ILMN_195093	3632431M01RIK
2310043N10Rik	1809.61	0	446.516	-50.2542	875.644	-13.557	172.61	-81.1777	445.971	-50.3119	ILMN_192970	2310043N10RIK		Mus musculus RIKEN cDNA 2310043N10 gene (2310043N10Rik), non-coding RNA.	VINC; Neat1
Car1	5659.26	0	1417.3	-49.6929	2712.36	-12.5251	4447.46	-4.34295e-09	1940.93	-32.9032	ILMN_220231	CAR1		Mus musculus carbonic anhydrase 1 (Car1), transcript variant 1, mRNA.	Car-1; MGC118082; AW555628
D230017C05Rik	308.502	0	27.8449	-49.6402	48.4412	-35.9096	58.0799	-38.6726	59.2283	-33.6306	ILMN_205625	D230017C05RIK
GIG2	1072.26	0	251.458	-49.5518	60.7966	-85.1991	91.6987	-80.7633	53.1011	-85.4681	ILMN_203847	GIG2
D130062J21Rik	218.433	0	-0.204657	-49.4298	20.6724	-32.5239	66.9902	-17.7685	38.359	-24.8168	ILMN_205970	D130062J21RIK
A130010C12Rik	5366.82	0	1780.11	-48.5344	2289.68	-28.4996	1759.05	-52.75	2055.69	-38.6018	ILMN_192772	A130010C12RIK
LOC382015	384.821	0	43.9973	-48.5344	328.363	-4.34295e-09	803.154	11.7618	714.151	6.90124	ILMN_201127	LOC382015
D730006F06Rik	321.033	0	46.116	-48.3878	59.4728	-37.8993	103.165	-26.9597	96.3801	-24.7222	ILMN_203436	D730006F06RIK
Adrb2	8367.9	0	2052.32	-47.806	2804.13	-30.4429	1610.93	-59.6489	1895.18	-50.4959	ILMN_217517	ADRB2	18	Mus musculus adrenergic receptor, beta 2 (Adrb2), mRNA.	Badm; Gpcr7; Adrb-2
LOC100047815	4375.81	0	971.2	-47.716	2474.32	-4.69719	6352.9	1.80213	4083.52	-4.34295e-09	ILMN_218164	LOC100047815		PREDICTED: Mus musculus similar to CD79A antigen (immunoglobulin-associated alpha) (LOC100047815), mRNA.
scl0002975.1_346	1024.91	0	278.334	-47.5177	798.911	-4.34295e-09	428.248	-25.2599	642.424	-3.89357	ILMN_187935	SCL0002975.1_346
LOC383077	528.199	0	96.4809	-47.0939	326.273	-1.09475	241.127	-15.1897	223.614	-15.639	ILMN_199844	LOC383077
LOC100046406	7267.84	0	1893.04	-46.7056	1834.76	-46.4766	1326.11	-62.299	1974	-44.7931	ILMN_214471	LOC100046406		PREDICTED: Mus musculus hypothetical protein LOC100046406 (LOC100046406), mRNA.
Btg2	872.089	0	233.862	-46.4437	251.246	-38.2649	218.092	-52.8093	263.279	-38.6061	ILMN_219869	BTG2	1	Mus musculus B-cell translocation gene 2, anti-proliferative (Btg2), mRNA.	Pc3; AA959598; TIS21; APRO1
2900093K20Rik	532.401	0	93.7947	-46.3799	181.497	-20.2006	208.503	-19.9735	204.775	-17.4489	ILMN_214059	2900093K20RIK
Rapgefl1	544.955	0	54.3274	-46.3319	237.699	-7.82083	819.257	1.30072	780.73	4.34295e-09	ILMN_212357	RAPGEFL1	11	Mus musculus Rap guanine nucleotide exchange factor (GEF)-like 1 (Rapgefl1), mRNA.	B230105J10
6330407A03Rik	822.949	0	181.244	-46.1485	177.465	-45.1686	250.749	-34.2228	198.129	-41.2933	ILMN_193464	6330407A03RIK
Rag1	806.23	0	122.912	-46.1485	783.852	-4.34295e-09	1088.54	0.0447561	1008.14	4.34295e-09	ILMN_223743	RAG1	2	Mus musculus recombination activating gene 1 (Rag1), mRNA.	Rag-1
B930008G03Rik	5326.78	0	1748.47	-45.5847	2525.55	-19.1994	1716.74	-46.8602	2669.48	-17.3533	ILMN_204550	B930008G03RIK
Ccr7	419.872	0	18.0405	-45.573	46.8738	-33.8946	90.7136	-27.8814	78.4974	-27.3708	ILMN_222402	CCR7	11	Mus musculus chemokine (C-C motif) receptor 7 (Ccr7), mRNA.	EBI1; Cdw197; Ebi1h; CD197; Cmkbr7
F730045P10Rik	316.822	0	26.3941	-45.3079	70.7856	-24.9068	82.3382	-26.0685	52.5196	-32.7503	ILMN_207150	F730045P10RIK
Irf4	2402.81	0	394.212	-45.2625	715.179	-24.3483	1155.62	-10.6411	1271.25	-3.85432	ILMN_212182	IRF4	13	Mus musculus interferon regulatory factor 4 (Irf4), mRNA.	IRF-4; AI385587; Spip; LSIRF
2010007H06Rik	296.312	0	30.3613	-45.1521	134.016	-5.77148	160.482	-5.86789	179.707	-0.317142	ILMN_191392	2010007H06RIK
Vpreb3	9539.49	0	2149.49	-45.1521	8551.89	-4.34295e-09	12693.8	0.0938864	11188.5	4.34295e-09	ILMN_190336	VPREB3		Mus musculus pre-B lymphocyte gene 3 (Vpreb3), mRNA.	8HS-20; Vpreb-3; AI528709
A130038J17Rik	1854.81	0	436.305	-44.799	284.336	-56.1976	173.645	-69.2449	273.885	-58.0806	ILMN_195241	A130038J17RIK
LOC381739	573.203	0	72.7697	-44.4451	356.978	-0.00591587	461.171	-4.34295e-09	514.186	-4.34295e-09	ILMN_200488	LOC381739
Cd79b	7083.64	0	1473.09	-43.9639	3562.41	-8.92814	11079.4	3.33598	7409.32	4.34295e-09	ILMN_210940	CD79B	11	Mus musculus CD79B antigen (Cd79b), mRNA.	Ig-beta; B29; Igb; Igbeta
Egr1	29468	0	8966.92	-43.9022	883.187	-109.508	4540.54	-79.1902	2844.64	-89.3827	ILMN_215729	EGR1	18	Mus musculus early growth response 1 (Egr1), mRNA.	egr; Zenk; NGFIA; TIS8; Krox-1; Krox-24; Zif268; Krox24; NGF1-A; A530045N19Rik; Egr-1; ETR103; Zfp-6; NGFI-A
4933437K13Rik	306.079	0	36.7984	-43.3105	56.4822	-30.6608	258.511	-4.34295e-09	217.859	-4.34295e-09	ILMN_206775	4933437K13RIK
5930437C20Rik	488.01	0	132.182	-43.105	114.217	-43.5959	139.633	-41.5734	126.297	-39.7867	ILMN_203009	5930437C20RIK
Scd1	1557.41	0	308.502	-43.0492	500.981	-23.3589	3017.94	12.6124	1345.61	-4.34295e-09	ILMN_218062	SCD1	19	Mus musculus stearoyl-Coenzyme A desaturase 1 (Scd1), mRNA.	Scd-1; AI265570; SCD; AA589638; ab
4930519G04Rik	200.084	0	3.40536	-42.9372	-15.4276	-46.9707	40.0369	-24.7174	23.0189	-27.899	ILMN_215378	4930519G04RIK	5	Mus musculus RIKEN cDNA 4930519G04 gene (4930519G04Rik), mRNA.	1700014B12Rik
Jund1	1398.36	0	274.11	-42.9328	155.841	-53.309	255.299	-46.6267	181.666	-50.9387	ILMN_217403	JUND1	8	Mus musculus Jun proto-oncogene related gene d1 (Jund1), mRNA.	Jund; MGC6245
Nudel-pending	832.641	0	219.183	-42.5275	193.552	-43.9426	93.0177	-72.3648	141.395	-59.2637	ILMN_202050	NUDEL-PENDING
Pou2af1	5704.66	0	1571.74	-42.5275	4056.2	-4.34295e-09	6845.1	4.34295e-09	6639.78	4.34295e-09	ILMN_221862	POU2AF1	9	Mus musculus POU domain, class 2, associating factor 1 (Pou2af1), mRNA.	OBF.1; Bob1; OBF-1; OCAB; BOB.1; Bob-1; OCA-B
LOC641366	491.046	0	127.758	-42.5185	164.387	-25.5953	92.967	-56.0154	153.634	-31.9717	ILMN_202071	LOC641366		PREDICTED: Mus musculus hypothetical ENV polyprotein (LOC641366), mRNA.
6330505N24Rik	974.015	0	276.808	-42.1606	1183.35	4.34295e-09	679.191	-1.89409	172.123	-63.3888	ILMN_220853	6330505N24RIK	3	Mus musculus RIKEN cDNA 6330505N24 gene (6330505N24Rik), mRNA.	Gm126
A830091E24Rik	430.393	0	91.6779	-41.9168	259.341	-1.38095	196.322	-12.7083	211.56	-8.05394	ILMN_204301	A830091E24RIK
IGHV1S59_L17134_Ig_heavy_variable_1S59_150	751.11	0	202.001	-41.6485	616.649	-4.34295e-09	228.322	-38.2769	413.188	-5.75206	ILMN_188294	IGHV1S59_L17134_IG_HEAVY_VARIABLE_1S59_150
6430510M02Rik	453.106	0	84.4744	-41.2984	163.794	-17.3623	264.512	-3.17842	210.667	-8.61663	ILMN_218048	6430510M02RIK	2	Mus musculus RIKEN cDNA 6430510M02 gene (6430510M02Rik), mRNA.
Gadd45g	5097.49	0	1442.95	-41.1301	2416.67	-14.9202	2028.87	-31.5621	1837.4	-30.7082	ILMN_222120	GADD45G	13	Mus musculus growth arrest and DNA-damage-inducible 45 gamma (Gadd45g), mRNA.	DDIT2; C86281; OIG37; AI327420; CR6
Klra17	3141.71	0	1090.48	-40.3314	3443.24	4.34295e-09	2113.93	-3.45198	2679.92	-4.34295e-09	ILMN_214092	KLRA17	6	Mus musculus killer cell lectin-like receptor, subfamily A, member 17 (Klra17), mRNA.	Ly49q1; Ly-49Q; Ly49q
LOC672274	584.54	0	105.873	-39.7957	226.275	-13.5297	332.301	-5.54786	380.138	-4.34295e-09	ILMN_194300	LOC672274		PREDICTED: Mus musculus similar to Transcription factor SOX-4 (LOC672274), mRNA.
LOC637047	139.554	0	-19.5523	-39.487	-18.5987	-31.9768	-0.114049	-28.1174	-2.25305	-24.5153	ILMN_190449	LOC637047		PREDICTED: Mus musculus similar to Ig kappa chain V-II region RPMI 6410 precursor (LOC637047), mRNA.
9930031P18Rik	1231.19	0	365.891	-39.1777	154.458	-68.1953	114.294	-76.334	103.253	-77.295	ILMN_192020	9930031P18RIK
Fosb	12741	0	3321.77	-38.857	95.6977	-78.4347	466.143	-74.7919	467.316	-73.517	ILMN_192812	FOSB	7	Mus musculus FBJ osteosarcoma oncogene B (Fosb), mRNA.
4933421G18Rik	1652.4	0	527.87	-38.538	446.735	-43.5959	687.721	-25.4308	528.845	-38.4316	ILMN_185313	4933421G18RIK
4930580J09Rik	184.312	0	17.7023	-38.1668	-8.71637	-47.7092	24.9648	-34.095	18.5602	-33.6306	ILMN_206972	4930580J09RIK
C230071H18Rik	436.147	0	61.4888	-37.8094	146.203	-13.4464	478.736	4.34295e-09	249.975	-0.843929	ILMN_217653	C230071H18RIK	2	Mus musculus RIKEN cDNA C230071H18 gene (C230071H18Rik), mRNA.
D230047F17Rik	359.395	0	68.3594	-37.5668	106.268	-20.2441	245.327	-0.630081	196.444	-3.23996	ILMN_206741	D230047F17RIK
LOC382646	159.764	0	-1.56263	-37.5645	16.0915	-21.5261	289.768	5.04459	130.002	-4.34295e-09	ILMN_212714	LOC382646
G0s2	5985.77	0	1977.58	-37.5414	1358.37	-56.8486	675.894	-83.8633	1155.33	-62.1546	ILMN_220362	G0S2	1	Mus musculus G0/G1 switch gene 2 (G0s2), mRNA.	MGC151417; AI255151; AV006465; MGC151415
4930426D05Rik	198.218	0	10.7638	-37.3533	73.9382	-7.34291	555.239	27.2923	377.357	5.54838	ILMN_202319	4930426D05RIK
LOC637082	1004.92	0	291.664	-37.0937	458.865	-11.9109	456.367	-16.7398	617.919	-1.75486	ILMN_221339	LOC637082		PREDICTED: Mus musculus similar to TIFA, transcript variant 1 (LOC637082), mRNA.
LOC100041681	252.975	0	48.149	-37.0323	112.44	-8.25869	19.7786	-53.5141	66.445	-25.049	ILMN_203850	LOC100041681	6	PREDICTED: Mus musculus hypothetical protein LOC100041681 (LOC100041681), mRNA.
Arl5c	632.63	0	140.249	-36.9943	258.077	-13.6577	493.153	-4.34295e-09	557.91	-4.34295e-09	ILMN_215699	ARL5C	11	Mus musculus ADP-ribosylation factor-like 5C (Arl5c), mRNA.	Arl12; MGC73657; BC065791
8430403J19Rik	3971.5	0	960.428	-36.5826	1295.79	-24.3556	591.332	-53.5141	978.014	-36.4512	ILMN_202890	8430403J19RIK
Tnfrsf13c	1269.88	0	248.736	-36.321	352.627	-24.2488	2073.16	3.79589	1538.04	4.34295e-09	ILMN_191673	TNFRSF13C	15	Mus musculus tumor necrosis factor receptor superfamily, member 13c (Tnfrsf13c), mRNA.	Bcmd-1; MGC123890; Bcmd; Baffr; Bcmd1; MGC123891; BAFF-R; Lvis22; 2010006P15Rik
E130216C05Rik	406.953	0	117.251	-36.3114	186.944	-11.2442	203.09	-13.2198	114.071	-33.145	ILMN_203443	E130216C05RIK
Plk2	772.356	0	123.012	-35.6578	44.7365	-46.5521	33.1346	-52.8093	60.1812	-45.1119	ILMN_220669	PLK2	13	Mus musculus polo-like kinase 2 (Drosophila) (Plk2), mRNA.	Snk
Hist1h2ac	393.753	0	65.5017	-35.3493	168.98	-7.6274	196.99	-7.59621	774.621	6.75396	ILMN_196742	HIST1H2AC	13	Mus musculus histone cluster 1, H2ac (Hist1h2ac), mRNA.	9030420B16
Prf1	8431.48	0	1815.14	-34.8874	2740.51	-22.1807	5538.84	3.76897	4922.67	-4.2172	ILMN_215956	PRF1	10	Mus musculus perforin 1 (pore forming protein) (Prf1), mRNA.	Prf-1; Pfp
Arntl	1169.5	0	299.911	-34.8569	1043.65	-4.34295e-09	723.812	-2.79735	1213.62	4.34295e-09	ILMN_219345	ARNTL	7	Mus musculus aryl hydrocarbon receptor nuclear translocator-like (Arntl), mRNA.	Bmal1; MOP3; bmal1b'; BMAL1b; Arnt3
Myd116	6195.99	0	1878.94	-34.5473	1120.24	-53.2726	1204.55	-53.7435	523.738	-71.9143	ILMN_220505	MYD116	7	Mus musculus myeloid differentiation primary response gene 116 (Myd116), mRNA.	9630030H21
Kel	1979.45	0	591.785	-34.471	1493.26	-4.34295e-09	1310.35	-2.362	265.617	-60.6324	ILMN_216252	KEL	6	Mus musculus Kell blood group (Kel), mRNA.	MGC107471; CD238
Egr2	813.344	0	236.575	-34.3674	19.4247	-78.2432	46.5883	-74.7606	23.2956	-77.295	ILMN_212209	EGR2
A530021P12Rik	1145.46	0	341.909	-34.1201	313.786	-32.5342	183.399	-56.154	218.433	-48.7094	ILMN_203983	A530021P12RIK
LOC666661	399.456	0	76.4833	-34.1172	-6.32337	-58.0712	-10.6854	-63.5626	68.9927	-34.3387	ILMN_216553	LOC666661		PREDICTED: Mus musculus apolipoprotein L, 3-like (LOC666661), mRNA.
5730469M10Rik	1856.54	0	518.371	-33.9295	2063.51	0	1239.45	-1.72599	478.207	-33.2512	ILMN_254064	5730469M10RIK	14	Mus musculus RIKEN cDNA 5730469M10 gene (5730469M10Rik), mRNA.	AU040822
Bcl7a	4299.77	0	1351.06	-33.9128	3521.46	-4.34295e-09	5385.98	4.34295e-09	5022.8	4.34295e-09	ILMN_188537	BCL7A	5	Mus musculus B-cell CLL/lymphoma 7A (Bcl7a), mRNA.	4432415N06Rik; AI448316
LOC631037	298.709	0	45.6427	-33.8822	156.42	-2.00846	46.252	-34.2389	32.7884	-36.2463	ILMN_218342	LOC631037	4	PREDICTED: Mus musculus similar to CYP4B1 (LOC631037), mRNA.
Alas2	8644.83	0	2012.82	-33.4648	11133.8	4.34295e-09	4782.57	-4.85203	2004.56	-32.1853	ILMN_216832	ALAS2
Mscp	4273.28	0	1720.53	-33.1814	5797.92	4.34295e-09	2400.94	-13.0726	1951.73	-24.4643	ILMN_214648	MSCP
Gpr109a	2689.49	0	523.738	-32.805	249.762	-43.5959	136.567	-52.8093	110.076	-51.1198	ILMN_221500	GPR109A	5	Mus musculus G protein-coupled receptor 109A (Gpr109a), mRNA.	PUMA-G; Pumag; Gpr109b; mHM74b; HM74
1300017J02Rik	377.357	0	89.813	-32.7056	395.407	4.34295e-09	202.275	-6.89598	85.7724	-32.5255	ILMN_217090	1300017J02RIK	9	Mus musculus RIKEN cDNA 1300017J02 gene (1300017J02Rik), mRNA.
Ybx3	8405.84	0	2998.89	-32.3175	3127.13	-25.5069	2535.97	-41.4434	3087.46	-27.8882	ILMN_203309	YBX3
Il4i1	370.834	0	82.4333	-32.2896	43.1838	-42.0047	1461.39	37.4691	1004.92	17.7535	ILMN_221311	IL4I1	7	Mus musculus interleukin 4 induced 1 (Il4i1), mRNA.	Fig1; Fig1-ps
Cnp	1093.38	0	255.574	-32.2386	470.344	-11.4674	1051.86	-4.34295e-09	1025.51	0	ILMN_222860	CNP	11	Mus musculus 2',3'-cyclic nucleotide 3' phosphodiesterase (Cnp), mRNA.	CNPase; Cnp; Cnp1; Cnp-1
D030019N20Rik	444.7	0	136.52	-32.2378	191.279	-13.5297	238.036	-9.49528	202.78	-12.0294	ILMN_205189	D030019N20RIK
Rsph1	2439.22	0	561.74	-31.8785	1853.88	-4.34295e-09	1315.12	-5.85594	2467.34	4.34295e-09	ILMN_187143	RSPH1	17	Mus musculus radial spoke head 1 homolog (Chlamydomonas) (Rsph1), mRNA.	Tsga2
Rgs2	395.589	0	95.6203	-31.7521	84.4793	-30.6266	100.604	-32.2812	116.34	-24.1636	ILMN_191558	RGS2
Hspa2	1778.88	0	583.52	-31.6877	689.687	-22.2464	1016.87	-9.77088	1307.44	-2.33993	ILMN_223593	HSPA2	12	Mus musculus heat shock protein 2 (Hspa2), transcript variant 2, mRNA.	MGC7795; HSP70.2; 70kDa; MGC58299; HSP70A2; Hsp70-2
Dusp2	3548.06	0	1078.36	-31.559	598.038	-48.9929	1476.75	-20.3929	1305.51	-20.4085	ILMN_212470	DUSP2	2	Mus musculus dual specificity phosphatase 2 (Dusp2), mRNA.	PAC1
Dleu2	1078.02	0	398.091	-31.3708	739.455	-4.34295e-09	337.193	-41.267	609.077	-7.46584	ILMN_184991	DLEU2
Capsl	366.102	0	26.4212	-31.1944	245.411	-4.34295e-09	394.383	4.34295e-09	374.998	4.34295e-09	ILMN_223468	CAPSL	15	Mus musculus calcyphosine-like (Capsl), mRNA.	1700028N11Rik; AW125205; MGC74120
A130024J05Rik	236.69	0	44.9762	-31.1921	42.3231	-27.464	46.5664	-32.7148	38.5254	-32.0567	ILMN_205014	A130024J05RIK
LOC385068	10768.2	0	4789.27	-30.9732	4429.43	-31.9768	3206.92	-64.0067	4041.69	-42.5359	ILMN_201381	LOC385068
Blk	1007.82	0	157.681	-30.6313	370.459	-12.0852	1263.79	4.34295e-09	1048.24	1.44765e-09	ILMN_216516	BLK	14	Mus musculus B lymphoid kinase (Blk), mRNA.
Pdzk1ip1	301.426	0	55.6646	-30.609	252.359	-4.34295e-09	187.466	-1.68602	56.5418	-27.2614	ILMN_211728	PDZK1IP1	4	Mus musculus PDZK1 interacting protein 1 (Pdzk1ip1), mRNA.	Map17; 0610007F13Rik; 2700030M23Rik; AU046042; RP23-246H17.1
LOC207685	400.414	0	313.207	-30.1355	429.673	-3.34925	1724.32	45.8686	769.003	8.40719	ILMN_196028	LOC207685		PREDICTED: Mus musculus hypothetical protein LOC207685, transcript variant 1 (LOC207685), mRNA.
LOC386520	2008.82	0	676.724	-29.9046	645.549	-29.8519	5214.65	34.5833	2895.64	4.34295e-09	ILMN_218821	LOC386520
Siglecg	954.132	0	249.986	-29.6974	376.811	-13.3903	1162.86	4.34295e-09	946.846	0	ILMN_204027	SIGLECG		Mus musculus sialic acid binding Ig-like lectin G (Siglecg), mRNA.	mSiglec-G; A630096C01Rik; Siglec10; Siglec-G; 9830164H23
LOC239770	577.351	0	223.833	-29.634	1006.93	4.54335	164.439	-46.3715	436.961	-4.34295e-09	ILMN_197973	LOC239770
A430070A22Rik	443.061	0	134.407	-29.4121	350.329	-4.34295e-09	193.488	-16.1409	262.768	-2.27778	ILMN_205033	A430070A22RIK
LOC386360	283.685	0	56.7531	-29.227	81.3565	-17.0289	145.34	-6.19264	109.732	-10.0978	ILMN_200373	LOC386360
C030013C21Rik	218.493	0	7.69608	-29.1887	52.4761	-11.4311	139.346	-0.287742	48.8164	-13.0641	ILMN_186214	C030013C21RIK
B130044D17Rik	183.549	0	19.1604	-29.1463	33.744	-17.8875	49.5983	-16.5859	66.9983	-6.88829	ILMN_204116	B130044D17RIK
Ralgps2	223.421	0	15.9929	-29.0123	65.3936	-9.39017	154.98	-4.2052	179.178	-1.14644	ILMN_238709	RALGPS2	1	Mus musculus Ral GEF with PH domain and SH3 binding motif 2 (Ralgps2), mRNA.	2210408F11Rik; AU043409; 1810020P17Rik; AW046161; 9130014M22Rik; 4921528G01Rik
Klf2	23024.4	0	7739.11	-28.9906	2595.55	-62.1356	3684.4	-56.966	4340.81	-50.3119	ILMN_210280	KLF2	8	Mus musculus Kruppel-like factor 2 (lung) (Klf2), mRNA.	Lklf
Cnp1	229.107	0	46.1407	-28.8707	64.6198	-15.8834	93.324	-11.7434	126.143	-1.38236	ILMN_203939	CNP1
LOC385392	238.719	0	54.132	-28.5371	47.0562	-25.8196	97.4817	-13.2198	110.669	-6.24566	ILMN_200837	LOC385392
Lgr5	142.398	0	0.29698	-28.3525	164.012	4.34295e-09	166.674	4.34295e-09	195.956	4.34295e-09	ILMN_214622	LGR5	10	Mus musculus leucine rich repeat containing G protein coupled receptor 5 (Lgr5), mRNA.	FEX; Gpr49
BC050254	218.228	0	33.3306	-28.3112	6.99764	-33.9806	36.4708	-26.8886	44.7261	-19.8965	ILMN_199982	BC050254		PREDICTED: Mus musculus cDNA sequence BC050254 (BC050254), misc RNA.
5830411K21Rik	432.495	0	137.446	-28.2706	39.0068	-58.7218	131.785	-30.8422	114.962	-32.9112	ILMN_186422	5830411K21RIK
Hbb-b2	6647.35	0	2172.05	-28.2375	4607.22	-4.34295e-09	3837.24	-6.28023	2019.2	-30.9473	ILMN_220984	HBB-B2	7	Mus musculus hemoglobin, beta adult minor chain (Hbb-b2), mRNA.	AI036344
6430573H23Rik	324.006	0	88.2849	-28.1221	156.495	-4.92359	152.585	-9.98253	72.026	-29.8596	ILMN_204800	6430573H23RIK
Sox4	1136.6	0	177.559	-28.062	304.638	-16.9868	672.85	-3.22391	668.251	-2.378	ILMN_194300	SOX4	13	Mus musculus SRY-box containing gene 4 (Sox4), mRNA.	AA682046; Sox-4
9530055J05Rik	245.464	0	58.395	-28.0236	216.221	-4.34295e-09	138.794	-3.82793	184.351	-4.34295e-09	ILMN_202733	9530055J05RIK
C430002D13Rik	608.029	0	212.693	-27.9626	373.636	-2.01231	287.476	-14.9317	388.5	-1.02527	ILMN_205312	C430002D13RIK
9430081H08Rik	312.692	0	88.9575	-27.9275	62.2506	-33.9737	123.787	-17.3396	84.4282	-27.8451	ILMN_191533	9430081H08RIK
Jakmip1	1157.85	0	321.754	-27.9275	743.615	-4.34295e-09	1333.39	4.34295e-09	1222.24	4.34295e-09	ILMN_218013	JAKMIP1	5	Mus musculus janus kinase and microtubule interacting protein 1 (Jakmip1), mRNA.	Gababrbp; C330021K24Rik; Marlin-1; 5830437M04Rik
Birc1cl	1046.28	0	343.942	-27.9048	636.612	-1.90972	390.621	-25.2929	573.441	-6.66629	ILMN_195158	BIRC1CL
Gadd45a	6005.7	0	1903.69	-27.7579	2427.73	-16.4807	1242.99	-43.8408	1380.26	-35.8501	ILMN_221926	GADD45A	6	Mus musculus growth arrest and DNA-damage-inducible 45 alpha (Gadd45a), mRNA.	AA545191; Ddit1; GADD45
Hist2h2bb	3034.05	0	957.219	-27.669	1031.32	-21.1461	1032.18	-24.6429	1458.54	-9.69419	ILMN_213471	HIST2H2BB	3	Mus musculus histone cluster 2, H2bb (Hist2h2bb), mRNA.	H2b-616
Mmp8	1411.18	0	388.033	-27.5218	2540.56	3.80863	681.607	-10.5931	1577.49	4.34295e-09	ILMN_211445	MMP8	9	Mus musculus matrix metallopeptidase 8 (Mmp8), mRNA.	BB138268
E330020G21Rik	937.43	0	322.601	-27.0116	385.76	-15.9767	287.399	-33.6392	334.968	-23.9767	ILMN_205427	E330020G21RIK
EG545216	409.833	0	97.4817	-26.7606	199.348	-4.79172	451.959	4.34295e-09	394.896	-4.34295e-09	ILMN_210322	EG545216		PREDICTED: Mus musculus predicted gene, EG545216 (EG545216), mRNA.
D330025A21Rik	268.831	0	52.1928	-26.7324	167.464	-4.34295e-09	94.9425	-14.025	104.156	-8.56734	ILMN_204953	D330025A21RIK
Sbk	2541.67	0	534.67	-26.6946	1782.9	-4.34295e-09	3272.72	4.34295e-09	2797.91	4.34295e-09	ILMN_220623	SBK
Scrg1	604.137	0	219.825	-26.5985	947.707	0.661137	215.78	-27.7304	492.359	-4.34295e-09	ILMN_209789	SCRG1	8	Mus musculus scrapie responsive gene 1 (Scrg1), mRNA.	AW124307
Hist1h2ab	2194.15	0	848.255	-26.5044	649	-36.2464	986.441	-20.0781	1045.76	-15.0513	ILMN_196732	HIST1H2AB	13	Mus musculus histone cluster 1, H2ab (Hist1h2ab), mRNA.	H2A.1; H2a-53
Otub2	386.721	0	60.6335	-26.0185	200.487	-1.61005	478.507	0.00881064	287.827	-1.44765e-09	ILMN_221782	OTUB2	12	Mus musculus OTU domain, ubiquitin aldehyde binding 2 (Otub2), mRNA.	OTB2; AI413508; AW557219; 2010015L18Rik; OTU2; 4930586I02Rik
A630006E02Rik	1170.97	0	447.767	-25.912	1115.33	-4.34295e-09	778.846	-2.78414	942.874	-4.34295e-09	ILMN_203866	A630006E02RIK
E330013M12Rik	304.983	0	87.2544	-25.7788	89.7664	-21.328	92.5555	-24.9065	91.2082	-23.2503	ILMN_205261	E330013M12RIK
Dock2	310.831	0	75.3075	-25.3592	105.398	-11.7728	108.189	-17.3396	36.1273	-38.7427	ILMN_207417	DOCK2
Il12a	1270.13	0	389.073	-24.9521	678.991	-3.67886	910.567	-4.34295e-09	1044.03	-4.34295e-09	ILMN_217628	IL12A	3	Mus musculus interleukin 12a (Il12a), mRNA.	Il-12a; MGC151228; p35; Ll12a; MGC151232; IL-12p35
Snca	1976.42	0	531.582	-24.893	2005.85	-0.282043	1132.41	-6.1014	380.604	-28.877	ILMN_218187	SNCA	6	Mus musculus synuclein, alpha (Snca), transcript variant 2, mRNA.	NACP; alphaSYN
Rhob	10595.7	0	3872.09	-24.8371	2705.59	-37.0522	1891.33	-53.5141	2532.43	-40.9671	ILMN_189906	RHOB	12	Mus musculus ras homolog gene family, member B (Rhob), mRNA.	Arh6; AA017882; MGC117867; Arhb
Butr1	489.318	0	141.463	-24.7299	473.087	-4.34295e-09	319.774	-1.19235	37.8636	-51.3162	ILMN_209829	BUTR1		Mus musculus butyrophilin related 1 (Butr1), mRNA.	BUTR-1
9630007E23Rik	665.467	0	265.993	-24.7266	487.191	-4.34295e-09	991.169	2.64076	765.787	4.34295e-09	ILMN_204282	9630007E23RIK
Cd93	3303.91	0	1246.23	-24.694	2501.19	-4.34295e-09	2614.86	-4.34295e-09	3487.04	0	ILMN_206566	CD93	2	Mus musculus CD93 antigen (Cd93), mRNA.	6030404G09Rik; C1qr1; AA145088; C1qrp; AW555904; AA4.1; Ly68
2010015P12Rik	750.243	0	300.556	-24.637	226.476	-33.9737	675.258	-4.34295e-09	328.545	-18.958	ILMN_189754	2010015P12RIK
9030016H15Rik	272.214	0	71.954	-24.4461	25.0918	-40.3574	66.1093	-28.7412	34.2584	-39.0605	ILMN_207015	9030016H15RIK
F830002E14Rik	995.389	0	444.356	-24.1217	781.163	-4.34295e-09	455.316	-23.2935	846.654	-4.34295e-09	ILMN_207172	F830002E14RIK
A130020K16Rik	260.017	0	71.5907	-24.1217	51.4417	-27.464	110.108	-12.6299	179.598	-4.34295e-09	ILMN_203926	A130020K16RIK
6430407L02Rik	478.872	0	180.342	-24.1172	244.66	-7.23768	351.826	-0.293168	259.804	-5.95728	ILMN_203250	6430407L02RIK
Tmem108	283.443	0	47.6392	-23.5108	114.996	-4.38136	81.3955	-15.6649	122.785	-3.85678	ILMN_219526	TMEM108	9	Mus musculus transmembrane protein 108 (Tmem108), mRNA.	AI462967; R74726; B130017P16Rik
Idb2	2134.11	0	998.652	-23.5108	3304.35	2.37059	1537.44	-2.16031	2300.96	4.34295e-09	ILMN_202115	IDB2
Rhbdl2	5352.46	0	2325.36	-23.3383	3161.76	-4.39012	4075.11	-4.34295e-09	3294.9	-4.32888	ILMN_218398	RHBDL2	4	Mus musculus rhomboid, veinlet-like 2 (Drosophila) (Rhbdl2), mRNA.	9130416B15
LOC100047273	222.173	0	39.7532	-23.2192	52.555	-14.964	192.535	-4.34295e-09	119.272	-0.827117	ILMN_202556	LOC100047273		PREDICTED: Mus musculus hypothetical protein LOC100047273 (LOC100047273), mRNA.
4930445K14Rik	641.655	0	232.12	-23.0469	461.582	-4.34295e-09	592.191	-4.34295e-09	453.497	-4.34295e-09	ILMN_189952	4930445K14RIK
B930044G13Rik	638.932	0	243.18	-22.9877	312.999	-9.63969	192.39	-33.1418	268.324	-15.7079	ILMN_204753	B930044G13RIK
Zbtb9	409.642	0	123.363	-22.9203	214.271	-9.78256	296.2	-3.6084	284.787	-0.51067	ILMN_196474	ZBTB9	17	Mus musculus zinc finger and BTB domain containing 9 (Zbtb9), mRNA.	3930402F13Rik
4732465J04Rik	243.848	0	41.9134	-22.8374	235.94	-4.34295e-09	38.9292	-25.7032	115.853	-3.02858	ILMN_207047	4732465J04RIK
LOC381232	327.046	0	56.1089	-22.6425	365.658	0	98.2057	-14.7802	195.703	-0.993188	ILMN_187902	LOC381232
LOC547150	315.853	0	107.688	-22.4839	163.44	-3.74854	175.608	-6.57583	159.377	-6.06378	ILMN_201442	LOC547150	8	PREDICTED: Mus musculus similar to p47 protein (LOC547150), misc RNA.
Cd84	765.517	0	575.599	-22.4352	983.011	-16.1085	331.246	-27.0976	664.749	-15.5593	ILMN_203843	CD84
Arhgap24	288.102	0	66.2511	-22.3865	332.435	-3.05049	318.667	0	354.944	0.261417	ILMN_220875	ARHGAP24	5	Mus musculus Rho GTPase activating protein 24 (Arhgap24), transcript variant 1, mRNA.	0610025G21Rik; MGC38749
Slc25a37	4114.14	0	1569.83	-22.3073	6224.69	4.34295e-09	2466.17	-5.39316	1744.3	-15.0513	ILMN_214648	SLC25A37	14	Mus musculus solute carrier family 25, member 37 (Slc25a37), nuclear gene encoding mitochondrial protein, mRNA.	1700020E22Rik; 4930526G11Rik; Mscp; Frascati; AI848481; mitoferrin; C330015G08Rik; 4930513O14Rik; Mfrn
Trib2	1428.12	0	326.055	-22.3005	763.31	-2.84631	2111.88	0.552763	1878.73	0	ILMN_186091	TRIB2
Pde1b	1747.63	0	753.083	-22.2741	1718.61	0	648.996	-33.0819	1557.94	-4.34295e-09	ILMN_192905	PDE1B	15	Mus musculus phosphodiesterase 1B, Ca2+-calmodulin dependent (Pde1b), mRNA.	Pde1b1; 63kDa
Slc2a3	9942.73	0	4190.29	-22.079	10623.4	4.34295e-09	4147.56	-24.1347	7338.32	-4.34295e-09	ILMN_211512	SLC2A3	6	Mus musculus solute carrier family 2 (facilitated glucose transporter), member 3 (Slc2a3), mRNA.	C78366; AA408729; Glut3; Glut-3; AL024341; AL023014; AU040424
A830081L15Rik	1154.1	0	498.026	-22.0546	606.947	-8.62949	932.723	-4.34295e-09	764.239	-1.47025	ILMN_204296	A830081L15RIK
Blnk	623.349	0	198.177	-21.7246	477.122	-4.34295e-09	598.871	0	596.052	-4.34295e-09	ILMN_220791	BLNK
LOC386005	2561.14	0	1152.59	-21.3961	1069.63	-24.2278	1106.07	-27.391	1276.09	-15.639	ILMN_200229	LOC386005
BC030476	6932.92	0	2076.4	-21.3786	2411.07	-15.0659	4552.96	-1.73207	3017.05	-9.71738	ILMN_209600	BC030476	15	Mus musculus cDNA sequence BC030476 (BC030476), mRNA.	MGC117582; MGC40815
Nuak1	403.703	0	75.9152	-21.2983	275.826	-4.34295e-09	399.08	-4.34295e-09	473.86	0	ILMN_234029	NUAK1	10	Mus musculus NUAK family, SNF1-like kinase, 1 (Nuak1), mRNA.	B230104P22Rik; MGC90816; AW494241; AU014801
Ier2	697.918	0	195.956	-21.293	750.183	4.34295e-09	190.511	-23.6244	720.249	4.34295e-09	ILMN_213956	IER2	8	Mus musculus immediate early response 2 (Ier2), mRNA.	ch1; AI317238; pip92
Aqp9	1617.65	0	626.832	-20.9833	2337.37	4.34295e-09	1080.83	-2.09388	1287.59	-4.34295e-09	ILMN_217052	AQP9	9	Mus musculus aquaporin 9 (Aqp9), mRNA.	AI266899
B830007D08Rik	492.597	0	172.44	-20.9276	297.831	-0.989538	218.802	-13.1481	276.284	-3.65731	ILMN_217087	B830007D08RIK
C430015A10Rik	376.811	0	127.138	-20.7358	217.23	-1.97139	101.879	-28.7314	207.139	-3.97555	ILMN_206359	C430015A10RIK
5830431A10Rik	147.191	0	20.138	-20.7358	113.732	-4.34295e-09	44.1694	-10.7274	99.1788	-4.34295e-09	ILMN_220968	5830431A10RIK	13	PREDICTED: Mus musculus RIKEN cDNA 5830431A10 gene (5830431A10Rik), misc RNA.
Nt5e	405.638	0	110.17	-20.6308	878.13	5.62547	119.152	-20.0984	403.339	0	ILMN_213360	NT5E	9	Mus musculus 5' nucleotidase, ecto (Nt5e), mRNA.	Nt5; eNT; NT; CD73; AI447961; 2210401F01Rik
C730013O11Rik	675.14	0	260.636	-20.6174	437.115	-0.0165909	220.277	-28.4687	432.596	-0.727757	ILMN_204146	C730013O11RIK
B130064I06Rik	268.224	0	75.9895	-20.4305	88.4162	-12.5564	65.1663	-25.1401	33.0697	-33.1155	ILMN_204120	B130064I06RIK
EG332993	217.767	0	51.6135	-20.4305	51.8162	-15.2411	58.9685	-18.6427	53.1235	-16.813	ILMN_206640	EG332993	5	PREDICTED: Mus musculus predicted gene, EG332993 (EG332993), misc RNA.
Fam169b	375.279	0	111.691	-20.0354	296.312	-4.34295e-09	827.645	14.003	596.326	0.286201	ILMN_226180	FAM169B	7	Mus musculus family with sequence similarity 169, member B (Fam169b), mRNA.
Hist1h4m	5112.91	0	2117.27	-19.9917	1730.84	-24.7057	1923.9	-26.9205	2278.3	-14.0397	ILMN_196725	HIST1H4M	13	Mus musculus histone cluster 1, H4m (Hist1h4m), mRNA.
Pafah1b3	2552.1	0	709.249	-19.9911	1265.63	-4.7925	2553.13	0	2349.84	0	ILMN_213804	PAFAH1B3	7	Mus musculus platelet-activating factor acetylhydrolase, isoform 1b, alpha1 subunit (Pafah1b3), mRNA.	mus[g]; Pafahg
Kcnq5	130.231	0	-9.40178	-19.8758	3.79683	-18.9495	19.1116	-15.1814	4.6313	-17.432	ILMN_203580	KCNQ5
Zfhx1b	169.831	0	40.1829	-19.8535	25.8419	-22.2206	56.8175	-12.9605	62.0512	-8.78454	ILMN_202078	ZFHX1B
C230082I21Rik	474.288	0	177.963	-19.6201	238.719	-5.11985	315.485	-1.65372	404.942	-4.34295e-09	ILMN_188042	C230082I21RIK
Ankrd37	152.387	0	21.8274	-19.5796	72.9094	-0.574164	182.801	4.34295e-09	167.179	4.34295e-09	ILMN_209448	ANKRD37	8	Mus musculus ankyrin repeat domain 37 (Ankrd37), mRNA.
4632427E13Rik	525.869	0	162.895	-19.5711	182.172	-12.7534	220.057	-11.8961	228.58	-8.70185	ILMN_193245	4632427E13RIK
Trim56	300.218	0	78.5272	-19.3123	339.04	4.34295e-09	352.493	4.34295e-09	241.796	-4.34295e-09	ILMN_187187	TRIM56		Mus musculus tripartite motif-containing 56 (Trim56), mRNA.	A130009K11Rik; Gm452; RNF109; MGC37358
Hist1h4k	6151.67	0	2536.5	-19.2787	2180.19	-24.7422	2393.49	-24.2423	2850.82	-14.0581	ILMN_196724	HIST1H4K	13	Mus musculus histone cluster 1, H4k (Hist1h4k), mRNA.
IGLC2_J00595_Ig_lambda_constant_2_14	2892.08	0	1383.71	-19.2762	1395.76	-17.8875	8420.67	33.0993	4243.7	0.199678	ILMN_188144	IGLC2_J00595_IG_LAMBDA_CONSTANT_2_14
Prkcb	2841.02	0	1258.1	-19.2442	2878.56	1.44765e-09	1551.03	-13.7691	2805.73	-1.44765e-09	ILMN_222035	PRKCB
Enah	260.286	0	48.6852	-19.1972	69.6649	-14.0305	117.346	-5.51773	94.0794	-11.2767	ILMN_186174	ENAH
5830432E09Rik	274.806	0	93.1384	-19.1873	378.518	4.34295e-09	77.8222	-25.762	259.473	-4.34295e-09	ILMN_218117	5830432E09RIK
1110029I05Rik	501.845	0	186.583	-19.165	485.338	0	355.677	-1.19567	237.098	-8.89423	ILMN_192475	1110029I05RIK	9	PREDICTED: Mus musculus RIKEN cDNA 1110029I05 gene (1110029I05Rik), mRNA.
Fpr1	710.393	0	269.99	-19.1633	1274.05	3.23293	369.726	-8.93298	829.09	4.34295e-09	ILMN_210951	FPR1	17	Mus musculus formyl peptide receptor 1 (Fpr1), mRNA.	FPR; LXA4R; fMLF-R
C730009F21Rik	217.965	0	69.2118	-19.1246	46.7399	-23.8067	164.899	-4.34295e-09	100.626	-6.78376	ILMN_204143	C730009F21RIK
Neil1	146.6	0	21.0807	-19.0937	63.8326	-1.11332	129.96	-4.34295e-09	175.748	4.34295e-09	ILMN_213013	NEIL1	9	Mus musculus nei endonuclease VIII-like 1 (E. coli) (Neil1), mRNA.	Nei1; 2810450N13Rik
2810453I06Rik	550.099	0	163.842	-19.0903	519.492	0	393.206	-0.308896	209.457	-13.2938	ILMN_194910	2810453I06RIK	5	Mus musculus RIKEN cDNA 2810453I06 gene (2810453I06Rik), mRNA.	AW047776; 1500026F15Rik; Sipar
Smcx	494.32	0	190.29	-19.0308	328.314	-0.0681683	366.916	-4.34295e-09	172.299	-20.7657	ILMN_202915	SMCX
A430090G16Rik	223.519	0	62.1324	-18.9272	108.445	-3.33073	58.1282	-20.8891	64.1047	-15.9302	ILMN_203950	A430090G16RIK
LOC380617	582.747	0	240.724	-18.8941	377.722	-0.599452	237.055	-20.8191	263.314	-13.0464	ILMN_198108	LOC380617
Mcpt8	3937.02	0	1585.92	-18.8343	2271.27	-3.32526	1574.88	-21.3976	3890.84	-4.34295e-09	ILMN_209874	MCPT8	14	Mus musculus mast cell protease 8 (Mcpt8), mRNA.	BB139338; MMCP-8
9626100_15	435.557	0	174.059	-18.8343	271.832	-0.514977	334.259	-4.34295e-09	406.044	-4.34295e-09	ILMN_192234	9626100_15
B230345P09Rik	1340.37	0	634.82	-18.8036	604.95	-20.7525	456.986	-41.0677	516.384	-31.6946	ILMN_190329	B230345P09RIK
C130045I22Rik	245.924	0	74.0094	-18.7646	110.273	-5.58631	185.048	-4.34295e-09	167.333	-4.34295e-09	ILMN_192205	C130045I22RIK
A130047F11Rik	200.199	0	52.4253	-18.5541	49.7826	-16.328	15.7198	-38.3905	17.385	-32.5255	ILMN_205148	A130047F11RIK
2900011L18Rik	140.249	0	20.4408	-18.5541	16.8867	-16.1317	5.09984	-27.2286	2.41125	-24.5253	ILMN_192930	2900011L18RIK
E030034J16Rik	317.992	0	104.513	-18.5162	25.9878	-44.3614	29.967	-47.9558	35.268	-41.9981	ILMN_206607	E030034J16RIK
LOC385019	216.506	0	51.3333	-18.5044	101.108	-2.58417	89.5377	-8.40711	72.9343	-9.3248	ILMN_201076	LOC385019
Hist1h2bb	2210.55	0	853.541	-18.3821	564.761	-30.5605	583.232	-34.2418	884.394	-15.8273	ILMN_222738	HIST1H2BB	13	Mus musculus histone cluster 1, H2bb (Hist1h2bb), mRNA.	H2b-143
LOC383700	126.297	0	12.2942	-18.3359	18.3217	-10.9685	-7.73764	-29.1203	13.8012	-14.1065	ILMN_199591	LOC383700
Slc12a3	254.986	0	117.487	-18.2606	141.946	-3.90525	296.269	0.00838262	232.44	-2.60577e-09	ILMN_196243	SLC12A3	8	Mus musculus solute carrier family 12, member 3 (Slc12a3), mRNA.	NCCT; NCC; TSC; AI035291
4732471N16Rik	115.189	0	5.30763	-18.2202	33.5639	-3.54438	9.33636	-16.4015	31.6904	-4.35912	ILMN_202918	4732471N16RIK
Pou2f2	182.047	0	23.9048	-17.9873	42.6166	-9.63969	208.187	4.34295e-09	109.365	-4.34295e-09	ILMN_217787	POU2F2	7	Mus musculus POU domain, class 2, transcription factor 2 (Pou2f2), mRNA.	Oct-2; MGC124154; Otf2; Otf-2; Oct2b; Oct2a; MGC124155; MGC124156
Zxda	1761.37	0	652.475	-17.8142	933.59	-3.83868	1462.62	-4.34295e-09	760.07	-10.1391	ILMN_257105	ZXDA	X	Mus musculus zinc finger, X-linked, duplicated A (Zxda), non-coding RNA.	AW413531; 4933406P09Rik
2010321I05Rik	1230.76	0	505.697	-17.7469	899.245	-4.34295e-09	710.546	-5.6424	680.833	-4.18655	ILMN_184987	2010321I05RIK
1500010G04Rik	919.888	0	417.658	-17.6547	414.021	-13.6279	466.195	-14.3532	492.233	-7.96577	ILMN_212390	1500010G04RIK
Pgls	1947.85	0	1185.48	-17.6012	1315.99	-2.17147e-09	1529.23	1.17997	1881.78	0.382551	ILMN_204243	PGLS
D730003I15Rik	333.575	0	112.298	-17.4583	125.371	-12.2132	96.0096	-23.4071	140.154	-9.9641	ILMN_195420	D730003I15RIK
C330011F01Rik	539.708	0	226.476	-17.3693	335.913	-1.69767	156.495	-37.6628	192.869	-22.6052	ILMN_194077	C330011F01RIK		PREDICTED: Mus musculus RIKEN cDNA C330011F01 gene (C330011F01Rik), mRNA.
LOC100045266	458.032	0	195.248	-17.3596	430.393	-4.34295e-09	403.777	-4.34295e-09	386.262	-4.34295e-09	ILMN_193541	LOC100045266		PREDICTED: Mus musculus hypothetical protein LOC100045266 (LOC100045266), mRNA.
Art4	200.355	0	40.9941	-17.3464	219.753	4.34295e-09	99.6716	-3.24388	17.5121	-23.5329	ILMN_216680	ART4	6	Mus musculus ADP-ribosyltransferase 4 (Art4), mRNA.	DOK1; 4432404K01Rik; DO
Whrn	133.094	0	20.7159	-17.2224	75.0028	-4.34295e-09	202.331	1.78743	142.839	0	ILMN_229647	WHRN	4	Mus musculus whirlin (Whrn), transcript variant 6, mRNA.	C430046P22Rik; 1110035G07Rik; bM340H1.8; wi; AW742671; mKIAA1526; AW122018
LOC212390	132.559	0	9.33636	-17.1669	177.852	4.34295e-09	127.864	-4.34295e-09	132.208	-4.34295e-09	ILMN_197783	LOC212390
Trim10	1254.07	0	380.333	-17.1396	1258.27	-1.44765e-09	850.128	-1.76841	182.413	-24.9669	ILMN_190143	TRIM10	17	Mus musculus tripartite motif-containing 10 (Trim10), mRNA.	AI324236; Herf1; BB139825; Rnf9
Cnot4	421.58	0	147.184	-17.1299	223.778	-3.19642	269.288	-1.49814	195.289	-5.90372	ILMN_235588	CNOT4	6	Mus musculus CCR4-NOT transcription complex, subunit 4 (Cnot4), mRNA.	Not4hp; Not4h; Not4
1500001E21Rik	2580.99	0	1230.32	-17.0877	2643.59	4.34295e-09	1695.72	-3.90583	2395.33	-4.34295e-09	ILMN_188255	1500001E21RIK
Ell3	217.05	0	57.0758	-17.0216	70.079	-9.59908	433.889	7.61462	210.1	-4.34295e-09	ILMN_186986	ELL3	2	Mus musculus elongation factor RNA polymerase II-like 3 (Ell3), mRNA.	A930015D22Rik; MGC31450
LOC100041230	4383.99	0	1976.29	-16.9041	1463.89	-28.162	1542.73	-29.9782	2012.82	-12.9068	ILMN_196725	LOC100041230	13	PREDICTED: Mus musculus similar to histone H4 (LOC100041230), mRNA.
F630107L03Rik	209.799	0	71.6492	-16.9041	222.599	4.34295e-09	27.6988	-41.14	155.945	-4.34295e-09	ILMN_207418	F630107L03RIK
LOC100046905	344.631	0	142.671	-16.8195	418.966	4.34295e-09	374.9	4.34295e-09	277.555	-4.34295e-09	ILMN_203867	LOC100046905		PREDICTED: Mus musculus hypothetical protein LOC100046905 (LOC100046905), mRNA.
Gas7	1148.41	0	397.967	-16.8158	1064.35	-1.44765e-09	943.06	-1.44765e-09	1055.54	-4.34295e-09	ILMN_217459	GAS7	11	Mus musculus growth arrest specific 7 (Gas7), mRNA.	AW124766; Gas7-cb
BC030499	463.82	0	136.537	-16.7626	199.514	-6.14143	209.903	-6.77841	263.418	-2.33993	ILMN_250820	BC030499	11	Mus musculus cDNA sequence BC030499 (BC030499), mRNA.	BC037104
Ms4a1	101.49	0	-7.80211	-16.64	15.6676	-4.10063	235.788	5.89868	70.8447	-4.34295e-09	ILMN_217990	MS4A1
LOC100040243	1243.89	0	624.792	-16.5787	1021.38	-4.34295e-09	1094.18	-4.34295e-09	878.027	-0.049794	ILMN_201677	LOC100040243	13	PREDICTED: Mus musculus hypothetical protein LOC100040243 (LOC100040243), mRNA.
Cd22	166.875	0	24.7925	-16.5585	54.4606	-6.63565	462.45	16.0935	198.584	4.34295e-09	ILMN_213317	CD22	7	Mus musculus CD22 antigen (Cd22), transcript variant 1, mRNA.	Lyb-8; A530093D23; Lyb8
9330188B09Rik	230.815	0	52.694	-16.5191	173.122	-4.34295e-09	81.1976	-10.1276	81.1077	-7.1301	ILMN_204370	9330188B09RIK
2310005G13Rik	2022.74	0	766.507	-16.485	2001.29	-4.34295e-09	548.293	-29.8876	1295.79	-4.34295e-09	ILMN_218953	2310005G13RIK	16	Mus musculus RIKEN cDNA 2310005G13 gene (2310005G13Rik), mRNA.
Cdr2	3061.71	0	895.459	-16.4599	3242.55	4.34295e-09	2096.5	-4.34295e-09	922.359	-14.473	ILMN_214090	CDR2	7	Mus musculus cerebellar degeneration-related 2 (Cdr2), mRNA.	MGC144810; AA617262; MGC144811
MALT-1	460.912	0	181.003	-16.4599	175.131	-16.5155	332.628	-0.265311	266.687	-3.04885	ILMN_205922	MALT-1
Osp94	283.414	0	93.259	-16.3992	26.5187	-34.1274	62.6797	-25.2164	12.1759	-39.9392	ILMN_194508	OSP94
LOC386270	332.783	0	116.72	-16.3863	141.542	-8.33801	132.608	-14.1219	111.727	-15.5551	ILMN_200346	LOC386270
Krt86	262.74	0	82.2341	-16.2958	575.987	6.04398	53.6436	-27.1105	224.089	-4.34295e-09	ILMN_213261	KRT86	15	Mus musculus keratin 86 (Krt86), mRNA.	Krt2-11; Khb4; Krt2-10; MHb4; Krt86
Hist1h4c	2311.7	0	993.026	-16.2894	812.407	-19.8362	960.672	-18.0901	1272.28	-6.24566	ILMN_208655	HIST1H4C	13	Mus musculus histone cluster 1, H4c (Hist1h4c), mRNA.
E430033B07Rik	8577.95	0	3502.89	-16.2547	2374.65	-27.6986	2364.5	-32.6652	3206.92	-18.0457	ILMN_202615	E430033B07RIK
A230057M07Rik	308.274	0	101.049	-16.0166	85.6772	-16.5599	72.4598	-24.192	66.0569	-23.0822	ILMN_203821	A230057M07RIK
Srr	6346.52	0	3222.29	-15.9957	4312.55	-6.18324	5483.13	-0.636354	4150.42	-5.78978	ILMN_204045	SRR
Mmp27	127.584	0	10.5305	-15.9956	52.4036	-0.514977	0.23145	-20.7456	49.9704	-1.22455	ILMN_250290	MMP27	9	Mus musculus matrix metallopeptidase 27 (Mmp27), mRNA.	Gm180
Bclp2	416.389	0	143.154	-15.9775	527.616	4.34295e-09	201.397	-7.45244	493.729	4.34295e-09	ILMN_213640	BCLP2	3	Mus musculus chitinase like protein 2 (Bclp2), mRNA.	Bclp; MGC156874; Bclp1
C230075M21Rik	693.19	0	326.419	-15.9439	858.983	4.34295e-09	659.335	-4.34295e-09	608.322	-4.34295e-09	ILMN_188891	C230075M21RIK
Cgef2-pending	136.077	0	19.3137	-15.9415	31.1983	-7.46331	52.7256	-5.57268	43.5425	-5.0234	ILMN_201828	CGEF2-PENDING
6330509M05Rik	270.108	0	95.5728	-15.9092	142.207	-1.84196	581.26	13.7294	420.219	4.34295e-09	ILMN_187875	6330509M05RIK
A630084D02Rik	15784.7	0	8577.95	-15.905	3647.07	-69.8326	7831.46	-22.1983	6774.03	-28.0159	ILMN_203888	A630084D02RIK
Prss34	9640.26	0	4455.91	-15.905	8047.79	-4.34295e-09	4108.69	-21.3363	11460.9	4.34295e-09	ILMN_218350	PRSS34	17	Mus musculus protease, serine, 34 (Prss34), mRNA.	Mcp11; C130091P12; mMcp-11; MGC130546
Klhl14	97.3386	0	-7.46803	-15.8755	60.8115	-4.34295e-09	482.035	27.3938	369.646	24.2782	ILMN_218058	KLHL14	18	Mus musculus kelch-like 14 (Drosophila) (Klhl14), mRNA.	AI785250; 6330403N15Rik
B130005N20Rik	277.064	0	91.9014	-15.8555	33.6823	-30.6608	76.5119	-21.1883	118.589	-6.85022	ILMN_204469	B130005N20RIK
Lmo4	8756.4	0	5975.74	-15.7633	10730.9	0	6960.78	-1.95645	9927.32	0	ILMN_213931	LMO4	3	Mus musculus LIM domain only 4 (Lmo4), mRNA.	Etohi4; A730077C12Rik; Crp3
Tfdp2	599.468	0	261.114	-15.7506	574.17	-4.34295e-09	369.276	-4.41185	293.749	-8.77785	ILMN_185550	TFDP2	9	Mus musculus transcription factor Dp 2 (Tfdp2), mRNA.	A330080J22Rik; DP3; DP-3
scl000209.1_5	761.769	0	352.215	-15.7422	819.879	4.34295e-09	207.163	-44.9506	429.579	-6.35809	ILMN_185106	SCL000209.1_5
Arrdc3	2002.86	0	802.097	-15.6388	1105.18	-2.40034	422.094	-37.3768	532.267	-27.5123	ILMN_216006	ARRDC3
5430406J06Rik	1649.04	0	698.499	-15.6388	866.204	-6.12862	720.249	-16.2798	581.378	-20.9541	ILMN_190715	5430406J06RIK
A730086L23Rik	1454.37	0	711.126	-15.6168	973.222	-0.0773737	807.74	-9.66207	962.609	-1.53787	ILMN_207192	A730086L23RIK
Trim11	683.822	0	290.88	-15.5958	652.8	-4.34295e-09	642.884	-4.34295e-09	767.172	4.34295e-09	ILMN_186471	TRIM11	11	Mus musculus tripartite motif-containing 11 (Trim11), mRNA.
A730094H17Rik	323.642	0	131.524	-15.5808	283.832	-4.34295e-09	392.682	4.34295e-09	249.322	-4.34295e-09	ILMN_205893	A730094H17RIK
Hist1h2bm	5380.18	0	2379.23	-15.5173	1908.18	-21.9485	1952.56	-25.914	2176.16	-17.4284	ILMN_245250	HIST1H2BM	13	Mus musculus histone cluster 1, H2bm (Hist1h2bm), mRNA.	H2b-291b
Hist1h4j	6272.69	0	2941.65	-15.4883	2059.45	-31.1815	2713.94	-20.4911	3259.16	-9.20847	ILMN_196723	HIST1H4J	13	Mus musculus histone cluster 1, H4j (Hist1h4j), mRNA.
C230096K16Rik	383.861	0	163.125	-15.4439	282.82	-4.34295e-09	81.9069	-41.9664	135.785	-21.0109	ILMN_206026	C230096K16RIK
Snx30	675.018	0	208.126	-15.4212	291.933	-5.94332	583.421	-4.34295e-09	481.345	-4.34295e-09	ILMN_185019	SNX30	4	Mus musculus sorting nexin family member 30 (Snx30), mRNA.	4732481H14Rik; MGC106086; C030041J06Rik
Aldh1a1	469.912	0	190.729	-15.4154	476.984	4.34295e-09	762.624	3.65211	169.214	-18.1522	ILMN_224148	ALDH1A1	19	Mus musculus aldehyde dehydrogenase family 1, subfamily A1 (Aldh1a1), mRNA.	Raldh1; E1; Ahd2; Aldh1a2; Ahd-2; Aldh1
LOC380691	249.701	0	71.8055	-15.3932	252.927	4.34295e-09	132.392	-3.55074	44.316	-22.3862	ILMN_199121	LOC380691
0610039K10Rik	134.315	0	26.978	-15.3404	39.5675	-6.35186	48.9639	-7.35806	51.2782	-3.45112	ILMN_186331	0610039K10RIK
Jun	1343.25	0	619.213	-15.3229	248.582	-53.508	280.225	-53.2004	408.892	-32.0858	ILMN_214303	JUN	4	Mus musculus Jun oncogene (Jun), mRNA.	c-jun; Junc; AP-1
A330040H08Rik	411.528	0	174.691	-15.3095	625.688	4.34295e-09	141.378	-23.3102	277.776	-4.34295e-09	ILMN_205458	A330040H08RIK
Msi2h	159.14	0	33.0707	-15.191	36.3041	-11.7857	131.612	-1.44765e-09	50.1792	-9.18054	ILMN_203016	MSI2H
Aqp1	6685.28	0	3370.15	-15.1552	6882.59	-1.44765e-09	7164.63	-1.44765e-09	1817.57	-42.4282	ILMN_216314	AQP1		Mus musculus aquaporin 1 (Aqp1), mRNA.
Tmcc1	3454.96	0	1683.88	-15.0885	3375.45	-4.34295e-09	1042.19	-44.5591	2441.91	-4.34295e-09	ILMN_195093	TMCC1		PREDICTED: Mus musculus transmembrane and coiled coil domains 1, transcript variant 8 (Tmcc1), mRNA.
Vnn3	181.525	0	44.1309	-14.9679	265.968	1.24995	20.8729	-22.3176	62.3073	-5.75308	ILMN_188191	VNN3	10	Mus musculus vanin 3 (Vnn3), mRNA.	MGC124285
Cebpd	628.508	0	544.152	-14.9523	840.432	-7.06218	505.899	-26.2777	693.85	-9.57578	ILMN_219334	CEBPD	16	Mus musculus CCAAT/enhancer binding protein (C/EBP), delta (Cebpd), mRNA.
Csrp2	3094.94	0	1125.87	-14.9247	1658.83	-2.59683	1710.53	-4.92776	2752.7	-4.34295e-09	ILMN_220392	CSRP2	10	Mus musculus cysteine and glycine-rich protein 2 (Csrp2), mRNA.	AW551867; SmLim; Crp2
D230046F09Rik	95.7247	0	2.79213	-14.8898	-0.182663	-11.2657	-12.494	-23.8455	17.3912	-5.46852	ILMN_204943	D230046F09RIK
Nktr	186.383	0	73.1844	-14.8504	98.7252	-6.39266	94.811	-5.34467	59.0011	-17.1795	ILMN_203322	NKTR
4921528G01Rik	193.469	0	22.8608	-14.8466	26.1908	-11.9455	139.965	-4.34295e-09	114.107	-0.261417	ILMN_192792	4921528G01RIK
Hist1h4f	5323.05	0	2543.48	-14.8268	1891.68	-25.4225	2269.66	-22.5827	2602.52	-12.7189	ILMN_196722	HIST1H4F	13	Mus musculus histone cluster 1, H4f (Hist1h4f), mRNA.
Gtpbp2	2732.66	0	1934.83	-14.7927	2832.83	0	2724.05	0	2537.72	-0.658707	ILMN_202520	GTPBP2
Myl2	286.681	0	98.7363	-14.792	421.665	4.34295e-09	40.3588	-36.2606	170.937	-0.160733	ILMN_224025	MYL2		Mus musculus myosin, light polypeptide 2, regulatory, cardiac, slow (Myl2), mRNA.	MLC-2v; Mylpc; MLC-2; Mlc2v
Hist4h4	3443.48	0	1495.85	-14.79	931.682	-35.0557	1376.79	-21.8606	1436.31	-15.8079	ILMN_257570	HIST4H4	6	Mus musculus histone cluster 4, H4 (Hist4h4), mRNA.	B130044J01Rik
LOC386085	113.926	0	13.5379	-14.7595	16.9947	-7.96699	14.3684	-14.5135	29.5103	-5.19881	ILMN_200259	LOC386085
6720470G16Rik	123.282	0	15.0499	-14.755	-2.40227	-17.9753	9.16745	-18.2322	8.16581	-14.775	ILMN_203035	6720470G16RIK
Tbx6	158.233	0	26.1281	-14.7525	144.651	0	93.0167	-0.666569	131.323	0	ILMN_212578	TBX6	7	Mus musculus T-box 6 (Tbx6), mRNA.	rv
Bst1	364.458	0	135.178	-14.7407	596.031	0.888624	345.319	-4.34295e-09	468.735	4.34295e-09	ILMN_214474	BST1		Mus musculus bone marrow stromal cell antigen 1 (Bst1), mRNA.	A530073F09; 114/A10; Bsta1; BP-3; CD157; Bp3; Ly65
4933411D12Rik	294.032	0	120.643	-14.7118	276.609	-4.34295e-09	326.371	4.34295e-09	154.001	-4.64111	ILMN_190945	4933411D12RIK
B430007K19Rik	104.886	0	2.80068	-14.6928	137.786	4.34295e-09	48.0897	-1.23051	-0.535188	-12.855	ILMN_187738	B430007K19RIK
Slc6a9	509.163	0	135.771	-14.6855	613.317	4.34295e-09	194.166	-9.50337	118.307	-16.915	ILMN_189459	SLC6A9	4	Mus musculus solute carrier family 6 (neurotransmitter transporter, glycine), member 9 (Slc6a9), mRNA.	Glyt-1; Glyt1
Cd55	518.06	0	200.753	-14.6443	685.557	4.34295e-09	643.771	4.34295e-09	559.523	4.34295e-09	ILMN_210760	CD55	1	Mus musculus CD55 antigen (Cd55), mRNA.	Daf1; Daf-GPI; Daf; GPI-DAF
4930431B09Rik	673.702	0	292.181	-14.5433	505.697	-4.34295e-09	294.741	-15.6266	96.0096	-50.4959	ILMN_217518	4930431B09RIK	3	PREDICTED: Mus musculus RIKEN cDNA 4930431B09 gene (4930431B09Rik), misc RNA.
A130001G05Rik	241.424	0	73.8269	-14.5189	107.725	-4.1097	60.1484	-19.3087	40.0795	-22.3537	ILMN_188468	A130001G05RIK
2600011E07Rik	407.529	0	120.972	-14.5035	1284.72	14.2139	164.506	-9.46016	534.08	4.34295e-09	ILMN_225115	2600011E07RIK	14	Mus musculus RIKEN cDNA 2600011E07 gene (2600011E07Rik), mRNA.
2010007K12Rik	730.852	0	321.976	-14.4247	366.916	-7.23768	423.572	-5.6851	381.024	-6.65744	ILMN_201775	2010007K12RIK
5730564L20Rik	110.781	0	12.1483	-14.3733	31.1758	-3.36388	-12.8073	-27.9854	17.8566	-8.33668	ILMN_211559	5730564L20RIK
Dock8	392.842	0	118.876	-14.3572	190.488	-3.89633	155.702	-9.71909	179.539	-5.05103	ILMN_215068	DOCK8	19	Mus musculus dedicator of cytokinesis 8 (Dock8), mRNA.	5830472H07Rik; 1200017A24Rik; A130095G14Rik; AI461977
1100001G20Rik	4949.8	0	2133.27	-14.3264	4415.5	-4.34295e-09	2267.13	-13.9086	4187.1	-4.34295e-09	ILMN_214773	1100001G20RIK	11	Mus musculus RIKEN cDNA 1100001G20 gene (1100001G20Rik), mRNA.
LOC674110	512.007	0	235.94	-14.2347	350.086	-4.34295e-09	1123.32	19.7342	621.144	4.34295e-09	ILMN_221529	LOC674110	12|NT_114985.2	PREDICTED: Mus musculus similar to monoclonal anti-alpha-1,3-galactosyltransferase IgM heavy chain (LOC674110), mRNA.
1810048J11Rik	180.09	0	39.0421	-14.2186	33.6478	-15.7587	31.9903	-18.9502	49.2913	-9.08712	ILMN_184547	1810048J11RIK
Myo1e	201.568	0	70.8779	-14.071	92.845	-8.81755	387.603	5.58823	296.148	4.34295e-09	ILMN_196158	MYO1E
4432416J03Rik	366.607	0	126.195	-14.0504	326.736	0	294.223	0	68.4235	-24.5737	ILMN_231528	4432416J03RIK	9	Mus musculus RIKEN cDNA 4432416J03 gene (4432416J03Rik), mRNA.	AI323362
Chd2	218.64	0	73.3826	-14.0036	215.964	0	140.305	-2.30009	204.955	0	ILMN_217826	CHD2		Mus musculus chromodomain helicase DNA binding protein 2 (Chd2), mRNA.	BC029703; 2810013C04Rik; AI851092; 2810040A01Rik; 5630401D06Rik
Trps1	566.705	0	263.816	-13.9819	149.768	-36.7882	82.414	-57.1634	143.136	-38.5597	ILMN_205644	TRPS1
Tubb2b	393.881	0	194.439	-13.9705	120.175	-21.5965	207.195	-9.83436	225.519	-4.08825	ILMN_207558	TUBB2B	13	Mus musculus tubulin, beta 2b (Tubb2b), mRNA.	2410129E14Rik
1810010M01Rik	77.8445	0	-11.3199	-13.9499	-8.34505	-7.8668	50.715	-4.34295e-09	9.62152	-2.84032	ILMN_220906	1810010M01RIK	7	Mus musculus RIKEN cDNA 1810010M01 gene (1810010M01Rik), mRNA.	ZG16p; AI593689
3000003G13Rik	440.022	0	223.947	-13.9499	335.439	-4.34295e-09	703.419	6.11018	373.636	-4.34295e-09	ILMN_202714	3000003G13RIK
LOC386112	194.221	0	60.3421	-13.9447	64.5731	-9.30708	161.272	-4.34295e-09	84.3181	-4.33876	ILMN_200268	LOC386112
Dnajb9	1887.11	0	963.18	-13.9257	717.215	-18.7119	667.91	-27.0169	766.586	-16.6442	ILMN_194921	DNAJB9	12	Mus musculus DnaJ (Hsp40) homolog, subfamily B, member 9 (Dnajb9), mRNA.	AA673481; AW556981; mDj7; AA408011; Mdg1; AA673251; ERdj4
Gs2na-pending	364.216	0	148.684	-13.9079	162.422	-8.71341	161.44	-13.1062	113.303	-20.9541	ILMN_203452	GS2NA-PENDING
Il16	1725.75	0	773.632	-13.8429	2241.27	-9.37704	1063.68	-15.0152	1652.02	-10.3988	ILMN_206159	IL16
Hist1h2bk	7752.46	0	3731.41	-13.8421	2701.83	-25.7655	2668.4	-31.1681	3926.7	-10.5192	ILMN_213408	HIST1H2BK	13	Mus musculus histone cluster 1, H2bk (Hist1h2bk), mRNA.	RP23-9O16.11
Mybpc2	116.166	0	14.1733	-13.8172	42.4114	-1.21519	78.119	-4.34295e-09	104.004	-4.34295e-09	ILMN_216843	MYBPC2	7	Mus musculus myosin binding protein C, fast-type (Mybpc2), mRNA.	MGC28149
5330403D14Rik	121.032	0	16.6079	-13.7548	47.3489	-1.21519	181.666	4.34295e-09	77.7886	-4.34295e-09	ILMN_188842	5330403D14RIK
2500004H21Rik	287.288	0	114.552	-13.7052	343.874	4.34295e-09	283.443	-4.34295e-09	322.045	4.34295e-09	ILMN_201765	2500004H21RIK
Bpgm	81.481	0	-1.11042	-13.6852	49.8105	-4.34295e-09	36.3436	-3.92464	22.7764	-4.55696	ILMN_202935	BPGM
Rps13	7944.18	0	7969.14	-13.6837	7263.98	-17.9534	8539.91	-9.14216	6673.4	-15.8482	ILMN_191830	RPS13
4833444G19Rik	85.7131	0	-1.96243	-13.6202	24.5251	-0.838435	114.446	4.34295e-09	65.1663	-4.34295e-09	ILMN_218284	4833444G19RIK
D930015E06Rik	1683.46	0	810.648	-13.5543	1992.44	0	1414.49	-0.306784	1892.97	0	ILMN_208662	D930015E06RIK		Mus musculus RIKEN cDNA D930015E06 gene (D930015E06Rik), mRNA.	mKIAA0922
LOC381957	1818.65	0	817.689	-13.5361	3275.33	3.76781	855.687	-14.7264	2043.02	4.34295e-09	ILMN_201040	LOC381957
Lhx1	268.324	0	86.8072	-13.5116	613.392	6.89843	28.8597	-33.463	145.971	-1.52948	ILMN_193570	LHX1
Rhd	283.396	0	81.1077	-13.5011	229.17	-4.34295e-09	128.948	-5.94784	52.7451	-19.3821	ILMN_214758	RHD	4	Mus musculus Rh blood group, D antigen (Rhd), mRNA.	Rhl1; Rhced; Rh
1100001H23Rik	390.239	0	167.464	-13.4928	423.271	4.34295e-09	119.571	-27.6231	316.122	-4.34295e-09	ILMN_217888	1100001H23RIK	6	Mus musculus RIKEN cDNA 1100001H23 gene (1100001H23Rik), mRNA.
D430007A19Rik	126.671	0	27.0542	-13.4657	43.1381	-5.99275	40.8214	-9.05291	51.4712	-4.39227	ILMN_204779	D430007A19RIK		PREDICTED: Mus musculus RIKEN cDNA D430007A19 gene, transcript variant 3 (D430007A19Rik), mRNA.
9630009A08Rik	237.542	0	76.3511	-13.4267	117.428	-2.12423	42.5604	-25.9504	101.078	-5.56799	ILMN_204210	9630009A08RIK
LOC100045780	1214.41	0	518.203	-13.4241	1976.29	0.60457	1593.79	4.34295e-09	1392.18	4.34295e-09	ILMN_223951	LOC100045780		PREDICTED: Mus musculus similar to metalloprotease-disintegrin meltrin beta (LOC100045780), mRNA.
Pten	414.908	0	168.608	-13.3398	384.866	-1.44765e-09	347.94	-1.44765e-09	303.137	-0.412618	ILMN_206045	PTEN
Apobec1	2111.84	0	991.587	-13.2455	1452.79	-4.34295e-09	2493.1	4.34295e-09	1879.79	-4.34295e-09	ILMN_222609	APOBEC1	6	Mus musculus apolipoprotein B mRNA editing enzyme, catalytic polypeptide 1 (Apobec1), transcript variant 1, mRNA.	Cdar1
A130070G01Rik	1311.41	0	709.386	-13.239	950.848	-4.34295e-09	764.73	-11.0009	822.246	-4.67633	ILMN_204057	A130070G01RIK
Crispld2	496.061	0	197.508	-13.1908	786.968	4.34295e-09	436.961	-4.34295e-09	498.345	4.34295e-09	ILMN_208846	CRISPLD2	8	Mus musculus cysteine-rich secretory protein LCCL domain containing 2 (Crispld2), mRNA.	Lcrisp2; MGC116029; 1810049K24Rik
1700101C01Rik	126.388	0	20.2035	-13.1617	36.7817	-4.00935	47.4827	-4.99119	49.4021	-1.69274	ILMN_192780	1700101C01RIK		PREDICTED: Mus musculus RIKEN cDNA 1700101C01 gene (1700101C01Rik), misc RNA.
LOC386246	467.211	0	212.124	-13.1233	214.119	-10.8055	189.738	-19.1936	196.843	-15.3373	ILMN_200330	LOC386246
4933432B13Rik	436.779	0	216.935	-13.1233	383.13	-4.34295e-09	329.683	-0.24818	306.939	-4.34295e-09	ILMN_202303	4933432B13RIK
Adam8	815.86	0	312.414	-13.1026	689.671	-4.34295e-09	214.699	-24.4043	363.194	-8.15443	ILMN_216585	ADAM8	7	Mus musculus a disintegrin and metallopeptidase domain 8 (Adam8), mRNA.	E430039A18Rik; MS2; CD156; CD156a
Tob1	699.547	0	332.18	-13.0831	804.914	4.34295e-09	249.487	-25.582	498.569	-4.34295e-09	ILMN_191002	TOB1	11	Mus musculus transducer of ErbB-2.1 (Tob1), mRNA.	Trob; Tob
Hist1h2bn	10170.4	0	5152.04	-13.0601	4310.99	-19.2335	3515.1	-32.9324	4760.91	-15.5712	ILMN_222103	HIST1H2BN	13	Mus musculus histone cluster 1, H2bn (Hist1h2bn), mRNA.
Gpr125	36.6978	0	152.876	13.0106	47.2647	4.34295e-09	54.8796	4.34295e-09	34.7624	-4.34295e-09	ILMN_222832	GPR125	5	PREDICTED: Mus musculus G protein-coupled receptor 125, transcript variant 1 (Gpr125), mRNA.
Ptrf	4.99382	0	77.7432	13.0751	10.1899	0	6.1082	0	12.5767	0	ILMN_215169	PTRF
Larp1	258.147	0	554.146	13.0831	424.391	0.763321	822.491	33.6714	450.092	3.8697	ILMN_201338	LARP1	11	PREDICTED: Mus musculus La ribonucleoprotein domain family, member 1 (Larp1), mRNA.
Slc6a4	2.98058	0	89.9263	13.1072	-5.86255	0	4.49498	0	-1.16273	0	ILMN_207184	SLC6A4
LOC100046793	1434.36	0	3064.38	13.1081	2597.1	4.59261	6661.2	45.4872	2365.01	4.30831	ILMN_189696	LOC100046793		PREDICTED: Mus musculus similar to light chain of the monoclonal antibody MST2 (LOC100046793), mRNA.
LOC636875	261.331	0	575.023	13.1233	275.197	4.34295e-09	1277.6	63.9885	512.275	9.30171	ILMN_191857	LOC636875		PREDICTED: Mus musculus similar to Ig kappa chain V-V region L7 precursor (LOC636875), mRNA.
Dctn1	311.923	0	703.843	13.1274	635.864	4.34239	538.119	3.61658	805.94	17.9692	ILMN_218068	DCTN1	6	Mus musculus dynactin 1 (Dctn1), mRNA.	Glued; p150; AL022633
Maged1	334.923	0	836.327	13.2455	282.9	-4.34295e-09	111.542	-17.6935	147.957	-6.55128	ILMN_215570	MAGED1	X	Mus musculus melanoma antigen, family D, 1 (Maged1), mRNA.	FLJ00163; 5430405L04Rik; Dlixin; 2810433C11Rik; DXBwg1492e; NRAGE; Dlxin1; mFLJ00163; Dlxin-1
4733401I05Rik	231.911	0	501.595	13.3412	217.466	-4.34295e-09	282.9	4.34295e-09	496.535	10.1337	ILMN_193759	4733401I05RIK
Clec4n	98.0932	0	274.806	13.3425	34.7624	-4.34295e-09	31.1193	-3.22359	60.3662	-4.34295e-09	ILMN_222443	CLEC4N	6	Mus musculus C-type lectin domain family 4, member n (Clec4n), mRNA.	Clecsf10; dectin-2
Plxna2	-4.78505	0	85.8798	13.3473	11.2332	4.34295e-09	0.766821	4.34295e-09	4.03118	0	ILMN_191862	PLXNA2	1	Mus musculus plexin A2 (Plxna2), mRNA.	2810428A13Rik; mKIAA0463; AA589422; OCT; Plxn2; AW457381
AI481316	2909.88	0	6031.88	13.3657	3353.98	4.34295e-09	4751.13	6.47398	3662.15	4.34295e-09	ILMN_217742	AI481316
LOC635601	1064.06	0	2163.91	13.405	696.089	-1.92771	2878.66	29.9958	1562.79	2.62454	ILMN_211208	LOC635601		PREDICTED: Mus musculus similar to Ig kappa chain V-II region RPMI 6410 precursor (LOC635601), mRNA.
Esam	46.7309	0	207.981	13.5011	9.37494	-4.34295e-09	87.8758	4.34295e-09	34.1683	-4.34295e-09	ILMN_218041	ESAM	9	Mus musculus endothelial cell-specific adhesion molecule (Esam), mRNA.	Esam; W117m; 2310008D05Rik
Slc37a1	97.9177	0	178.277	13.5951	151.614	4.34295e-09	110.987	4.34295e-09	94.8422	0	ILMN_203138	SLC37A1
IGKV2-137_AJ231263_Ig_kappa_variable_2-137_15	442.906	0	1013.98	13.623	706.672	0.206729	2611.88	76.2362	900.191	10.881	ILMN_193638	IGKV2-137_AJ231263_IG_KAPPA_VARIABLE_2-137_15
Rai14	22.1732	0	153.617	13.6852	36.9055	0	49.538	4.34295e-09	28.0183	0	ILMN_211973	RAI14	15	Mus musculus retinoic acid induced 14 (Rai14), mRNA.	mKIAA1334; Ankycorbin; 1700020L11Rik; 1700008J19Rik; Norpeg
Mrpl44	521.822	0	1054.5	13.6921	588.418	4.34295e-09	747.673	1.13884	719.681	4.34295e-09	ILMN_221379	MRPL44	1	Mus musculus mitochondrial ribosomal protein L44 (Mrpl44), nuclear gene encoding mitochondrial protein, mRNA.	AI463302; 1810030E18Rik; 5730593H20Rik
Tcrb-V8.2	214.56	0	582.819	13.7199	151.902	-4.34295e-09	440.044	8.52316	124.321	-1.19486	ILMN_195510	TCRB-V8.2
LOC100043671	540.688	0	1251.97	13.758	960.539	1.69659	1365.6	18.8502	1104	9.63504	ILMN_213536	LOC100043671	11	PREDICTED: Mus musculus hypothetical protein LOC100043671 (LOC100043671), mRNA.
Igf1	5.99274	0	123.033	13.8604	56.4523	1.35823	30.7167	4.34295e-09	16.6466	4.34295e-09	ILMN_215335	IGF1	10	Mus musculus insulin-like growth factor 1 (Igf1), transcript variant 1, mRNA.	Igf-I; C730016P09Rik; Igf-1
LOC384419	242.265	0	537.017	13.9499	367.689	4.34295e-09	1011.6	46.8151	453.721	7.69869	ILMN_212933	LOC384419
Igh-V11	59.2283	0	226.774	14.134	94.9661	4.34295e-09	142.059	6.06926	40.3137	-4.34295e-09	ILMN_211775	IGH-V11
Spic	24.251	0	130.107	14.3261	40.5876	0	50.2899	0.596062	21.5051	0	ILMN_214846	SPIC	10	Mus musculus Spi-C transcription factor (Spi-1/PU.1 related) (Spic), mRNA.	Prf; Spi-C; AU019198; C76795
Igfbp4	2909.91	0	6482.08	14.3436	2156.2	-4.34295e-09	1949.78	-4.13522	3481.94	4.34295e-09	ILMN_210225	IGFBP4
F2rl3	84.9	0	297.267	14.4125	75.7158	-4.34295e-09	284.205	12.9879	103.31	4.34295e-09	ILMN_221588	F2RL3	8	Mus musculus coagulation factor II (thrombin) receptor-like 3 (F2rl3), mRNA.	PAR4
D6Mit97	570.012	0	1347.33	14.4626	673.702	4.34295e-09	2872.66	49.7305	896.088	1.00581	ILMN_190130	D6MIT97
Mdk	39.9901	0	199.954	14.5048	46.979	2.17147e-09	13.8577	-1.03042	32.1859	-2.17147e-09	ILMN_234085	MDK	2	Mus musculus midkine (Mdk), transcript variant 2, mRNA.	MK; Mek
Ccl2	59.5318	0	246.623	14.5297	0.177134	-0.546637	13.1487	-0.641519	-1.64637	-1.23292	ILMN_211411	CCL2	11	Mus musculus chemokine (C-C motif) ligand 2 (Ccl2), mRNA.	Scya2; SMC-CF; MCP1; JE; MCAF; AI323594; HC11; Sigje; MCP-1
Abcc3	37.1968	0	209.446	14.5433	96.9964	4.34295e-09	76.0119	4.34295e-09	37.3528	4.34295e-09	ILMN_217590	ABCC3	11	Mus musculus ATP-binding cassette, sub-family C (CFTR/MRP), member 3 (Abcc3), mRNA.	MRP3; MLP2; ABC31; MOAT-D; 1700019L09Rik
Bglap1	54.7673	0	220.101	14.6542	8.09655	-0.480269	30.5686	-3.90073	18.5977	-0.250694	ILMN_210884	BGLAP1	3	Mus musculus bone gamma carboxyglutamate protein 1 (Bglap1), transcript variant 1, mRNA.	OC; mOC-A; Bglap; OG1
Dab2	5.21012	0	93.8972	14.8152	15.4414	0	11.8109	2.17147e-09	14.8991	2.17147e-09	ILMN_260026	DAB2	15	Mus musculus disabled homolog 2 (Drosophila) (Dab2), transcript variant 2, mRNA.	AI957090; Doc2; p96; AA960054; D15Wsu122e; 5730435J12Rik; Doc-2
Fcgrt	846.002	0	2067.43	14.9139	599.503	-1.34104	295.925	-32.9335	571.25	-0.859725	ILMN_250372	FCGRT	7	Mus musculus Fc receptor, IgG, alpha chain transporter (Fcgrt), mRNA.	FcRn
Bcat1	62.1277	0	309.316	14.9523	201.899	5.67906	208.973	8.6126	67.4951	0	ILMN_243595	BCAT1	6	Mus musculus branched chain aminotransferase 1, cytosolic (Bcat1), transcript variant 2, mRNA.	Eca39; BCATc
LOC100047316	614.131	0	1128.24	15.0718	1128.32	3.69044	2838.61	53.4789	959.649	0.763372	ILMN_209887	LOC100047316		PREDICTED: Mus musculus similar to anti-MOG Z12 variable light chain (LOC100047316), mRNA.
LOC433943	682.904	0	1435.85	15.2195	354.079	-10.7255	322.867	-19.0673	807.74	4.34295e-09	ILMN_198112	LOC433943	5	PREDICTED: Mus musculus similar to Glutathione S-transferase Mu 1 (GST class-mu 1) (Glutathione S-transferase GT8.7) (pmGT10) (GST 1-1) (LOC433943), misc RNA.
Vat1	350.476	0	879.88	15.2305	184.43	-0.663023	131.063	-9.74251	460.611	4.34295e-09	ILMN_187026	VAT1	11	Mus musculus vesicle amine transport protein 1 homolog (T californica) (Vat1), mRNA.	VAT-1
Fam129b	558.639	0	1375.92	15.2305	534.301	-4.34295e-09	757.832	4.34295e-09	1067.4	1.84436	ILMN_217737	FAM129B	2	Mus musculus family with sequence similarity 129, member B (Fam129b), mRNA.
Psmb1	1595.1	0	4002.88	15.2757	1084.12	-4.34295e-09	2678.27	5.37871	3885	22.104	ILMN_224210	PSMB1	17	Mus musculus proteasome (prosome, macropain) subunit, beta type 1 (Psmb1), mRNA.	Lmpc5; C81484; AA409053
Tmem86a	263.654	0	739.308	15.2849	265.29	4.34295e-09	221.256	-4.34295e-09	352.581	4.34295e-09	ILMN_214221	TMEM86A		Mus musculus transmembrane protein 86A (Tmem86a), mRNA.	1810054O13Rik; AW742698; AI414959
B930041F14Rik	120.507	0	425.752	15.342	141.717	4.34295e-09	73.3774	-4.34295e-09	162.346	4.34295e-09	ILMN_212267	B930041F14RIK	4	Mus musculus RIKEN cDNA B930041F14 gene (B930041F14Rik), mRNA.	MNCb-3966
Gnaz	43.8118	0	258.47	15.4439	1.34834	-4.34295e-09	152.062	9.13488	56.7396	4.34295e-09	ILMN_222702	GNAZ	10	Mus musculus guanine nucleotide binding protein, alpha z subunit (Gnaz), mRNA.	Gz; AI847979
Igk-V5	1549.68	0	3566.78	15.5225	1763.28	0	4982.55	39.3978	2816.26	6.16298	ILMN_212878	IGK-V5		PREDICTED: Mus musculus immunoglobulin kappa chain variable 5 (V5 family) (Igk-V5), mRNA.
5430433G21Rik	0.921996	0	110.633	15.6168	4.10645	4.34295e-09	7.41784	4.34295e-09	-1.09622	-4.34295e-09	ILMN_220885	5430433G21RIK		PREDICTED: Mus musculus RIKEN cDNA 5430433G21 gene (5430433G21Rik), mRNA.
Loxl1	14.518	0	194.189	15.6442	23.4248	4.34295e-09	17.0747	4.34295e-09	7.46085	0	ILMN_195977	LOXL1
Sdf2l1	492.758	0	1059.41	15.7006	427.095	-4.34295e-09	1096.05	20.2399	688.136	4.34295e-09	ILMN_222018	SDF2L1	16	Mus musculus stromal cell-derived factor 2-like 1 (Sdf2l1), mRNA.
LOC666559	459.748	0	1055.22	15.7053	285.586	-4.34295e-09	819.261	7.42333	580.286	4.34295e-09	ILMN_200815	LOC666559	X	PREDICTED: Mus musculus similar to farnesyl pyrophosphate synthase (LOC666559), misc RNA.
Fgfr2	-4.38447	0	83.8431	15.7543	2.84585	0	2.53815	0.478862	2.14811	2.17147e-09	ILMN_210855	FGFR2	7	Mus musculus fibroblast growth factor receptor 2 (Fgfr2), transcript variant 2, mRNA.	Fgfr-7; Bek; KGFRTr; AW556123; MGC102519; svs; Fgfr7; Fgfr-2; AU043015
IGKV9-128_AJ231245_Ig_kappa_variable_9-128_15	734.563	0	1539.89	15.8104	1119.69	1.02835	2763.05	46.915	1019.92	4.34295e-09	ILMN_187173	IGKV9-128_AJ231245_IG_KAPPA_VARIABLE_9-128_15
Fah	910.376	0	2105.23	15.8719	1023.18	4.34295e-09	942.874	4.34295e-09	1672.85	4.66705	ILMN_211307	FAH	7	Mus musculus fumarylacetoacetate hydrolase (Fah), mRNA.
2310014G06Rik	617.746	0	1258.52	15.9226	884.586	4.34295e-09	1199.2	13.7807	786.122	4.34295e-09	ILMN_187083	2310014G06RIK	14	Mus musculus RIKEN cDNA 2310014G06 gene (2310014G06Rik), mRNA.
Csf2	-1.22691	0	122.608	15.9415	-12.5769	-4.34295e-09	20.6045	4.34295e-09	2.3663	4.34295e-09	ILMN_222423	CSF2		Mus musculus colony stimulating factor 2 (granulocyte-macrophage) (Csf2), mRNA.	MGC151257; Gm-CSf; MGI-IGM; Csfgm; MGC151255
Megf8	19.2402	0	118.177	15.9839	32.3806	4.34295e-09	64.2374	1.82605	51.4804	0.612274	ILMN_198629	MEGF8	7	PREDICTED: Mus musculus multiple EGF-like-domains 8 (Megf8), mRNA.
Asah3l	-10.5219	0	104.399	16.0666	33.7956	4.34295e-09	41.8202	2.50237	46.5566	1.7729	ILMN_212677	ASAH3L	4	Mus musculus N-acylsphingosine amidohydrolase 3-like (Asah3l), mRNA.	CRG-L1; maCER2; RP24-468M3.3; 2410116I05Rik; Acer2
Alox12	3.33828	0	318.256	16.1371	12.4461	1.44765e-09	46.9497	3.66419	43.5038	3.9749	ILMN_211240	ALOX12	11	Mus musculus arachidonate 12-lipoxygenase (Alox12), mRNA.	9930022G08Rik; Alox12p; P-12LO
Ighg	216.835	0	628.464	16.4213	434.729	3.57692	1395.87	37.5015	641.505	18.8359	ILMN_222723	IGHG	12	PREDICTED: Mus musculus Immunoglobulin heavy chain (gamma polypeptide), transcript variant 1 (Ighg), mRNA.
Tpm1	700.76	0	1582.57	16.4571	697.186	0	980.109	1.27071	554.082	-4.34295e-09	ILMN_195748	TPM1		Mus musculus tropomyosin 1, alpha (Tpm1), mRNA.	AA986836; TM2; alpha-TM; Tmpa; Tpm-1
Tnc	15.2208	0	293.408	16.5042	2.69441	-1.44765e-09	24.0779	0.00510729	-5.81351	-0.228843	ILMN_185280	TNC	4	Mus musculus tenascin C (Tnc), mRNA.	TN; AI528729; tenascin-C; TN-C; Hxb; Ten; MGC144208; MGC144209; C130033P17Rik
EG633692	646.735	0	1502.84	16.6243	839.104	4.34295e-09	625.195	-4.34295e-09	1076.87	2.73405	ILMN_210527	EG633692	14	PREDICTED: Mus musculus predicted gene, EG633692 (EG633692), mRNA.
Bcap29	540.43	0	1316.75	16.6374	493.301	-4.34295e-09	975.068	4.31564	601.275	4.34295e-09	ILMN_214217	BCAP29	12	Mus musculus B-cell receptor-associated protein 29 (Bcap29), mRNA.	Bap29; AW208404
Serpina3h	1.9545	0	124.836	16.8377	3.25152	4.34295e-09	77.0456	6.25246	-5.86052	-4.34295e-09	ILMN_227026	SERPINA3H	12	Mus musculus serine (or cysteine) peptidase inhibitor, clade A, member 3H (Serpina3h), mRNA.	6C28; spi2
Gpx8	13.1209	0	155.568	16.8621	-0.0851575	0	15.0578	0	5.7054	-4.34295e-09	ILMN_212388	GPX8	13	Mus musculus glutathione peroxidase 8 (putative) (Gpx8), mRNA.	AU017063
Vwf	101.365	0	384.989	16.915	17.4864	-3.77252	235.598	6.9843	169.602	4.34295e-09	ILMN_195886	VWF	6	Mus musculus Von Willebrand factor homolog (Vwf), mRNA.	C630030D09; F8VWF; AI551257; 6820430P06Rik; VWD; B130011O06Rik
Tmem51	186.079	0	544.281	16.9664	213.44	4.34295e-09	185.885	-4.34295e-09	274.961	4.34295e-09	ILMN_208808	TMEM51	4	Mus musculus transmembrane protein 51 (Tmem51), mRNA.	BC003277; FLJ10199; RP23-103K12.2
Thy1	74.8901	0	408.309	16.9916	155.823	0.225755	503.505	26.8021	136.608	4.34295e-09	ILMN_190935	THY1
Ppic	301.754	0	1087.1	17.0273	303.528	0	432.095	4.34295e-09	515.72	1.14541	ILMN_218833	PPIC	18	Mus musculus peptidylprolyl isomerase C (Ppic), mRNA.	CyP-20c
Akp2	55.3536	0	240.561	17.1492	72.5545	4.34295e-09	62.9765	4.34295e-09	20.0008	-4.34295e-09	ILMN_215583	AKP2	4	Mus musculus alkaline phosphatase 2, liver (Akp2), mRNA.	Akp-2; TNSALP; TNAP
Col1a1	-10.0255	0	103.496	17.3565	1.01718	4.34295e-09	-4.61763	4.34295e-09	11.0809	4.34295e-09	ILMN_217812	COL1A1
Pros1	92.2914	0	307.635	17.4339	127.965	4.34295e-09	178.609	3.00253	152.349	4.34295e-09	ILMN_222024	PROS1	16	Mus musculus protein S (alpha) (Pros1), mRNA.	AW214361
Pcbp4	82.7034	0	252.927	17.5046	124.683	4.34295e-09	155.092	1.83194	77.6269	-4.34295e-09	ILMN_210615	PCBP4	9	Mus musculus poly(rC) binding protein 4 (Pcbp4), mRNA.	AlphaCP-4; 1200003L19Rik
Epb4.1l4b	224.609	0	535.033	17.7825	731.736	18.5523	382.501	3.61665	510.322	12.413	ILMN_224014	EPB4.1L4B	4	PREDICTED: Mus musculus erythrocyte protein band 4.1-like 4b, transcript variant 2 (Epb4.1l4b), mRNA.
Fhl1	20.6232	0	191.186	17.8548	9.94623	1.44765e-09	51.4657	0.23262	24.381	-1.44765e-09	ILMN_245416	FHL1	X	Mus musculus four and a half LIM domains 1 (Fhl1), transcript variant 2, mRNA.	KyoT
Gbp3	204.592	0	600.705	17.863	232.443	0	1474.86	48.4395	470.557	7.27905	ILMN_216816	GBP3	3	Mus musculus guanylate nucleotide binding protein 3 (Gbp3), mRNA.	Gbp4; AW228655
AI607873	189.567	0	535.294	17.8844	168.094	-4.34295e-09	302.291	1.75297	190.909	4.34295e-09	ILMN_197110	AI607873	1	PREDICTED: Mus musculus expressed sequence AI607873 (AI607873), mRNA.
Sdpr	61.5568	0	277.959	17.9746	23.669	-4.34295e-09	163.355	5.42628	97.8312	4.34295e-09	ILMN_217783	SDPR	1	Mus musculus serum deprivation response (Sdpr), mRNA.
LOC234081	75.9254	0	256.079	18.0084	139.65	4.34295e-09	250.49	15.5101	89.1446	4.34295e-09	ILMN_198850	LOC234081
6230425C21Rik	139.992	0	404.875	18.2673	132.118	-4.34295e-09	89.4145	-4.34295e-09	125.642	-4.34295e-09	ILMN_202500	6230425C21RIK
Oscar	19.9895	0	187.216	18.3821	11.2165	-4.34295e-09	6.21751	-4.34295e-09	18.6592	-4.34295e-09	ILMN_223728	OSCAR	7	Mus musculus osteoclast associated receptor (Oscar), mRNA.	mOSCAR-M1; mOSCAR; mOSCAR-M3; mOSCAR-M2
Gp1bb	50.6662	0	384.113	18.4544	34.8467	-4.34295e-09	100.339	4.34295e-09	93.7947	4.34295e-09	ILMN_214896	GP1BB	16	Mus musculus glycoprotein Ib, beta polypeptide (Gp1bb), transcript variant 1, mRNA.
Gm1077	40.1829	0	194.191	18.5541	104.41	0.119962	372.185	49.8772	114.552	2.79771	ILMN_214557	GM1077		PREDICTED: Mus musculus gene model 1077, (NCBI) (Gm1077), mRNA.
Dmkn	107.338	0	406.403	19.1067	82.0079	-4.34295e-09	117.601	1.44765e-09	213.146	2.77343	ILMN_219849	DMKN	7	Mus musculus dermokine (Dmkn), transcript variant 2, mRNA.	cI-36; SK89; AW561900; 1110014F24Rik; SK30; C130074A08
Gdf15	11.5689	0	182.635	19.2005	2.1436	-4.34295e-09	-5.74122	-4.34295e-09	-5.59729	-4.34295e-09	ILMN_221419	GDF15	8	Mus musculus growth differentiation factor 15 (Gdf15), mRNA.	NAG-1; SBF; MIC-1
Cxcl1	40.2709	0	240.609	19.3263	-11.1207	-4.34295e-09	-3.74406	-0.972426	9.66742	-4.34295e-09	ILMN_223377	CXCL1	5	Mus musculus chemokine (C-X-C motif) ligand 1 (Cxcl1), mRNA.	Scyb1; KC; Mgsa; N51; Gro1; gro; Fsp
Xcl1	142.734	0	523.405	19.5888	84.6105	-4.34295e-09	285.44	3.70537	34.8504	-6.3954	ILMN_188595	XCL1	1	Mus musculus chemokine (C motif) ligand 1 (Xcl1), mRNA.	Lptn; SCM-1; SCM-1a; AI661682; LTN; Scyc1; ATAC
Socs3	570.661	0	1514.3	19.6455	323.814	-1.58294	734.954	4.34295e-09	591.157	4.34295e-09	ILMN_211651	SOCS3	11	Mus musculus suppressor of cytokine signaling 3 (Socs3), mRNA.	EF-10; Cish3; SSI-3; SOCS-3; CIS3
IGKV4-71_AJ231218_Ig_kappa_variable_4-71_20	359.637	0	880.359	19.6715	577.189	0.276864	1370.36	46.1805	466.672	4.34295e-09	ILMN_195194	IGKV4-71_AJ231218_IG_KAPPA_VARIABLE_4-71_20
Palld	25.8833	0	259.787	20.2563	21.2188	-8.68589e-10	22.5268	-8.68589e-10	26.1984	-8.68589e-10	ILMN_206366	PALLD	8	Mus musculus palladin, cytoskeletal associated protein (Palld), mRNA.	MGC150248; 6030492A02; 2410003B16Rik
Lum	9.92898	0	133.481	20.2796	-20.652	-4.34295e-09	5.99249	0	-16.0212	-4.34295e-09	ILMN_257606	LUM	10	Mus musculus lumican (Lum), mRNA.	SLRR2D; Ldc
Stfa1	4802.81	0	12658.6	20.3216	19665.9	35.0461	7768.71	6.65205	7535.8	5.48769	ILMN_245739	STFA1	16	Mus musculus stefin A1 (Stfa1), mRNA.	Stf1
Fkbp11	274.11	0	990.268	20.4567	216.101	-4.34295e-09	688.689	18.5802	458.285	1.75486	ILMN_210599	FKBP11	15	Mus musculus FK506 binding protein 11 (Fkbp11), mRNA.	1110002O23Rik
Ctsw	329.683	0	819.629	20.4807	213.329	-4.34295e-09	691.035	12.7433	272.402	-4.34295e-09	ILMN_220388	CTSW	19	Mus musculus cathepsin W (Ctsw), mRNA.	lymphopain
Axl	126.45	0	1080.97	20.4888	444.604	10.7941	282.533	4.80688	196.059	4.34295e-09	ILMN_203466	AXL
Dntt	47.7771	0	226.827	20.6174	380.138	23.7047	67.2178	4.34295e-09	112.512	0.0135179	ILMN_216133	DNTT	19	Mus musculus deoxynucleotidyltransferase, terminal (Dntt), transcript variant 2, mRNA.	Tdt; BB160593
Spred1	116.869	0	350.622	20.9092	245.49	0.811677	281.947	8.43051	213.374	4.34295e-09	ILMN_192673	SPRED1
LOC271490	342.038	0	904.865	21.2084	700.999	5.13673	870.887	21.4838	871.612	17.471	ILMN_198324	LOC271490
scl0004020.1_31	797.984	0	1875.29	21.8102	1483.29	6.93121	1475.99	10.1155	1139.3	4.34295e-09	ILMN_188130	SCL0004020.1_31
Emp1	927.381	0	2512.34	21.884	1487.39	4.34295e-09	541.691	-4.15949	866.204	-4.34295e-09	ILMN_213976	EMP1	6	Mus musculus epithelial membrane protein 1 (Emp1), mRNA.	TMP
Lgmn	346.685	0	997.387	22.2723	445.723	4.34295e-09	514.561	0.0661001	415.087	4.34295e-09	ILMN_209652	LGMN	12	Mus musculus legumain (Lgmn), mRNA.	Prsc1; AEP; AI746452; AU022324
2310016C08Rik	263.94	0	779.665	22.3304	269.806	0	312.712	0.2972	225.182	0	ILMN_222570	2310016C08RIK	6	Mus musculus RIKEN cDNA 2310016C08 gene (2310016C08Rik), mRNA.	AW049004; MGC103106
LOC100046496	266.961	0	679.542	22.3504	452.772	1.73362	2081.53	75.1166	438.712	1.82618	ILMN_185317	LOC100046496		PREDICTED: Mus musculus similar to Ig kappa V-region 24B (LOC100046496), mRNA.
Cdkn1a	301.787	0	1221.17	22.442	139.654	-4.87233	98.1647	-12.2333	126.748	-4.93309	ILMN_209664	CDKN1A	17	Mus musculus cyclin-dependent kinase inhibitor 1A (P21) (Cdkn1a), mRNA.	mda6; p21Cip1; P21; Cdkn1; p21WAF; Waf1; SDI1; CIP1; CDKI; CAP20
Dnmt3l	94.2714	0	345.822	22.5808	171.742	4.34295e-09	129.459	4.34295e-09	260.967	8.90114	ILMN_215821	DNMT3L	10	Mus musculus DNA (cytosine-5-)-methyltransferase 3-like (Dnmt3l), transcript variant 2, mRNA.	D6Ertd14e; ecat7; MGC102308
Vsig4	-12.7358	0	131.696	22.7286	18.714	4.34295e-09	13.6874	4.34295e-09	19.2549	4.34295e-09	ILMN_187127	VSIG4		Mus musculus V-set and immunoglobulin domain containing 4 (Vsig4), mRNA.	MGC36211; BC025105; A530061A11; Z39IG
Maged2	141.781	0	636.612	22.8771	147.386	4.34295e-09	147.386	4.34295e-09	154.389	4.34295e-09	ILMN_209932	MAGED2	X	Mus musculus melanoma antigen, family D, 2 (Maged2), mRNA.	Mage-d2; 4833439A22Rik; ORF1
Rrp12	593.002	0	1538.57	23.0402	1013.42	0.930178	1845.39	23.9681	986.198	1.28803	ILMN_220883	RRP12	19	Mus musculus ribosomal RNA processing 12 homolog (S. cerevisiae) (Rrp12), mRNA.	AA408556; AA536972; mKIAA0690
LOC100045882	241.995	0	821.818	23.0489	324.436	4.34295e-09	304.274	4.34295e-09	222.964	-4.34295e-09	ILMN_221594	LOC100045882		PREDICTED: Mus musculus hypothetical protein LOC100045882 (LOC100045882), mRNA.
Gstm2	53.3568	0	295.681	23.098	32.2329	-1.44765e-09	27.2897	-4.34295e-09	20.6291	-0.284037	ILMN_196580	GSTM2	3	Mus musculus glutathione S-transferase, mu 2 (Gstm2), mRNA.	Gstb2; Gstb-2
Cxcl9	35.3256	0	243.483	23.2458	11.4098	-4.34295e-09	474.738	53.6144	25.0998	-4.34295e-09	ILMN_193924	CXCL9	5	Mus musculus chemokine (C-X-C motif) ligand 9 (Cxcl9), mRNA.	Scyb9; crg-10; BB139920; Mig; CMK
Trem2	51.3739	0	256.885	23.5233	84.6879	4.34295e-09	20.2234	-4.34295e-09	153.912	4.67331	ILMN_192704	TREM2	17	Mus musculus triggering receptor expressed on myeloid cells 2 (Trem2), mRNA.	Trem2a; Trem2c; Trem2b
Serpine2	508.349	0	1851.53	23.903	512.307	0	404.85	-4.34295e-09	556.342	0	ILMN_204512	SERPINE2
Scarf2	18.5336	0	229.898	23.9883	20.4253	4.34295e-09	17.7794	-4.34295e-09	-3.84906	-4.34295e-09	ILMN_216853	SCARF2	16	Mus musculus scavenger receptor class F, member 2 (Scarf2), mRNA.	W53987; SRECRP-1; Scatf1; Scarf1; SrecII; SREC-II; W65560; NSR1; AI194363; Srec2
Gp6	-1.02984	0	136.888	24.1586	-18.1507	-4.34295e-09	3.51284	4.34295e-09	-2.12843	-4.34295e-09	ILMN_213767	GP6
Mrc1	72.5074	0	492.597	24.1663	220.698	5.73666	75.434	4.34295e-09	129.856	4.34295e-09	ILMN_210803	MRC1	2	Mus musculus mannose receptor, C type 1 (Mrc1), mRNA.	CD206; AW259686
Areg	45.6765	0	317.271	24.1706	7.93265	-4.34295e-09	6.5894	-0.129365	4.87624	-4.34295e-09	ILMN_217903	AREG	5	Mus musculus amphiregulin (Areg), mRNA.	Sdgf; AR
Rarres2	95.3422	0	242.566	24.4912	95.9172	1.44765e-09	89.4164	1.44765e-09	108.852	1.44765e-09	ILMN_209527	RARRES2	6	Mus musculus retinoic acid receptor responder (tazarotene induced) 2 (Rarres2), mRNA.	AI303516; 0610007L05Rik
LOC380706	259.241	0	707.883	24.7266	263.693	4.34295e-09	2856.94	63.887	248.582	-4.34295e-09	ILMN_199145	LOC380706
Ebf3	10.857	0	154.159	25.0785	14.4937	4.34295e-09	20.3111	4.34295e-09	-0.388104	-4.34295e-09	ILMN_184911	EBF3	7	Mus musculus early B-cell factor 3 (Ebf3), mRNA.	KIAA4201; mKIAA4201; 3110018A08Rik; O/E-2
Prelp	21	0	222.035	25.1799	34.6147	4.34295e-09	38.7725	4.34295e-09	29.3081	4.34295e-09	ILMN_221743	PRELP	1	Mus musculus proline arginine-rich end leucine-rich repeat (Prelp), mRNA.	7330409J17Rik; SLRR2A
Adh1	5.80326	0	180.273	25.3229	14.5963	4.34295e-09	5.40335	0	1.19913	-4.34295e-09	ILMN_214816	ADH1	3	Mus musculus alcohol dehydrogenase 1 (class I) (Adh1), mRNA.	Adh-3e; Adh1-t; Adh1tl; Adh-1e; AI194826; ADH-AA; Adh-1-t; Adh1-e; Adh3-e; Adh-1t; Adh-1
Nhedc2	-5.65741	0	223.606	25.3311	-8.02056	0	3.86059	4.34295e-09	-4.31535	0	ILMN_219983	NHEDC2	3	Mus musculus Na+/H+ exchanger domain containing 2 (Nhedc2), mRNA.	C80638
Gldc	13.757	0	281.665	25.3967	-21.2166	-4.34295e-09	-8.18447	-4.34295e-09	1.0566	-4.34295e-09	ILMN_216697	GLDC	19	Mus musculus glycine decarboxylase (Gldc), mRNA.	D030049L12Rik; D19Wsu57e
LOC665506	1219.92	0	2987.33	25.4897	888.64	-4.34295e-09	2277.76	16.1264	858.983	-4.34295e-09	ILMN_184350	LOC665506	6	PREDICTED: Mus musculus similar to T-cell receptor beta-2 chain C region (LOC665506), mRNA.
IGKV1-88_AJ231206_Ig_kappa_variable_1-88_289	102.658	0	391.253	25.5121	73.8845	-4.34295e-09	217.738	7.32145	74.7083	-4.34295e-09	ILMN_193298	IGKV1-88_AJ231206_IG_KAPPA_VARIABLE_1-88_289
C1qa	22.2354	0	248.077	25.7568	107.264	2.71672	104.78	6.60676	114.582	2.77976	ILMN_224197	C1QA	4	Mus musculus complement component 1, q subcomponent, alpha polypeptide (C1qa), mRNA.	C1q; AI255395
Tubb6	397.02	0	1305.49	25.7788	136.393	-18.2796	368.826	-4.34295e-09	380.754	-4.34295e-09	ILMN_220148	TUBB6	18	Mus musculus tubulin, beta 6 (Tubb6), mRNA.	BB220206; 2310057H16Rik
Gpx3	422.384	0	1464.3	26.5409	330.861	-4.34295e-09	274.721	-0.788016	389.847	-4.34295e-09	ILMN_219947	GPX3		Mus musculus glutathione peroxidase 3 (Gpx3), transcript variant 2, mRNA.	GSHPx-P; AA960521; GSHPx-3; GPx
Hs3st1	89.0108	0	341.124	27.2869	120.742	4.34295e-09	65.2158	-4.34295e-09	80.6144	-4.34295e-09	ILMN_209971	HS3ST1	5	Mus musculus heparan sulfate (glucosamine) 3-O-sulfotransferase 1 (Hs3st1), mRNA.	Hsg3ost; 3-OST; D5Wsu110e
6720469N11Rik	-11.7194	0	113.716	27.3704	-17.3776	-4.34295e-09	-4.10134	4.34295e-09	3.42021	4.34295e-09	ILMN_217648	6720469N11RIK
Treml1	150.224	0	737.107	27.3704	10.6187	-14.1699	377.109	8.85826	160.05	4.34295e-09	ILMN_196267	TREML1
Col6a1	26.3073	0	382.464	28.3093	22.9456	-1.44765e-09	23.5092	-1.44765e-09	7.73843	-4.34295e-09	ILMN_208779	COL6A1	10	Mus musculus procollagen, type VI, alpha 1 (Col6a1), mRNA.	AI747156; Col6a-1
Ccnd1	68.1588	0	377.287	28.8194	113.011	4.34295e-09	195.254	9.60191	79.0359	1.44765e-09	ILMN_210028	CCND1
Igf2	14.9166	0	228.437	28.8989	-2.39163	-4.34295e-09	9.29951	-4.34295e-09	19.4657	4.34295e-09	ILMN_209642	IGF2	7	Mus musculus insulin-like growth factor 2 (Igf2), mRNA.	Igf-II; M6pr; Mpr; Peg2; Igf-2; AL033362
Ifit3	100.671	0	523.95	28.9128	83.5891	-4.34295e-09	2499.9	61.6114	55.8782	-0.0706206	ILMN_214979	IFIT3		Mus musculus interferon-induced protein with tetratricopeptide repeats 3 (Ifit3), mRNA.	MGC107331; Ifi49
Cxcl14	12.7416	0	248.402	29.0283	18.0041	4.34295e-09	31.2899	4.34295e-09	15.5226	0	ILMN_215433	CXCL14
Mgp	11.0005	0	282.471	29.371	28.486	4.34295e-09	-11.3368	-4.34295e-09	52.7256	4.34295e-09	ILMN_215984	MGP	6	Mus musculus matrix Gla protein (Mgp), mRNA.	Mglap
Siglec1	15.5217	0	219.932	29.4671	31.7444	4.34295e-09	134.704	10.4327	-5.39949	-4.34295e-09	ILMN_223354	SIGLEC1	2	Mus musculus sialic acid binding Ig-like lectin 1, sialoadhesin (Siglec1), mRNA.	CD169; Siglec-1; Sn
Bglap2	207.872	0	718.598	29.5333	21.6557	-22.4476	74.0907	-9.71694	28.3985	-20.3931	ILMN_226483	BGLAP2	3	Mus musculus bone gamma-carboxyglutamate protein 2 (Bglap2), mRNA.	OG2; mOC-B
Serpina3g	397.834	0	3054.78	29.7998	384.326	-4.34295e-09	6609.06	58.0044	553.666	4.34295e-09	ILMN_220729	SERPINA3G	12	Mus musculus serine (or cysteine) peptidase inhibitor, clade A, member 3G (Serpina3g), mRNA.	Spi2A; MGC107057; 2A2; Spi2/eb.1; spi2 (2a2); AI119734; Spi2-1
Adamts2	21.9765	0	315.255	30.5939	4.57122	-1.44765e-09	2.06663	-4.34295e-09	7.40475	-4.34295e-09	ILMN_210818	ADAMTS2	11	Mus musculus a disintegrin-like and metallopeptidase (reprolysin type) with thrombospondin type 1 motif, 2 (Adamts2), mRNA.	PCINP; ADAMTS-3; KIAA4060; mKIAA4060; 4732482M10; hPCPNI; A430089F14; ADAM-TS2
Sdc3	116.108	0	1002.28	30.7607	258.47	1.04209	398.343	15.4355	121.457	4.34295e-09	ILMN_219906	SDC3	4	Mus musculus syndecan 3 (Sdc3), mRNA.	MGC65603; syn-3; Synd3; mKIAA0468; MGC69616
LOC434609	187.537	0	622.094	31.3626	776.136	28.162	218.882	4.34295e-09	138.221	-4.34295e-09	ILMN_215766	LOC434609		PREDICTED: Mus musculus similar to Ig heavy chain V region VH558 A1/A4 precursor (LOC434609), mRNA.
Serpinh1	56.2981	0	364.365	31.5457	37.1802	-4.34295e-09	30.3431	-4.34295e-09	30.5846	-4.34295e-09	ILMN_260096	SERPINH1	7	Mus musculus serine (or cysteine) peptidase inhibitor, clade H, member 1 (Serpinh1), mRNA.	Serpinh2; Hsp47; colligin; BERF-1; gp46; J6; Cbp2; Cbp1
D0H4S114	22.2956	0	289.825	32.3175	16.8029	-4.34295e-09	-2.20173	-4.34295e-09	-7.16639	-4.34295e-09	ILMN_217188	D0H4S114	18	Mus musculus DNA segment, human D4S114 (D0H4S114), mRNA.	AI325076; PTZ17; SEZ17; P311
Myl9	9.79144	0	246.972	33.2557	5.80604	-4.34295e-09	17.3847	0	49.5021	4.34295e-09	ILMN_214832	MYL9
C1qb	40.1979	0	793.692	33.3497	325.164	21.1822	425.888	43.7599	205.627	17.471	ILMN_211795	C1QB	4	Mus musculus complement component 1, q subcomponent, beta polypeptide (C1qb), mRNA.
AI324046	352.499	0	1208.14	33.406	1070.71	20.4022	2876.8	74.0238	640.594	3.72596	ILMN_196364	AI324046
IGKV4-91_AJ231229_Ig_kappa_variable_4-91_29	61.1612	0	305.477	33.4791	255.433	18.5215	465.32	44.9734	140.556	1.10023	ILMN_193923	IGKV4-91_AJ231229_IG_KAPPA_VARIABLE_4-91_29
Col8a1	5.71519	0	209.677	33.9672	-5.07729	-4.34295e-09	6.07726	0	-1.99652	-4.34295e-09	ILMN_194118	COL8A1	16	Mus musculus collagen, type VIII, alpha 1 (Col8a1), mRNA.	Col8a-1
Cxcl12	286.62	0	1925.56	34.843	309.022	4.34295e-09	270.01	8.68589e-10	156.355	-0.967237	ILMN_221568	CXCL12	6	Mus musculus chemokine (C-X-C motif) ligand 12 (Cxcl12), transcript variant 1, mRNA.	TPAR1; TLSF; Sdf1b; SDF-1; AI174028; Sdf1a; TLSF-b; PBSF/SDF-1; Sdf1; TLSF-a; PBSF; Scyb12
Sparc	28.8323	0	483.447	35.0879	25.6142	-2.17147e-09	19.0688	-2.17147e-09	-6.49837	-0.903881	ILMN_257785	SPARC	11	Mus musculus secreted acidic cysteine rich glycoprotein (Sparc), mRNA.	BM-40; AA517111
Fstl1	6.51515	0	233.075	35.2648	27.0192	4.34295e-09	48.2976	0.498772	-4.62455	-4.34295e-09	ILMN_221371	FSTL1		Mus musculus follistatin-like 1 (Fstl1), mRNA.	Fstl; AI316791; TSC-36; AW107808
LOC100048807	36.7264	0	271.149	35.5572	28.7252	-4.34295e-09	213.083	25.0465	74.4113	4.34295e-09	ILMN_211360	LOC100048807	3|NT_114258.1	PREDICTED: Mus musculus hypothetical protein LOC100048807 (LOC100048807), mRNA.
Gp5	189.289	0	852.873	35.6578	131.464	-4.34295e-09	489.012	13.6566	205.076	4.34295e-09	ILMN_220763	GP5	16	Mus musculus glycoprotein 5 (platelet) (Gp5), mRNA.	GPV
Lgals3bp	671.011	0	3382.02	35.9951	712.097	4.34295e-09	5846.94	38.4576	698.499	4.34295e-09	ILMN_209135	LGALS3BP	11	Mus musculus lectin, galactoside-binding, soluble, 3 binding protein (Lgals3bp), mRNA.	MAC-2BP; 90K; CyCAP; Ppicap
Col4a1	6.98618	0	307.458	36.3363	22.8855	4.34295e-09	38.23	4.34295e-09	15.9015	4.34295e-09	ILMN_212001	COL4A1	8	Mus musculus procollagen, type IV, alpha 1 (Col4a1), mRNA.	Del(8)44H; Raw; Svc; Col4a-1; Bru
Limch1	27.7172	0	266.492	37.9642	7.63209	-4.34295e-09	-7.9564	-0.232338	-13.0334	-4.34295e-09	ILMN_212627	LIMCH1	5	Mus musculus LIM and calponin homology domains 1 (Limch1), mRNA.	3732412D22Rik; mKIAA1102
Olfml3	48.8786	0	522.74	38.0011	34.8936	-4.34295e-09	50.787	4.34295e-09	-8.39246	-1.07134	ILMN_219432	OLFML3	3	Mus musculus olfactomedin-like 3 (Olfml3), mRNA.	AI115209; ONT3; 2810002E22Rik; mONT3; AW550633; HNOEL-iso
Socs2	127.367	0	864.216	38.34	538.973	17.1607	224.234	2.06506	223.31	4.34295e-09	ILMN_212590	SOCS2	10	Mus musculus suppressor of cytokine signaling 2 (Socs2), mRNA.	D130043N08Rik; hg; Cish2; AI527257; SSI-2; SOCS-2; AW108012; JAB; CIS2; MGC118106; 8030460M17
Grb7	35.8389	0	532.267	38.7101	871.059	46.5521	72.7387	4.34295e-09	54.6134	4.34295e-09	ILMN_224011	GRB7	11	Mus musculus growth factor receptor bound protein 7 (Grb7), mRNA.	MGC78181; mKIAA4028; KIAA4028
LOC635815	596.326	0	2120.82	39.198	1404.82	21.4325	1902.81	45.2134	422.094	-4.34295e-09	ILMN_210508	LOC635815		PREDICTED: Mus musculus similar to Ig kappa chain V-V region L6 precursor (LOC635815), mRNA.
Myo6	33.3343	0	445.006	40.231	58.8523	4.34295e-09	67.0403	1.70228	29.0252	0	ILMN_191217	MYO6	9	Mus musculus myosin VI (Myo6), mRNA.	BC029719; sv
Gm459	462.637	0	1546.03	40.6178	855.497	8.1351	3049.91	84.2765	509.814	4.34295e-09	ILMN_211421	GM459		PREDICTED: Mus musculus gene model 459, (NCBI) (Gm459), mRNA.
Mmp2	9.84795	0	502.801	40.8528	-5.99863	-4.34295e-09	7.56186	-4.34295e-09	7.37951	-4.34295e-09	ILMN_217021	MMP2	8	Mus musculus matrix metallopeptidase 2 (Mmp2), mRNA.	Clg4a; GelA; MMP-2
Mylk	31.113	0	375.405	41.2622	90.9126	0.903363	103.128	5.77469	64.1295	4.34295e-09	ILMN_190234	MYLK	16	Mus musculus myosin, light polypeptide kinase (Mylk), mRNA.	MLCK108; AW489456; KRP; 9530072E15Rik; Mlck; MLCK210; A930019C19Rik
Bgn	125.445	0	1900.69	44.1855	90.9543	-4.34295e-09	86.367	-4.34295e-09	26.3188	-7.07262	ILMN_213463	BGN	X	Mus musculus biglycan (Bgn), mRNA.	SLRR1A; BG; PG-S1; PGI; DSPG1
Igfbp5	287.988	0	1544.78	44.1928	342.019	4.34295e-09	217.299	-0.791659	244.86	-4.34295e-09	ILMN_190841	IGFBP5
Gas6	50.4082	0	968.424	44.244	110.378	4.34295e-09	72.3364	4.34295e-09	5.54054	-4.34295e-09	ILMN_217682	GAS6		Mus musculus growth arrest specific 6 (Gas6), mRNA.	Gas-6
Mylc2pl	-5.80181	0	233.455	44.3805	28.3595	4.34295e-09	-6.38446	-4.34295e-09	18.7188	4.34295e-09	ILMN_221230	MYLC2PL		Mus musculus myosin light chain 2, precursor lymphocyte-specific (Mylc2pl), transcript variant 2, mRNA.	PLRLC; 1700027I08Rik; PLRLC-A; PLRLC-B; PLRLC-C
Scara3	27.0875	0	381.835	44.4451	77.0844	4.34295e-09	34.4488	4.34295e-09	55.6347	4.34295e-09	ILMN_219254	SCARA3		Mus musculus scavenger receptor class A, member 3 (Scara3), mRNA.	APC7; MSLR1; MSRL1; CSR; CSR1; C130058N24Rik
Npy	40.3742	0	509.475	45.1521	6.23407	-4.34295e-09	93.5607	0.71795	71.5441	4.34295e-09	ILMN_219845	NPY	6	Mus musculus neuropeptide Y (Npy), mRNA.	0710005A05Rik
Esm1	6.82033	0	469.234	45.4424	52.2222	4.34295e-09	40.5584	4.34295e-09	4.99219	-4.34295e-09	ILMN_217011	ESM1	13	Mus musculus endothelial cell-specific molecule 1 (Esm1), mRNA.	ESM-1; AV004503; 0610042H23Rik
C2	0.935542	0	333.023	46.8114	19.8299	4.34295e-09	65.0673	4.1219	25.1536	4.34295e-09	ILMN_211135	C2	17	Mus musculus complement component 2 (within H-2S) (C2), mRNA.
LOC243439	96.7742	0	2198.9	47.9351	206.592	1.64922	469.676	38.3905	269.69	14.4502	ILMN_187991	LOC243439		PREDICTED: Mus musculus similar to Ig kappa chain V-V region L6 precursor (LOC243439), mRNA.
Slco2b1	10.0214	0	403.813	48.5202	153.512	12.4737	83.7275	6.97964	110.413	10.6571	ILMN_211808	SLCO2B1	7	Mus musculus solute carrier organic anion transporter family, member 2b1 (Slco2b1), mRNA.	AI060904; AI852653; Slc21a9; MGC106224; OATP-B
Serping1	61.0072	0	706.6	48.7986	29.2182	-4.34295e-09	111.365	0.901296	15.2096	-4.34295e-09	ILMN_256713	SERPING1	2	Mus musculus serine (or cysteine) peptidase inhibitor, clade G, member 1 (Serping1), mRNA.	C1nh; C1INH
Ckb	818.998	0	6486.49	48.8754	752.66	-4.34295e-09	690.475	-4.34295e-09	527.748	-0.355499	ILMN_193661	CKB	12	Mus musculus creatine kinase, brain (Ckb), mRNA.	B-CK; Ck-3
C1qc	67.9653	0	797.1	49.7032	337.666	15.9162	342.866	16.7838	159.892	1.56302	ILMN_219967	C1QC	4	Mus musculus complement component 1, q subcomponent, C chain (C1qc), mRNA.	Ciqc; C1qg; AI385742
Ctgf	10.2872	0	496.637	50.9688	6.56034	-4.34295e-09	34.3145	4.34295e-09	15.236	4.34295e-09	ILMN_223979	CTGF
Ppbp	143.685	0	3274.74	50.9816	50.8899	-1.8457	529.694	20.3475	502.003	19.7123	ILMN_209889	PPBP	5	Mus musculus pro-platelet basic protein (Ppbp), mRNA.	AI854500; Cxcl7; b-TG1; TGB; LA-PF4; NAP-2-L1; LDGF; THBGB1; 2400003M24Rik; Scyb7; beta-TG; TGB1; NAP-2; CTAP3; MDGF; CTAPIII
LOC100046120	62.465	0	540.427	51.4781	58.5044	-4.34295e-09	157.513	4.74957	91.6139	4.34295e-09	ILMN_220805	LOC100046120		PREDICTED: Mus musculus similar to clusterin (LOC100046120), mRNA.
Ctsk	88.2347	0	8367.9	51.6448	198.078	1.06269	290.564	17.3256	5.49117	-5.16667	ILMN_219610	CTSK	3	Mus musculus cathepsin K (Ctsk), mRNA.	MMS10-Q; AI323530; catK; Ms10q
Errfi1	111.727	0	1788.58	55.148	165.634	4.34295e-09	136.678	4.34295e-09	124.87	4.34295e-09	ILMN_190042	ERRFI1	4	Mus musculus ERBB receptor feedback inhibitor 1 (Errfi1), mRNA.	Mig-6; 1300002F13Rik; Mig6; AI788755; RALT
Gja1	425.62	0	3781.85	55.239	379.123	-4.34295e-09	514.834	4.34295e-09	155.612	-13.4919	ILMN_217762	GJA1	10	Mus musculus gap junction membrane channel protein alpha 1 (Gja1), mRNA.	Npm1; Cx43; AU042049; AW546267; Cnx43; connexin43; Cx43alpha1; Gja-1
Cish	70.6437	0	748.535	56.124	246.791	10.1073	272.508	21.4218	106.478	4.34295e-09	ILMN_220158	CISH	9	Mus musculus cytokine inducible SH2-containing protein (Cish), mRNA.	CIS1; F23; Cis; AI385595; F17
Cyp1b1	16.2414	0	364.945	56.5309	-14.0188	-4.34295e-09	68.7934	1.99776	-1.09289	-4.34295e-09	ILMN_186897	CYP1B1	17	Mus musculus cytochrome P450, family 1, subfamily b, polypeptide 1 (Cyp1b1), mRNA.	P4501b1; CP1B
IGKV4-53_AJ231231_Ig_kappa_variable_4-53_12	128.68	0	1575.68	57.3366	186.234	4.34295e-09	453.308	29.1938	181.806	4.34295e-09	ILMN_189280	IGKV4-53_AJ231231_IG_KAPPA_VARIABLE_4-53_12
AU023871	14.8209	0	359.477	59.3569	5.39075	-4.34295e-09	62.5944	0.96193	56.1099	4.34295e-09	ILMN_228521	AU023871	17	Mus musculus expressed sequence AU023871 (AU023871), mRNA.
Adipoq	90.3811	0	1816.01	59.5961	143.582	4.34295e-09	82.2547	-4.34295e-09	106.809	4.34295e-09	ILMN_221626	ADIPOQ	16	Mus musculus adiponectin, C1Q and collagen domain containing (Adipoq), mRNA.	adipo; Acrp30; GBP28; Acdc; apM1; 30kDa
Fcna	22.6967	0	1716.74	59.6275	613.503	48.291	341.909	45.7233	439.034	50.2476	ILMN_220175	FCNA		Mus musculus ficolin A (Fcna), mRNA.	Fcn1
2810484G07Rik	35.4868	0	799.98	60.1588	53.9281	4.34295e-09	144.178	13.2198	146.822	7.60893	ILMN_190080	2810484G07RIK
Tcrg-V4	8.59855	0	622.706	63.8474	33.2199	4.34295e-09	27.2291	4.34295e-09	12.099	4.34295e-09	ILMN_192843	TCRG-V4
LOC385277	220.798	0	2435.49	64.7003	318.467	4.34295e-09	863.045	30.4698	360.012	1.17003	ILMN_201508	LOC385277
Ly6a	70.9511	0	783.373	72.736	110.348	4.34295e-09	9646.71	86.8801	110.781	4.34295e-09	ILMN_209150	LY6A	15	Mus musculus lymphocyte antigen 6 complex, locus A (Ly6a), mRNA.	Ly-6A/E; Ly-6A.2; Sca-1; Sca1; TAP; Ly-6E.1
LOC100046552	277.12	0	7959.75	97.4237	5641.13	78.4347	3067.75	101.847	1165.8	52.6544	ILMN_191930	LOC100046552		PREDICTED: Mus musculus similar to Unknown (protein for MGC:103328) (LOC100046552), mRNA.
Ccl3	6516.41	0	3547.53	-6.32145	255.06	-74.3388	304.811	-74.7606	598.738	-65.7815	ILMN_222008	CCL3	11	Mus musculus chemokine (C-C motif) ligand 3 (Ccl3), mRNA.	LD78alpha; Scya3; Mip1a; AI323804; MIP1-alpha; MIP1-(a); MIP-1alpha; G0S19-1
Per	375.075	0	169.633	-12.4027	9.59137	-66.8663	25.4522	-64.3865	7.38929	-69.8739	ILMN_206406	PER
Fos	35270.2	0	19234.2	-9.09369	4768.7	-66.8663	5143.84	-67.1617	8790.51	-45.7237	ILMN_222500	FOS	12	Mus musculus FBJ osteosarcoma oncogene (Fos), mRNA.	c-fos; D12Rfj1
Atf3	1326.9	0	1206.28	-4.34295e-09	29.248	-66.4614	24.553	-69.2449	36.3331	-65.9854	ILMN_211772	ATF3	1	Mus musculus activating transcription factor 3 (Atf3), mRNA.	LRG-21
Rgs1	701.708	0	760.872	0.810758	7.22378	-64.4026	54.2647	-59.5766	34.6586	-59.2567	ILMN_226813	RGS1	1	Mus musculus regulator of G-protein signaling 1 (Rgs1), mRNA.	BL34
Ccl4	2728.75	0	3088.7	0	175.375	-61.655	414.808	-52.8945	264.195	-57.6981	ILMN_222651	CCL4	11	Mus musculus chemokine (C-C motif) ligand 4 (Ccl4), mRNA.	Scya4; Mip1b; Act-2; MIP-1B; AT744.1
Cxcl2	525.915	0	916.755	6.50203	33.7277	-57.0357	78.1025	-49.4686	31.7838	-61.2998	ILMN_223777	CXCL2
Cxcl4	2065.65	0	4562.86	9.45651	236.995	-55.0975	4243.7	11.4716	1683.88	-4.34295e-09	ILMN_223003	CXCL4	5	Mus musculus chemokine (C-X-C motif) ligand 4 (Cxcl4), mRNA.	Pf4; Scyb4
Tmem49	1546.92	0	950.06	-10.5387	338.468	-49.0557	431.825	-45.1439	349.406	-47.722	ILMN_209017	TMEM49	11	Mus musculus transmembrane protein 49 (Tmem49), mRNA.	ni-2; 4930579A11Rik; 3110098I04Rik; AI787464
Ccrl2	1640.09	0	957.059	-3.51423	199.125	-46.5521	152.431	-54.0405	151.457	-51.4232	ILMN_222637	CCRL2	9	Mus musculus chemokine (C-C motif) receptor-like 2 (Ccrl2), mRNA.	Cmkbr1l2; L-CCR; 1810047I05Rik; E01; CCR11
LOC384382	296.413	0	124.91	-9.90194	16.5214	-42.0792	71.9697	-26.7314	64.2663	-25.0033	ILMN_200605	LOC384382
Klf4	1179.25	0	626.026	-7.68346	184.799	-41.3953	157.833	-57.5479	307.21	-32.7279	ILMN_209216	KLF4	4	Mus musculus Kruppel-like factor 4 (gut) (Klf4), mRNA.	Gklf; EZF; Zie
LOC240672	453.497	0	326.735	-4.34295e-09	94.4076	-40.4455	106.357	-42.3945	124.357	-32.4609	ILMN_198451	LOC240672
LOC383809	226.873	0	137.651	-1.91193	12.0106	-40.2528	54.2887	-27.1095	-1.01793	-51.1198	ILMN_199670	LOC383809
LOC100047053	406.702	0	256.941	-5.57739	82.6425	-39.6934	648.72	3.81887	448.166	4.34295e-09	ILMN_186664	LOC100047053		PREDICTED: Mus musculus similar to monoclonal antibody kappa light chain (LOC100047053), mRNA.
Plk3	1867.51	0	921.155	-7.17501	267.522	-39.3035	213.329	-47.017	224.234	-43.3045	ILMN_211765	PLK3
Cd69	2937.09	0	2048.96	-2.55716	169.047	-38.4104	537.089	-28.701	311.18	-34.317	ILMN_207251	CD69
mtDNA_ND4L	3110.89	0	3337.22	4.34295e-09	1108.22	-37.7726	2537.28	-4.34295e-09	1990.49	-3.45112	ILMN_184561	MTDNA_ND4L
1700081H05Rik	506.589	0	450.675	-4.34295e-09	124.124	-37.3095	225.78	-17.3672	133.975	-36.6313	ILMN_196392	1700081H05RIK
LOC383349	142.103	0	43.5799	-8.02292	-31.2852	-37.2018	-5.56775	-29.65	3.45258	-20.9097	ILMN_200566	LOC383349
E030040L08Rik	246.211	0	113.556	-7.65445	31.0108	-36.2069	34.1086	-41.838	17.6058	-46.5928	ILMN_206608	E030040L08RIK
IGKV3-2_X16954_Ig_kappa_variable_3-2_18	1440.92	0	1105.8	-4.34295e-09	496.628	-35.2138	5090.9	36.7722	1839.46	4.34295e-09	ILMN_185385	IGKV3-2_X16954_IG_KAPPA_VARIABLE_3-2_18
Tnfaip3	1882.44	0	1374.42	-4.34295e-09	470.488	-32.1935	453.106	-39.7143	546.283	-29.6858	ILMN_187343	TNFAIP3	10	Mus musculus tumor necrosis factor, alpha-induced protein 3 (Tnfaip3), mRNA.	A20; Tnfip3
C130026I21Rik	507.007	0	510.946	0	131.828	-31.3036	106.457	-40.5621	141.053	-27.6064	ILMN_249102	C130026I21RIK	1	Mus musculus RIKEN cDNA C130026I21 gene (C130026I21Rik), transcript variant 1, mRNA.	4930565N07Rik
Ddit3	787.304	0	427.636	-8.12556	219.08	-31.1854	365.075	-15.101	247.292	-28.387	ILMN_214872	DDIT3	10	Mus musculus DNA-damage inducible transcript 3 (Ddit3), mRNA.	chop; gadd153; CHOP10; CHOP-10
A830092P18Rik	345.074	0	151.874	-10.98	61.917	-30.5605	145.668	-13.2091	91.2609	-24.2125	ILMN_204252	A830092P18RIK
Osm	7191.06	0	5028.13	-0.212459	1901.88	-30.2973	1515.68	-44.7448	1590.2	-38.9479	ILMN_185581	OSM
Hist1h1c	18584.3	0	13810.3	-0.314563	6768.56	-30.1441	3030.91	-73.8478	9201.76	-13.9353	ILMN_224087	HIST1H1C
Zfand2a	2045.08	0	1630.22	-4.34295e-09	782.266	-30.0416	1033.15	-16.8539	969.542	-18.5282	ILMN_219447	ZFAND2A	5	Mus musculus zinc finger, AN1-type domain 2A (Zfand2a), mRNA.	AA407930; AU016206; Airap
C530027B15Rik	768.355	0	418.567	-12.6814	300.643	-29.8519	342.176	-27.52	247.062	-44.1189	ILMN_207090	C530027B15RIK
Rnu6	35723.2	0	25987.9	-0.494503	12774.1	-28.916	21859.2	-5.04431	19400.3	-7.1315	ILMN_243060	RNU6		Mus musculus U6 small nuclear RNA (Rnu6), non-coding RNA.
LOC100046087	424.518	0	492.359	4.34295e-09	130.379	-28.916	259.747	-4.44141	395.407	-4.34295e-09	ILMN_188714	LOC100046087		PREDICTED: Mus musculus similar to X-linked lymphocyte-regulated 4A (LOC100046087), mRNA.
Hist1h3a	8817.68	0	4566.97	-9.96208	3019.77	-28.4801	4237.07	-16.1192	4118.1	-12.8855	ILMN_246403	HIST1H3A	13	Mus musculus histone cluster 1, H3a (Hist1h3a), mRNA.
Zfp36	31306.8	0	15462	-10.818	9697.05	-28.162	5899.01	-49.8772	9081.01	-32.5255	ILMN_188430	ZFP36	7	Mus musculus zinc finger protein 36 (Zfp36), mRNA.	Gos24; Tis11; Ttp; Nup475; TISII; TIS11D; Zfp-36
Ide	524.273	0	548.466	1.44765e-09	341.445	-27.5808	411.657	-19.2779	338.781	-23.2913	ILMN_202995	IDE
Erdr1	2279	0	2990.13	4.34295e-09	645.953	-27.1611	1120.3	-12.3263	918.368	-14.87	ILMN_221931	ERDR1		Mus musculus erythroid differentiation regulator 1 (Erdr1), mRNA.	edr; MGC5764
Hist2h4	1769.58	0	853.158	-8.70704	444.356	-27.1067	667.333	-17.7534	653.122	-16.1314	ILMN_212452	HIST2H4	3	Mus musculus histone cluster 2, H4 (Hist2h4), mRNA.	X04652; H4
Hist1h2bg	1000.22	0	797.174	-4.34295e-09	264.918	-26.4525	389.345	-17.3558	885.199	-4.34295e-09	ILMN_222936	HIST1H2BG	13	Mus musculus histone cluster 1, H2bg (Hist1h2bg), mRNA.
Hspa5	1105.8	0	589.621	-6.46758	315.125	-26.1138	912.317	-4.34295e-09	508.434	-10.112	ILMN_221239	HSPA5	2	Mus musculus heat shock protein 5 (Hspa5), mRNA.	78kDa; Bip; AL022860; D2Wsu17e; AU019543; Hsce70; D2Wsu141e; Grp78; Sez7; SEZ-7; mBiP
Nfkbiz	3115.57	0	1353.79	-7.06933	505.833	-25.8196	330.757	-35.8512	449.368	-28.8149	ILMN_222800	NFKBIZ	16	Mus musculus nuclear factor of kappa light polypeptide gene enhancer in B-cells inhibitor, zeta (Nfkbiz), mRNA.	AA408868; Mail; INAP
A830080H07Rik	324.384	0	182.331	-4.05332	75.5433	-25.6539	103.31	-22.97	103.759	-19.6054	ILMN_188994	A830080H07RIK
E130309L16Rik	326.419	0	181.098	-3.60369	78.5409	-25.1863	227.678	-0.290302	109.882	-16.0175	ILMN_205216	E130309L16RIK
LOC100045678	987.332	0	661.07	-1.87185	356.774	-24.9223	397.166	-23.7312	482.663	-12.7296	ILMN_218021	LOC100045678		PREDICTED: Mus musculus hypothetical protein LOC100045678 (LOC100045678), mRNA.
Cd83	183.014	0	136.364	-4.34295e-09	9.08871	-24.6703	175.247	-4.34295e-09	132.608	-4.34295e-09	ILMN_215128	CD83	13	Mus musculus CD83 antigen (Cd83), mRNA.	MGC130312; MGC130313
Ear6	339.266	0	462.314	4.34295e-09	60.3062	-24.5075	766.207	11.637	216.475	-4.34295e-09	ILMN_196603	EAR6	14	Mus musculus eosinophil-associated, ribonuclease A family, member 6 (Ear6), mRNA.
2410006H16Rik	1299.51	0	803.154	-4.06414	493.621	-24.3921	1092.17	-4.34295e-09	621.737	-13.2953	ILMN_195618	2410006H16RIK	11	PREDICTED: Mus musculus RIKEN cDNA 2410006H16 gene (2410006H16Rik), mRNA.
Hist1h2bh	18615.3	0	9771.14	-9.44336	7707.42	-24.2488	7689.12	-29.6564	11255.6	-4.33876	ILMN_219993	HIST1H2BH	13	Mus musculus histone cluster 1, H2bh (Hist1h2bh), mRNA.	H2b-221; MGC106612
Cd14	1182.42	0	1641.38	4.34295e-09	450.675	-24.2488	168.017	-70.0691	660.782	-6.27626	ILMN_221922	CD14	18	Mus musculus CD14 antigen (Cd14), mRNA.
Ly6d	747.563	0	644.882	-4.34295e-09	247.621	-24.0519	3067.25	45.5768	849.654	4.34295e-09	ILMN_223061	LY6D	15	Mus musculus lymphocyte antigen 6 complex, locus D (Ly6d), mRNA.	Thb; Ly61; Ly-61
A230021I18Rik	234.343	0	89.0108	-10.6602	43.4667	-23.6576	82.7137	-14.7537	56.8865	-20.049	ILMN_204870	A230021I18RIK
Hist1h1a	712.744	0	353.366	-8.47652	219.183	-23.6576	295.694	-17.2398	287.288	-16.9161	ILMN_212806	HIST1H1A	13	Mus musculus histone cluster 1, H1a (Hist1h1a), mRNA.	H1f1; H1.1; H1a; H1var3
S100a10	2890.15	0	2681.24	-4.34295e-09	1176.97	-23.5466	1882.44	-2.40873	2613.54	-4.34295e-09	ILMN_211394	S100A10	3	Mus musculus S100 calcium binding protein A10 (calpactin) (S100a10), mRNA.	CAL12; AA409961; p11; p10; AL024248; 42C; CLP11; Cal1l
Mid1	337.803	0	170.77	-5.23826	21.1979	-23.4816	41.096	-21.496	36.4399	-20.4272	ILMN_242848	MID1	X	Mus musculus midline 1 (Mid1), transcript variant 2, mRNA.	MGC60591; DXHXS1141; 61B3-R; Fxy; Trim18
LOC641240	6339.58	0	5469.71	-4.34295e-09	2267.13	-22.9442	6266.51	-4.34295e-09	3558.16	-4.13117	ILMN_210638	LOC641240		PREDICTED: Mus musculus similar to MHC class II antigen beta chain (LOC641240), mRNA.
Hist1h4i	5481.14	0	2959.19	-8.25144	2006.61	-22.8127	1984.99	-27.5067	2414.29	-14.7937	ILMN_195070	HIST1H4I	13	Mus musculus histone cluster 1, H4i (Hist1h4i), mRNA.
D430004H20Rik	332.482	0	207.099	-2.38747	100.159	-22.7528	135.002	-16.9401	198.31	-2.21391	ILMN_206347	D430004H20RIK
9430049I24Rik	174.974	0	209.667	4.34295e-09	32.1628	-22.5166	46.1813	-21.1764	65.8606	-9.0718	ILMN_204665	9430049I24RIK
mt-Nd4l	1251.52	0	1745.3	0.755116	512.007	-22.242	1066.14	-4.34295e-09	1075.44	-4.34295e-09	ILMN_195057	MT-ND4L
H2-Eb1	2669.48	0	1845.39	-0.279693	835.887	-21.7587	3845.42	1.11556	1716.74	-0.0393268	ILMN_223767	H2-EB1	17	Mus musculus histocompatibility 2, class II antigen E beta (H2-Eb1), mRNA.	Ia-4; H2Eb; H-2E beta; H2-Eb; H-2Eb; Ia4; E-beta-b
Hist1h4h	3079	0	1599.21	-6.48227	872.119	-21.6267	1304.76	-12.4559	1330.28	-9.2173	ILMN_186854	HIST1H4H
5730521N16Rik	164.925	0	73.6151	-3.79084	8.10429	-21.5883	60.5222	-7.25546	53.9608	-5.95781	ILMN_207331	5730521N16RIK
Tnf	454.641	0	354.481	-0.997223	151.869	-21.5538	89.797	-36.4914	182.331	-15.6505	ILMN_258728	TNF	17	Mus musculus tumor necrosis factor (Tnf), mRNA.	TNFSF2; MGC151434; DIF; Tnfsf1a; TNF-alpha; Tnfa; TNFalpha
8030402P03Rik	325.068	0	183.986	-4.20146	99.42	-21.2284	99.4618	-25.6335	111.489	-19.1547	ILMN_207113	8030402P03RIK
LOC239192	125.407	0	27.7159	-12.4272	-0.857885	-21.0277	19.8475	-15.9344	11.4496	-16.4731	ILMN_197537	LOC239192
Snora70	307.458	0	178.336	-1.9426	80.7109	-20.7525	142.456	-8.58152	108.54	-14.3438	ILMN_185699	SNORA70	X	Mus musculus small nucleolar RNA, H/ACA box 70 (Snora70), non-coding RNA.	MBI-5; Rnu70
Hist1h1b	1409.12	0	850.536	-3.90687	533.177	-20.7165	579.453	-19.6452	954.332	-4.34295e-09	ILMN_215868	HIST1H1B	13	Mus musculus histone cluster 1, H1b (Hist1h1b), mRNA.	H1B; H1.5; H1f5; H1s-3
LOC384710	5331.65	0	5155.36	-4.34295e-09	2175.09	-20.7023	5008.6	-4.34295e-09	3235.02	-3.93055	ILMN_201006	LOC384710		PREDICTED: Mus musculus similar to 60S acidic ribosomal protein P0 (L10E) (LOC384710), mRNA.
A430106D13Rik	377.485	0	262.802	-0.0575076	133.676	-20.4876	179.857	-11.7797	151.39	-17.3028	ILMN_205692	A430106D13RIK
C330034C07Rik	165.069	0	104.287	-4.34295e-09	14.1114	-20.2274	30.1956	-18.4292	32.7267	-14.0197	ILMN_207032	C330034C07RIK
Grasp	189.439	0	84.0635	-7.16728	23.3285	-20.0388	107.415	-6.50144	81.7536	-7.51695	ILMN_209500	GRASP	15	Mus musculus GRP1 (general receptor for phosphoinositides 1)-associated scaffold protein (Grasp), mRNA.	tamalin
Cd74	4588.02	0	3623.55	-0.658256	1610.19	-19.7767	6867.39	0.456174	4093.58	-10.1356	ILMN_214824	CD74	18	Mus musculus CD74 antigen (invariant polypeptide of major histocompatibility complex, class II antigen-associated) (Cd74), transcript variant 1, mRNA.	Ia-GAMMA; Ii; DHLAG; HLADG; CLIP
Zdhhc21	537.373	0	376.161	-4.34295e-09	157.141	-19.6777	308.037	-3.6436	289.758	-2.69078	ILMN_184863	ZDHHC21	4	Mus musculus zinc finger, DHHC domain containing 21 (Zdhhc21), mRNA.	AL024349; D130004H04Rik; 9130404H11Rik
1110017D15Rik	286.814	0	264.533	-1.44765e-09	25.9976	-19.3571	64.5275	-12.1732	47.236	-16.3261	ILMN_240697	1110017D15RIK	4	Mus musculus RIKEN cDNA 1110017D15 gene (1110017D15Rik), transcript variant 2, mRNA. XM_896996 XM_911474 XM_921988 XM_921993 XM_921997 XM_922001 XM_922006 XM_984085 XM_984115 XM_984145 XM_984173 XM_984201 XM_984239	Cbe1; smrp1; RP23-100C7.3
Tmsb10	8177.35	0	8529.89	-9.12452	5376.74	-19.1268	6936.32	-12.7997	7254.96	-14.931	ILMN_184934	TMSB10	6	Mus musculus thymosin, beta 10 (Tmsb10), mRNA.	Ptmb10; TB10
LOC386405	257.628	0	264.42	4.34295e-09	79.1662	-18.8448	164.102	-1.67223	98.4257	-13.1042	ILMN_200392	LOC386405
EG434078	175.486	0	87.7139	-2.49043	20.6949	-18.8227	39.1492	-16.3178	21.9152	-19.7478	ILMN_195414	EG434078		PREDICTED: Mus musculus predicted gene, EG434078 (EG434078), mRNA.
LOC385855	251.458	0	124.375	-6.32346	65.3707	-18.7356	92.6634	-14.2765	75.2254	-16.64	ILMN_200170	LOC385855
A930004J17Rik	470.372	0	255.496	-7.45369	183.353	-18.5092	226.873	-11.5795	170.188	-23.2503	ILMN_184804	A930004J17RIK
Prg2	5285.83	0	5484.6	4.34295e-09	2301.93	-17.7437	7659.98	1.68086	2926.73	-7.61477	ILMN_211235	PRG2		Mus musculus proteoglycan 2, bone marrow (Prg2), mRNA.	mMBP; MGC130327; MBP; mMBP-1
LOC331239	323.519	0	366.349	4.34295e-09	104.103	-17.5168	100.957	-22.4736	65.0673	-32.1113	ILMN_196933	LOC331239
E130112E08Rik	1307.53	0	1145.46	-4.34295e-09	624.295	-17.5129	1122.01	-4.34295e-09	658.103	-15.0853	ILMN_203628	E130112E08RIK
Dusp1	30793.9	0	24575.9	-4.34295e-09	11696.2	-17.3623	4179.14	-53.5141	6609.06	-39.2767	ILMN_212121	DUSP1		Mus musculus dual specificity phosphatase 1 (Dusp1), mRNA.	erp; mkp-1; Ptpn16; U19515; 3CH134
C130078B07Rik	131.589	0	53.1235	-4.98745	8.96993	-17.174	9.53901	-22.7649	20.3066	-13.5689	ILMN_206545	C130078B07RIK
IGHV10S3_AF064446_Ig_heavy_variable_10S3_9	196.752	0	158.428	-4.34295e-09	43.4408	-17.1028	316.822	2.42968	152.746	-4.34295e-09	ILMN_185480	IGHV10S3_AF064446_IG_HEAVY_VARIABLE_10S3_9
Hist1h2be	8776.95	0	5073.31	-7.0202	3783.87	-17.0644	3458.5	-28.546	4964.55	-8.82793	ILMN_221955	HIST1H2BE	13	Mus musculus histone cluster 1, H2be (Hist1h2be), mRNA.
Tssc8	133.084	0	39.4075	-8.50574	8.01391	-16.9309	51.9881	-5.4546	17.5007	-13.867	ILMN_187652	TSSC8
Hist1h3h	8771.24	0	6554.15	-2.76986	4484.34	-16.5941	4878.38	-14.0204	6450.72	-3.27409	ILMN_249613	HIST1H3H	13	Mus musculus histone cluster 1, H3h (Hist1h3h), mRNA.	H3-291
LOC640340	260.554	0	135.736	-6.20912	85.8617	-16.369	888.455	35.4435	501.595	8.61663	ILMN_189603	LOC640340		PREDICTED: Mus musculus similar to Ig kappa chain V-IV region B17 precursor (LOC640340), mRNA.
Hist2h2be	5667.5	0	2848.05	-9.06667	1994.35	-16.3454	2407.3	-17.6234	2860.16	-7.16946	ILMN_213471	HIST2H2BE	3	Mus musculus histone cluster 2, H2be (Hist2h2be), mRNA.	AV127319; H2b-613; T25626
Hist1h3e	14560.3	0	9752.02	-1.31261	6086.46	-16.1656	8917.81	-4.7246	9752.02	-4.34295e-09	ILMN_240054	HIST1H3E	13	Mus musculus histone cluster 1, H3e (Hist1h3e), mRNA.	H3-f
4833438C02Rik	863.474	0	495.571	-5.3984	362.27	-16.119	265.2	-33.1325	368.922	-15.5601	ILMN_191517	4833438C02RIK
EG666747	220.01	0	98.0521	-5.92604	53.1011	-16.0676	212.752	-4.34295e-09	67.7412	-12.1174	ILMN_199326	EG666747	9	PREDICTED: Mus musculus predicted gene, EG666747, transcript variant 2 (EG666747), mRNA.
2310005L22Rik	1299.24	0	1259	-4.34295e-09	586.064	-15.8834	1125.27	-4.34295e-09	663.744	-12.1552	ILMN_192733	2310005L22RIK
Junb	4664.92	0	2254.67	-6.50644	1391.73	-15.7105	1504.02	-16.5576	1671.48	-12.5473	ILMN_221987	JUNB	8	Mus musculus Jun-B oncogene (Junb), mRNA.
LOC382058	349.482	0	181.699	-7.52901	132.492	-15.5788	159.426	-12.6322	160.931	-9.77009	ILMN_201183	LOC382058
scl0002064.1_2	603.221	0	398.937	-1.74402	250.551	-15.549	377.996	-4.16992	407.68	-0.252198	ILMN_194963	SCL0002064.1_2
Nupr1	409.461	0	545.204	4.34295e-09	159.455	-15.5339	267.694	-2.25855	318.667	-4.34295e-09	ILMN_221920	NUPR1	7	Mus musculus nuclear protein 1 (Nupr1), mRNA.	p8; 2310032H04Rik; Com1
Chit1	267.819	0	178.111	-4.34295e-09	74.8414	-15.5295	37.3172	-33.6638	173.596	-4.34295e-09	ILMN_209852	CHIT1	1	Mus musculus chitinase 1 (chitotriosidase) (Chit1), mRNA.	2300002L19Rik
Hist1h2bj	13783.9	0	7351.61	-6.59056	5139.71	-15.2796	4966.01	-20.428	7985.55	-2.26656	ILMN_214838	HIST1H2BJ	13	Mus musculus histone cluster 1, H2bj (Hist1h2bj), mRNA.
E530020K13Rik	215.198	0	97.1493	-4.66904	40.5985	-15.2411	160.05	-4.34295e-09	77.8901	-6.067	ILMN_207104	E530020K13RIK
Hist1h2bf	24575.9	0	14627.7	-4.61794	11070.5	-15.0942	9874.53	-25.6	13278.1	-7.00546	ILMN_220215	HIST1H2BF	13	Mus musculus histone cluster 1, H2bf (Hist1h2bf), mRNA.
B130008O17Rik	301.396	0	141.015	-8.60408	109.066	-15.0255	251.769	-4.34295e-09	166.603	-3.21408	ILMN_204453	B130008O17RIK
Egr3	114.555	0	68.4841	-0.335303	18.0407	-14.8845	143.293	0	93.8961	-4.34295e-09	ILMN_195299	EGR3
LOC638301	1927.1	0	2750.91	0.909822	910.567	-14.8826	4372.99	18.3808	1600.14	-4.34295e-09	ILMN_186725	LOC638301		PREDICTED: Mus musculus similar to interferon activated gene 204 (LOC638301), mRNA.
H2-Ab1	1404.6	0	1064.26	-0.597068	550.717	-14.8546	1428.74	-1.44765e-09	1093.3	-4.34295e-09	ILMN_209838	H2-AB1	17	Mus musculus histocompatibility 2, class II antigen A, beta 1 (H2-Ab1), mRNA.	Rmcs1; I-A<b>; H2-Ab; AI845868; I-Abeta; IAb; Ia-2; Ia2; H-2Ab; Abeta
C130020C07Rik	4425.98	0	3129.63	-0.835103	2091.18	-14.797	4056.2	-4.34295e-09	2440.98	-8.60165	ILMN_204577	C130020C07RIK
8030404L10Rik	250.977	0	184.485	-4.34295e-09	69.8951	-14.7819	77.3338	-17.4444	79.1139	-14.1488	ILMN_186101	8030404L10RIK
Apol7c	131.464	0	27.6177	-12.1265	10.2437	-14.775	-16.6279	-35.8046	64.8485	-4.34295e-09	ILMN_211314	APOL7C		Mus musculus apolipoprotein L 7c (Apol7c), mRNA.
LOC380623	346.232	0	270.739	-4.34295e-09	136.43	-14.7707	293.385	-4.34295e-09	199.348	-2.70206	ILMN_198889	LOC380623
LOC385825	1644.43	0	933.199	-6.0527	702.147	-14.7263	825.882	-13.3632	779.387	-12.5645	ILMN_200157	LOC385825
B430216N15Rik	271.382	0	168.69	-1.13062	93.2604	-14.6556	125.677	-9.53667	128.387	-6.77233	ILMN_205694	B430216N15RIK
LOC245676	559.101	0	671.199	4.34295e-09	220.01	-14.4896	526.27	-4.34295e-09	324.753	-2.43083	ILMN_198698	LOC245676	X	PREDICTED: Mus musculus similar to ribosomal protein S20 (LOC245676), misc RNA.
C730026O12Rik	1157.02	0	783.852	-0.588894	503.843	-14.398	607.713	-8.33869	457.825	-19.8391	ILMN_204632	C730026O12RIK
Xlr4a	1318.59	0	1887.89	0.19592	543.201	-14.3803	835.681	-3.37877	1425.08	4.34295e-09	ILMN_230389	XLR4A	X	Mus musculus X-linked lymphocyte-regulated 4A (Xlr4a), mRNA. XM_985903 XM_985942 XM_985977 XM_988796 XM_988827 XM_988867 XM_988909 XM_988942 XM_988983	MGC106987
Tex10	362.318	0	231.405	-10.4166	188.746	-14.235	263.923	-4.96445	212.459	-10.1356	ILMN_190043	TEX10
Ifi30	2654.45	0	2333.72	-4.34295e-09	1071.62	-14.0776	5360.16	9.08645	3420.09	4.34295e-09	ILMN_216051	IFI30	8	Mus musculus interferon gamma inducible protein 30 (Ifi30), mRNA.	IP30; GILT
H60a	165.98	0	101.153	-0.111811	33.7015	-13.7713	59.8269	-9.3399	81.126	-1.75486	ILMN_214192	H60A		Mus musculus histocompatibility 60a (H60a), mRNA.
Hist1h3d	7581.91	0	4257.5	-5.51978	3200.2	-13.7141	4165.08	-7.37247	5103.48	-0.550113	ILMN_187783	HIST1H3D
Itgp	438.248	0	333.575	-4.34295e-09	196.519	-13.7102	165.669	-24.9065	158.566	-22.7177	ILMN_204226	ITGP
mtDNA_ND3	1501.01	0	1708.46	4.34295e-09	767.673	-13.6852	1358.37	-4.34295e-09	913.671	-5.9498	ILMN_193286	MTDNA_ND3
S100a4	981.131	0	1072.26	4.34295e-09	383.288	-13.5929	122.912	-51.1629	747.811	-4.34295e-09	ILMN_221174	S100A4	3	Mus musculus S100 calcium binding protein A4 (S100a4), mRNA.	18A2; pk9a; 42a; FSp1; PeL98; Mts1; metastasin; Capl
Hist2h3c1	5301.95	0	3715.43	-10.3426	2725.41	-13.5181	3513.46	-16.4454	2895.73	-12.1313	ILMN_196093	HIST2H3C1
1810058M03Rik	712.326	0	415.909	-6.63181	333.639	-13.4464	608.778	-4.34295e-09	528.011	-4.34295e-09	ILMN_201724	1810058M03RIK
mt-Co2	16708.5	0	13879.9	-4.34295e-09	8389.09	-13.4073	14711.9	-4.34295e-09	11050.7	-1.17147	ILMN_185395	MT-CO2
Ccl5	1802.97	0	1696.4	-4.34295e-09	713.638	-13.1788	697.332	-17.7769	998.652	-2.75492	ILMN_212715	CCL5	11	Mus musculus chemokine (C-C motif) ligand 5 (Ccl5), mRNA.	TCP228; SISd; Scya5; RANTES; MuRantes
E030040J22Rik	282.9	0	330.35	4.34295e-09	106.866	-13.1204	57.2039	-39.2999	131.274	-7.66673	ILMN_206826	E030040J22RIK
Mtss1	136.934	0	25.408	-10.2283	6.88797	-13.0981	96.3566	-4.34295e-09	70.2254	-0.463209	ILMN_216101	MTSS1
LOC100041388	713.245	0	518.303	-0.553318	350.394	-13.0616	515.183	-0.950138	362.27	-12.1647	ILMN_200307	LOC100041388	2	PREDICTED: Mus musculus similar to ORF1 (LOC100041388), mRNA.
Irs2	199.348	0	290.986	4.34295e-09	621.862	13.1164	360.963	3.82678	414.821	4.45628	ILMN_231797	IRS2	8	Mus musculus insulin receptor substrate 2 (Irs2), mRNA.	Irs-2
D230007K08Rik	108.824	0	244.261	4.8934	337.736	13.3407	119.42	4.34295e-09	156.654	4.34295e-09	ILMN_196597	D230007K08RIK		PREDICTED: Mus musculus RIKEN cDNA D230007K08 gene, transcript variant 5 (D230007K08Rik), mRNA.
Ednra	352.581	0	305.375	-4.34295e-09	1056.92	13.376	254.637	-4.34295e-09	756.297	7.47251	ILMN_189985	EDNRA	8	Mus musculus endothelin receptor type A (Ednra), mRNA.	Gpcr10; ET-AR; ETa
Mybpc3	-21.8356	0	15.2986	0.304547	111.123	13.5041	2.99919	4.34295e-09	14.4342	4.34295e-09	ILMN_217905	MYBPC3	2	Mus musculus myosin binding protein C, cardiac (Mybpc3), mRNA.
LOC676136	1089.17	0	1985.56	10.4395	2205.38	13.8812	5223.11	54.6559	4063.47	49.3873	ILMN_189963	LOC676136		PREDICTED: Mus musculus similar to Ig kappa chain V-V region MPC11 precursor (LOC676136), mRNA.
Ces3	60.4353	0	52.4036	-4.34295e-09	260.492	14.087	34.433	-4.34295e-09	91.2919	4.34295e-09	ILMN_212392	CES3	8	Mus musculus carboxylesterase 3 (Ces3), mRNA.	TGH
Dab2ip	136.979	0	172.882	4.34295e-09	533.293	14.2336	142.224	0	288.383	3.24185	ILMN_211333	DAB2IP
Ear12	765.524	0	506.375	-0.331972	1746.61	14.4686	181.521	-30.9778	951.383	4.34295e-09	ILMN_241154	EAR12		Mus musculus eosinophil-associated, ribonuclease A family, member 12 (Ear12), mRNA.
Rab5b	132.781	0	99.7008	-0.572524	507.489	15.0382	259.296	4.41933	398.013	16.8321	ILMN_207386	RAB5B
EG433016	8946.99	0	6491.5	-4.34295e-09	20394.8	15.3223	10685	4.34295e-09	12507.7	4.34295e-09	ILMN_254449	EG433016	16	Mus musculus predicted gene, EG433016 (EG433016), mRNA.
Hdac4	237.24	0	230.936	-4.34295e-09	775.13	15.4202	148.382	-0.76435	392.85	0.816165	ILMN_222988	HDAC4	1	Mus musculus histone deacetylase 4 (Hdac4), mRNA.	AI047285; 4932408F19Rik
EG408196	389.695	0	284.336	-4.34295e-09	1009.29	16.2423	183.234	-9.88467	401.977	4.34295e-09	ILMN_248722	EG408196	16	Mus musculus predicted gene, EG408196 (EG408196), mRNA.	Stfna1l1
C130027E04Rik	1633.64	0	1561.84	-4.34295e-09	3398.93	16.5941	1178.24	-1.44755	2619.78	5.17723	ILMN_188383	C130027E04RIK
scl0001602.1_506	47.4685	0	31.8574	-4.34295e-09	259.747	16.6682	9.76617	-0.0589848	37.4316	-4.34295e-09	ILMN_189305	SCL0001602.1_506
Sipa1l2	72.4598	0	61.2381	-4.34295e-09	269.285	16.8312	78.039	4.34295e-09	182.047	7.70173	ILMN_223616	SIPA1L2	8	Mus musculus signal-induced proliferation-associated 1 like 2 (Sipa1l2), mRNA.	BC058408; mKIAA1389
Ppp1r3b	105.26	0	115.067	0	411.86	16.9196	152.43	0.359975	291.558	11.4972	ILMN_212409	PPP1R3B
Tns3	388.291	0	655.571	3.56503	939.565	16.9309	530.814	0.0291865	868.488	14.0275	ILMN_191275	TNS3	11	Mus musculus tensin 3 (Tns3), mRNA.	TEM6; F830010I22Rik; RP23-145C12.2; Tens1; BC023928
Ear11	476.55	0	414.292	-4.34295e-09	1219.92	17.4259	375.279	-4.34295e-09	712.744	4.34295e-09	ILMN_214823	EAR11	14	Mus musculus eosinophil-associated, ribonuclease A family, member 11 (Ear11), mRNA.
6430548M08Rik	2021.4	0	1573.65	-2.20971	5540.44	18.0576	1206.91	-4.44223	3248.42	1.64626	ILMN_188148	6430548M08RIK
Zfhx3	172.315	0	157.57	-1.44765e-09	757.782	19.1584	160.464	1.44765e-09	445.124	7.68062	ILMN_192544	ZFHX3	8	Mus musculus zinc finger homeobox 3 (Zfhx3), mRNA.	mKIAA4228; KIAA4228; A230102L03Rik; WBP9
Frmd6	94.3316	0	234.452	6.06082	410.44	19.2057	136.845	4.34295e-09	166.938	4.34295e-09	ILMN_253678	FRMD6	12	Mus musculus FERM domain containing 6 (Frmd6), mRNA.	2610019M19Rik; 4930488L10Rik; AW212977
Oas1g	4.19857	0	-1.78481	-0.245435	312.406	20.7331	2095.97	30.5367	386.214	25.4574	ILMN_212179	OAS1G	5	Mus musculus 2'-5' oligoadenylate synthetase 1G (Oas1g), mRNA.	Oas1a; Oias1; L2; AI449562; Oias-1; Mmu-L; Mmu-L2
2810037O22Rik	26.5036	0	4.21039	-4.34295e-09	189.361	21.0985	7.51232	-4.34295e-09	48.2432	4.34295e-09	ILMN_194918	2810037O22RIK
Zfp516	63.5343	0	111.219	4.34295e-09	280.543	21.1822	90.2351	4.34295e-09	231.328	14.5519	ILMN_190678	ZFP516	18	Mus musculus zinc finger protein 516 (Zfp516), mRNA.	Zfp26l; D230016L03; C330029B10Rik; mKIAA0222
9330186A19Rik	284.419	0	396.404	4.34295e-09	911.263	21.4343	289.825	4.34295e-09	833.372	20.4726	ILMN_218170	9330186A19RIK
Bcl6	1281.52	0	902.125	-0.494503	4279.63	21.486	1344.55	4.34295e-09	2829.13	11.253	ILMN_222379	BCL6	16	Mus musculus B-cell leukemia/lymphoma 6 (Bcl6), mRNA.	Bcl5
3830612M24	978.014	0	931.378	-4.34295e-09	2320.32	21.6875	714.318	-0.17555	1817.59	6.88829	ILMN_185370	3830612M24
E230001N04Rik	22.1867	0	14.1417	-4.34295e-09	171.74	21.7497	19.9688	-4.34295e-09	73.542	0.00886251	ILMN_212480	E230001N04RIK
AW212394	1660.1	0	1330.2	-4.34295e-09	4343.47	21.9166	1127.31	-3.39558	2247.56	4.34295e-09	ILMN_191407	AW212394
Stfa2	2112.51	0	3941.71	5.60847	6224.76	21.9242	3884.95	10.7947	3469.23	2.72936	ILMN_207501	STFA2	16	Mus musculus stefin A2 (Stfa2), mRNA. XM_148531 XM_915403	Stf2
Lbcl1	527.748	0	464.015	-4.34295e-09	1367.41	23.5401	641.655	4.34295e-09	1047.38	12.8888	ILMN_205002	LBCL1
LOC100047788	98.6165	0	184.424	2.13939	445.799	24.5343	1417.42	78.3427	1989.73	77.295	ILMN_213064	LOC100047788		PREDICTED: Mus musculus similar to gamma-2a immunoglobulin heavy chain (LOC100047788), misc RNA.
Pram1	290.986	0	181.276	-1.80399	1060.98	29.0823	445.159	2.23216	948.353	41.5062	ILMN_215609	PRAM1	17	Mus musculus PML-RAR alpha-regulated adaptor molecule 1 (Pram1), mRNA.	AY665714
Uaca	107.725	0	165.98	4.34295e-09	637.793	29.1183	233.349	6.56403	249.762	1.82618	ILMN_192936	UACA	9	Mus musculus uveal autoantigen with coiled-coil domains and ankyrin repeats (Uaca), mRNA.	2700059D02Rik; nucling
Vpreb1	1359.34	0	2929.86	9.23539	5773.77	29.6624	1757.28	4.34295e-09	1859.68	4.34295e-09	ILMN_192560	VPREB1	16	Mus musculus pre-B lymphocyte gene 1 (Vpreb1), mRNA.	CD179a; Vpreb-1; MGC151428
BC117090	55.6732	0	180.203	8.94443	399.53	29.6969	89.0325	4.34295e-09	127.35	4.34295e-09	ILMN_242388	BC117090	16	Mus musculus cDNA sequence BC1179090 (BC117090), mRNA.
BC100530	2159.16	0	4649.76	11.0088	7427.15	30.5103	2810.98	4.34295e-09	3715.2	6.80022	ILMN_191504	BC100530	16	Mus musculus cDNA sequence BC100530 (BC100530), mRNA.	MGC118399
P2ry13	138.82	0	322.54	8.85609	673.254	33.5507	318.879	11.2818	490.974	20.7657	ILMN_213745	P2RY13	3	Mus musculus purinergic receptor P2Y, G-protein coupled 13 (P2ry13), mRNA.	2010001L06Rik; P2Y13; SP174; Gpr86; GPR94; GPCR1
Pglyrp	628.451	0	371.123	-3.3414	2696.82	37.3095	635.975	4.34295e-09	1526.71	16.2426	ILMN_202977	PGLYRP
IGHA_J00475$V00785_Ig_heavy_constant_alpha_135	79.1511	0	212.364	12.0545	576.218	37.7726	822.246	61.1413	416.608	37.0544	ILMN_192751	IGHA_J00475$V00785_IG_HEAVY_CONSTANT_ALPHA_135
Igh-VJ558	2164.86	0	5023.52	12.5566	15450.7	43.3422	17305.8	69.1171	11253.5	68.541	ILMN_213257	IGH-VJ558		PREDICTED: Mus musculus immunoglobulin heavy chain (J558 family) (Igh-VJ558), mRNA.
Igl-5	2499.34	0	4540.54	5.83502	11362	56.3895	3454.96	1.01583	3901.15	3.10016	ILMN_186543	IGL-5
D530007E13Rik	2436.88	0	1364.94	-12.0051	1555.51	-2.60721	510.95	-74.7606	1076.59	-26.0318	ILMN_206653	D530007E13RIK
Il1b	4243.7	0	4686.22	4.34295e-09	2155.42	-6.30428	640.152	-55.1724	2150.61	-7.88877	ILMN_224260	IL1B
EG433229	1041.15	0	1499.37	1.3044	698.805	-1.21826	294.949	-55.0379	812.116	-4.34295e-09	ILMN_215511	EG433229	19	PREDICTED: Mus musculus predicted gene, EG433229, transcript variant 7 (EG433229), mRNA.
Trem1	1448.15	0	712.964	-9.48999	752.507	-6.65779	226.104	-53.5667	385.562	-32.9231	ILMN_185616	TREM1	17	Mus musculus triggering receptor expressed on myeloid cells 1 (Trem1), mRNA.
Ccl6	1265.88	0	590.075	-12.9136	1219.61	-4.34295e-09	222.654	-52.9694	648.514	-7.18614	ILMN_218308	CCL6
Gm1673	374.073	0	221.071	-3.07228	342.735	0	26.0106	-52.9505	186.674	-4.31934	ILMN_200004	GM1673	5	Mus musculus gene model 1673, (NCBI) (Gm1673), mRNA. XM_922421
A830055I09Rik	714.818	0	445.323	-7.44271	369.646	-12.5394	228.073	-51.9427	313.622	-26.8214	ILMN_205168	A830055I09RIK
Klf6	7712.76	0	3846.57	-9.50733	3600.75	-12.9092	1592.25	-48.2187	2765.11	-20.6927	ILMN_221178	KLF6	13	Mus musculus Kruppel-like factor 6 (Klf6), mRNA.	Ierepo3; CPBP; BCD1; Zf9; Ierepo1; FM2; AI448727; Copeb; FM6; C86813; R75280
Niban	367.855	0	259.804	-0.214089	566.469	4.34295e-09	75.1985	-46.5504	476.388	4.34295e-09	ILMN_191711	NIBAN
Lyz1	938.88	0	567.828	-5.51532	1180.88	4.34295e-09	200.375	-45.8358	828.109	-4.34295e-09	ILMN_218930	LYZ1	10	Mus musculus lysozyme 1 (Lyz1), mRNA.	Lzp-s
9830144J08Rik	720.731	0	353.508	-11.9456	666.349	-4.34295e-09	180.104	-45.6791	419.186	-3.49212	ILMN_204011	9830144J08RIK
Cd3d	6050.72	0	3065.95	-8.43806	8223.3	4.34295e-09	1125.87	-45.1942	4966.01	-4.34295e-09	ILMN_218570	CD3D
Cdc42ep2	770.471	0	458.358	-5.48925	796.44	4.34295e-09	225.761	-45.0214	675.258	-4.34295e-09	ILMN_190356	CDC42EP2	19	Mus musculus CDC42 effector protein (Rho GTPase binding) 2 (Cdc42ep2), mRNA.	Cep2; 1110008C05Rik; AI845703; D19Bwg1013e; Borg1
4632413C10Rik	2040.71	0	1222.85	-7.10833	1080.83	-10.4265	646.534	-44.4747	1016.19	-14.9284	ILMN_203118	4632413C10RIK
Arl11	3145.7	0	2368.16	-4.34295e-09	4290.25	4.34295e-09	846.321	-44.395	3532.66	4.34295e-09	ILMN_220368	ARL11	14	Mus musculus ADP-ribosylation factor-like 11 (Arl11), mRNA.	ARLTS1; C730007L20Rik
Ccno	2253.12	0	1074.46	-9.53776	2660.57	4.34295e-09	431.484	-43.289	1620.76	-4.34295e-09	ILMN_221503	CCNO	13	Mus musculus cyclin O (Ccno), mRNA.	Ccnu; E130318K11; Ung2; C86987
Acot1	879.257	0	1440.18	2.17508	585.177	-2.41659	134.783	-42.7548	323.063	-15.8546	ILMN_223756	ACOT1	12	Mus musculus acyl-CoA thioesterase 1 (Acot1), mRNA.	CTE-I; ACH2; Cte1; D12Ucla1; CTE-1
5033414K04Rik	437.87	0	519.529	4.34295e-09	281.56	-4.34295e-09	75.7734	-41.1164	259.294	-1.07134	ILMN_210073	5033414K04RIK	1	Mus musculus RIKEN cDNA 5033414K04 gene (5033414K04Rik), mRNA.	MGC90850
Plaur	1867.14	0	939.776	-11.0256	1236.74	-4.34295e-09	509.95	-40.6221	1027.6	-5.91983	ILMN_208927	PLAUR		Mus musculus plasminogen activator, urokinase receptor (Plaur), mRNA.	uPAR; u-PAR; Cd87
Slc6a12	397.873	0	336.137	-4.34295e-09	543.508	4.34295e-09	81.7223	-40.436	357.342	-4.34295e-09	ILMN_216669	SLC6A12		Mus musculus solute carrier family 6 (neurotransmitter transporter, betaine/GABA), member 12 (Slc6a12), mRNA.	Gabt2; GAT2
E030007N04Rik	1530.16	0	832.199	-8.06786	1539.89	4.34295e-09	420.895	-40.3354	849.498	-5.52048	ILMN_206779	E030007N04RIK
S100a13	926.742	0	473.788	-11.4115	474.738	-6.48309	276.559	-39.4688	424.722	-14.3389	ILMN_218915	S100A13	3	Mus musculus S100 calcium binding protein A13 (S100a13), mRNA.
Pla2g7	628.35	0	373.664	-2.73774	527.26	-4.34295e-09	117.784	-39.4688	245.261	-13.7495	ILMN_218184	PLA2G7	17	Mus musculus phospholipase A2, group VII (platelet-activating factor acetylhydrolase, plasma) (Pla2g7), mRNA.	R75400
Hist1h2bc	1714.87	0	1234.1	-4.34295e-09	784.467	-6.42218	233.682	-39.1309	546.522	-19.4572	ILMN_216940	HIST1H2BC	13	Mus musculus histone cluster 1, H2bc (Hist1h2bc), mRNA.	R74621; 2610022J01Rik; H2bfs
Ly6g5b	395.916	0	184.106	-10.8597	846.654	5.89957	94.6242	-38.6237	527.561	4.34295e-09	ILMN_210669	LY6G5B	17	Mus musculus lymphocyte antigen 6 complex, locus G5B (Ly6g5b), mRNA.
Gdpd3	460.019	0	217.488	-7.72278	442.117	-4.34295e-09	77.5275	-38.3385	411.528	-4.34295e-09	ILMN_217647	GDPD3	7	Mus musculus glycerophosphodiester phosphodiesterase domain containing 3 (Gdpd3), mRNA.	1110015E22Rik
1110062M06Rik	1017.08	0	665.657	-3.16144	1844.14	4.41814	353.849	-38.157	1244.68	4.34295e-09	ILMN_191168	1110062M06RIK
1700020L24Rik	1521.11	0	1592.74	4.34295e-09	1292.66	-4.34295e-09	415.756	-37.8884	1615.17	4.34295e-09	ILMN_218300	1700020L24RIK	11	Mus musculus RIKEN cDNA 1700020L24 gene (1700020L24Rik), mRNA.	RP23-249K18.3
2610009E16Rik	625.999	0	620.092	-4.34295e-09	701.265	4.34295e-09	173.739	-37.7896	462.026	-4.34295e-09	ILMN_224016	2610009E16RIK
Ear10	779.198	0	405.17	-6.6865	1304.2	0.432422	173.097	-37.4884	662.309	-4.34295e-09	ILMN_196602	EAR10	14	Mus musculus eosinophil-associated, ribonuclease A family, member 10 (Ear10), mRNA.
scl0015365.1_6	1200.85	0	727.948	-5.26353	1239.8	4.34295e-09	397.02	-37.4014	856.349	-4.34295e-09	ILMN_196128	SCL0015365.1_6
Tyrobp	6115.83	0	4489.89	-0.0596729	7504.55	4.34295e-09	2097.32	-35.7035	4607.22	-4.34295e-09	ILMN_186230	TYROBP	7	Mus musculus TYRO protein tyrosine kinase binding protein (Tyrobp), mRNA.	Ly83; DAP12; KARAP
Ccl9	4453.62	0	6573.66	1.89897	2877.02	-0.972511	1535.89	-35.675	4782.57	4.34295e-09	ILMN_221458	CCL9	11	Mus musculus chemokine (C-C motif) ligand 9 (Ccl9), mRNA.	Scya9; MRP-2; CCF18; Scya10
2810455B08Rik	202.105	0	92.6055	-7.67934	95.3964	-4.22395	33.0196	-33.9515	59.059	-16.7544	ILMN_189076	2810455B08RIK
4930438A08Rik	1762.54	0	1274.63	-0.0709135	2959.19	3.70562	546.283	-33.6475	1928.13	4.34295e-09	ILMN_223161	4930438A08RIK
LOC630146	334.421	0	153.9	-6.54748	443.356	4.34295e-09	55.8792	-33.0159	202.95	-4.34295e-09	ILMN_196645	LOC630146		PREDICTED: Mus musculus similar to immunoglobulin superfamily, member 2 (LOC630146), mRNA.
Scnn1a	424.274	0	439.299	4.34295e-09	495.836	4.34295e-09	81.0868	-32.8487	460.912	4.34295e-09	ILMN_220993	SCNN1A	6	Mus musculus sodium channel, nonvoltage-gated 1 alpha (Scnn1a), mRNA.	mENaC; Scnn1
IGHV1S135_AF304556_Ig_heavy_variable_1S135_43	487.191	0	238.227	-12.0545	856.095	5.43791	157.265	-32.7148	479.935	-4.34295e-09	ILMN_191656	IGHV1S135_AF304556_IG_HEAVY_VARIABLE_1S135_43
Timp2	997.21	0	682.904	-0.310601	2280.22	11.404	313.395	-32.7148	1326.11	4.34295e-09	ILMN_219729	TIMP2	11	Mus musculus tissue inhibitor of metalloproteinase 2 (Timp2), mRNA.	Timp-2; D11Bwg1104e
Ndrg1	890.95	0	505.125	-3.69654	1044.31	4.34295e-09	223.656	-32.1003	681.212	-4.34295e-09	ILMN_223174	NDRG1	15	Mus musculus N-myc downstream regulated gene 1 (Ndrg1), mRNA.	CMT4D; Ndrl; Ndr1; RTP; PROXY1; NMSL; TDD5; CAP43; HMSNL; DRG1
Osgin1	657.739	0	360.012	-5.0336	611.633	-4.34295e-09	187.216	-31.7421	392.682	-0.677604	ILMN_214233	OSGIN1	8	Mus musculus oxidative stress induced growth inhibitor 1 (Osgin1), mRNA.	Okl38; 1700012B18Rik
Megf9	406.044	0	264.318	-1.46264	336.91	-4.34295e-09	121.704	-31.7323	339.572	-4.34295e-09	ILMN_188240	MEGF9	4	Mus musculus multiple EGF-like-domains 9 (Megf9), mRNA.	mKIAA0818; 4933405H16Rik; 9630025C07; Egfl5
Ebi2	289.694	0	390.966	4.34295e-09	109.668	-11.2412	68.4194	-31.4212	134.704	-7.00546	ILMN_223731	EBI2
2310001H17Rik	2735.28	0	1365.33	-12.4027	3684.4	4.34295e-09	968.877	-31.2411	1952.56	-4.34295e-09	ILMN_213451	2310001H17RIK
Cyp4f18	1183.73	0	656.417	-4.81938	1652.62	0.221721	338.877	-30.6363	1089.62	-4.34295e-09	ILMN_259687	CYP4F18	8	Mus musculus cytochrome P450, family 4, subfamily f, polypeptide 18 (Cyp4f18), mRNA.	Cypf18; 1810054N16Rik
2014-09-06	1262.92	0	929.897	-0.331588	1651.96	4.34295e-09	439.488	-30.5362	1148.31	-4.34295e-09	ILMN_212456	2014-09-06
LOC226017	253.838	0	295.523	4.34295e-09	93.7643	-8.25869	37.676	-30.406	110.85	-5.04339	ILMN_198408	LOC226017
6430511F03	3412.91	0	2436.88	-0.780735	6332.82	6.07884	1325.93	-29.9782	3895.42	4.34295e-09	ILMN_184628	6430511F03
Cldn1	499.518	0	393.753	-4.34295e-09	766.507	4.34295e-09	114.263	-29.6108	326.419	-4.34295e-09	ILMN_219513	CLDN1	16	Mus musculus claudin 1 (Cldn1), mRNA.	AI596271
Tnfsf13b	2115.82	0	1603.95	-0.0148321	3944.69	2.106	587.282	-28.8272	2208.07	1.44765e-09	ILMN_184661	TNFSF13B	8	Mus musculus tumor necrosis factor (ligand) superfamily, member 13b (Tnfsf13b), mRNA.	BLyS; zTNF4; TNFSF20; TALL1; BAFF; MGC124061; TALL-1; MGC124060; THANK; D8Ertd387e
Sgk1	5745.54	0	3800.41	-1.35345	4819.56	-4.34295e-09	1794.69	-28.6477	3477.05	-1.82121	ILMN_189981	SGK1	10	Mus musculus serum/glucocorticoid regulated kinase 1 (Sgk1), mRNA.	Sgk1
Pnpla7	835.681	0	570.785	-0.92996	1161.15	4.34295e-09	286.462	-28.458	796.033	-4.34295e-09	ILMN_218382	PNPLA7	2	Mus musculus patatin-like phospholipase domain containing 7 (Pnpla7), mRNA.	MGC6926; RP23-226M2.4; BC027342; MGC6929; E430013P11Rik
P2ry6	400.906	0	483.952	4.34295e-09	330.757	-4.34295e-09	93.9595	-28.1389	220.548	-1.5302	ILMN_194028	P2RY6	7	Mus musculus pyrimidinergic receptor P2Y, G-protein coupled, 6 (P2ry6), mRNA.	P2Y6; 2010204J23Rik
Igf1r	538.478	0	441.363	-1.0379	1011.99	6.25615	201.618	-27.9484	677.113	4.34295e-09	ILMN_184362	IGF1R	7	Mus musculus insulin-like growth factor I receptor (Igf1r), mRNA.	IGF-1R; A330103N21Rik; hyft; D930020L01; CD221
381484	1350.8	0	870.041	-2.80354	2026.17	4.34295e-09	508.096	-27.7304	971.438	-4.34295e-09	ILMN_197687	381484	3	Mus musculus predicted gene, 381484 (381484), mRNA.
Trp53inp2	1533.07	0	738.13	-10.136	3055.66	3.41646	493.057	-27.6231	1651.28	4.34295e-09	ILMN_189011	TRP53INP2	2	Mus musculus transformation related protein 53 inducible nuclear protein 2 (Trp53inp2), mRNA.	Tp53inp2; 1110029F20Rik
Pi16	2447.4	0	1542.21	-3.12248	3751.61	4.34295e-09	896.088	-27.5049	2625.59	4.34295e-09	ILMN_216258	PI16	17	Mus musculus peptidase inhibitor 16 (Pi16), mRNA.	Cripi; 1200009H11Rik
Cited2	3066.81	0	2833.16	-5.9311	3262.17	-0.659878	1769.27	-27.4231	2634.93	-5.76388	ILMN_191224	CITED2	10	Mus musculus Cbp/p300-interacting transactivator, with Glu/Asp-rich carboxy-terminal domain, 2 (Cited2), mRNA.	p35srj; ER154-like; Msg2; AI835299; Mrg1
Ear2	3104.79	0	2684.85	-4.34295e-09	6188.46	9.14462	1427.96	-27.2448	3276.24	2.17147e-09	ILMN_221161	EAR2	14	Mus musculus eosinophil-associated, ribonuclease A family, member 2 (Ear2), mRNA.	Rnase2; EAR-13
EG665509	5399.11	0	3043.89	-9.37759	5095.86	-4.34295e-09	2161.07	-27.1443	5085.91	-4.34295e-09	ILMN_216923	EG665509		PREDICTED: Mus musculus predicted gene, EG665509 (EG665509), mRNA.
Cx3cr1	256.318	0	333.868	4.34295e-09	146.232	-4.34295e-09	36.8991	-27.0912	187.503	-4.34295e-09	ILMN_212321	CX3CR1
AI987692	484.577	0	315.014	-1.18691	469.354	-4.34295e-09	106.643	-26.6926	273.479	-3.50273	ILMN_196357	AI987692	15	Mus musculus expressed sequence AI987692 (AI987692), mRNA.	MGC130607; 9130023H10
Ncf2	313.987	0	189.922	-1.29577	250.171	-4.34295e-09	58.7356	-26.5743	130.911	-6.55206	ILMN_214546	NCF2	1	Mus musculus neutrophil cytosolic factor 2 (Ncf2), mRNA.	Ncf-2; NOXA2; p67phox
Rpl3l	799.45	0	391.757	-8.712	835.029	4.34295e-09	251.376	-26.518	761.587	-4.34295e-09	ILMN_214607	RPL3L		Mus musculus ribosomal protein L3-like (Rpl3l), mRNA.	1110057H16Rik
Hlx	1589.98	0	1211.02	-4.34295e-09	1504.34	-4.34295e-09	630.859	-26.4808	1125.68	-4.34295e-09	ILMN_213507	HLX	1	Mus musculus H2.0-like homeobox (Hlx), mRNA.	Hlx1; Hlx
LOC268701	145.989	0	82.1581	-0.835103	30.3732	-11.0974	11.6236	-26.1736	30.6479	-12.9298	ILMN_197305	LOC268701
LOC212399	5272.84	0	3257.36	-3.16291	2487.87	-10.5938	1922.78	-26.0578	2810.98	-6.3286	ILMN_199013	LOC212399
4922501L14Rik	313.891	0	186.669	-3.02344	420.095	4.34295e-09	96.5089	-25.7818	295.964	-4.34295e-09	ILMN_196449	4922501L14RIK		PREDICTED: Mus musculus RIKEN cDNA 4922501L14 gene (4922501L14Rik), mRNA.
D030070I18Rik	213.787	0	94.1236	-6.28843	73.4749	-8.56465	40.1252	-25.6336	79.4939	-7.81562	ILMN_205616	D030070I18RIK
1300018J18Rik	688.858	0	603.504	-4.34295e-09	956.182	4.34295e-09	220.888	-25.2991	677.285	-4.34295e-09	ILMN_217810	1300018J18RIK	15	Mus musculus RIKEN cDNA 1300018J18 gene (1300018J18Rik), mRNA.	Selo
Jdp2	1419.98	0	1500.18	4.34295e-09	1589.98	4.34295e-09	545.664	-25.1208	1274.05	-4.34295e-09	ILMN_215788	JDP2	12	Mus musculus Jun dimerization protein 2 (Jdp2), mRNA.	Jdp2; Jundp2; TIF
Hist2h2aa2	11471.5	0	6402.33	-9.79745	8130.65	-4.34295e-09	5051.55	-25.0465	8551.89	-4.34295e-09	ILMN_196736	HIST2H2AA2		Mus musculus histone cluster 2, H2aa2 (Hist2h2aa2), mRNA.	H2a-614
Hexa	3211.02	0	3121.91	-4.34295e-09	2541.67	-4.34295e-09	1181.37	-24.8541	2786.09	-4.34295e-09	ILMN_224042	HEXA	9	Mus musculus hexosaminidase A (Hexa), mRNA.	Hex-1
LOC623453	3105.93	0	2176.16	-1.6404	3384.59	4.34295e-09	1416.02	-24.7342	2609.54	-4.34295e-09	ILMN_197261	LOC623453		PREDICTED: Mus musculus similar to proteolipid protein 2 (LOC623453), misc RNA.
Fam129a	449.106	0	293.781	-0.80858	764.477	0.60457	139.936	-24.7174	360.963	-4.34295e-09	ILMN_191711	FAM129A	1	Mus musculus family with sequence similarity 129, member A (Fam129a), mRNA.	AI256368
LOC280487	558.832	0	262.027	-9.18887	298.012	-4.67359	170.856	-24.7147	301.681	-7.48207	ILMN_223002	LOC280487
LOC674912	255.187	0	125.7	-3.49122	111.542	-3.76468	41.0658	-24.3564	88.7574	-7.94191	ILMN_198042	LOC674912		PREDICTED: Mus musculus similar to melanoma antigen, transcript variant 1 (LOC674912), mRNA.
Rogdi	2073.16	0	1997.43	-4.34295e-09	2125.38	4.34295e-09	676.013	-24.2092	1701.07	-4.34295e-09	ILMN_222395	ROGDI	16	Mus musculus rogdi homolog (Drosophila) (Rogdi), mRNA.	Lzf; AU020118; C76152; 0610011C19Rik
B230342M21Rik	1421.05	0	1067.4	-4.34295e-09	1859.68	4.34295e-09	556.338	-24.086	1467.04	4.34295e-09	ILMN_214793	B230342M21RIK	5	Mus musculus RIKEN cDNA B230342M21 gene (B230342M21Rik), mRNA.	AI428195
Sirpa	3223.4	0	2999.33	-4.34295e-09	4305.89	4.34295e-09	1376.25	-24.0626	3382.05	0	ILMN_222107	SIRPA	2	Mus musculus signal-regulatory protein alpha (Sirpa), mRNA.	AI835480; CD172a; SIRP; SHPS-1; P84; SHP-1; Ptpns1; Bit
LOC677448	6729.68	0	5166.63	-4.34295e-09	4138.91	-3.6135	3121.02	-23.9614	4625.62	-1.17311	ILMN_197989	LOC677448		PREDICTED: Mus musculus similar to actin (LOC677448), misc RNA.
Fbp1	312.197	0	438.534	4.34295e-09	398.314	4.34295e-09	70.6308	-23.8842	279.443	-4.34295e-09	ILMN_221000	FBP1	13	Mus musculus fructose bisphosphatase 1 (Fbp1), mRNA.	Fbp2; FBPase 1; Fbp-2
E030020A01Rik	258.392	0	271.65	4.34295e-09	342.329	4.34295e-09	71.7832	-23.8692	309.588	4.34295e-09	ILMN_205792	E030020A01RIK
Hcst	3748.26	0	2846.6	-4.34295e-09	6538.34	2.36566	1644.98	-23.8385	4290.25	4.34295e-09	ILMN_191112	HCST	7	Mus musculus hematopoietic cell signal transducer (Hcst), mRNA.	DAP10; KAP10
Nat8l	152.601	0	96.9561	-3.97535	234.398	4.34295e-09	18.9372	-23.7893	81.4981	-2.8514	ILMN_193985	NAT8L	5	Mus musculus N-acetyltransferase 8-like (Nat8l), mRNA.	Shati; 1110038O08Rik
Sepn1	1284.72	0	783.724	-2.93451	1817.13	4.34295e-09	467.709	-23.7312	1366.62	4.34295e-09	ILMN_215547	SEPN1	4	Mus musculus selenoprotein N, 1 (Sepn1), mRNA.	AI414492; 1110019I12Rik
1110059G02Rik	152.585	0	110.939	-4.34295e-09	247.69	4.34295e-09	14.5662	-23.7312	134.498	-4.34295e-09	ILMN_190837	1110059G02RIK
Fcgr3	8243.79	0	5503.49	-2.49763	10192.1	4.34295e-09	3872.09	-23.5293	7535.47	-4.34295e-09	ILMN_217772	FCGR3	1	Mus musculus Fc receptor, IgG, low affinity III (Fcgr3), mRNA.	CD16
D430030C18Rik	139.039	0	39.4942	-10.212	63.5561	-0.637873	10.3102	-23.4218	20.7446	-14.8808	ILMN_204960	D430030C18RIK
1600017E01Rik	231.518	0	132.027	-2.30364	82.9657	-10.0618	53.4317	-23.3677	106.923	-4.51863	ILMN_202267	1600017E01RIK
LOC333751	416.403	0	248.985	-4.0642	232.509	-3.64335	154.783	-23.2264	185.815	-12.898	ILMN_198001	LOC333751
Cyb5r1	898.53	0	623.804	-0.0893326	922.106	4.34295e-09	308.795	-23.0857	736.757	-4.34295e-09	ILMN_217747	CYB5R1	1	Mus musculus cytochrome b5 reductase 1 (Cyb5r1), mRNA.	C80155; B5R.1; 1500005G05Rik; Nqo3a2
Arhgef4	624.295	0	541.121	-4.34295e-09	1369.42	5.94332	184.106	-23.0426	1053.98	2.20817	ILMN_223192	ARHGEF4	1	Mus musculus Rho guanine nucleotide exchange factor (GEF) 4 (Arhgef4), mRNA.	9330140K16Rik; Asef
Trf	1088.95	0	1323.82	4.34295e-09	1246.65	4.34295e-09	364.314	-23.0011	981.131	-4.34295e-09	ILMN_192134	TRF	9	Mus musculus transferrin (Trf), mRNA.	Cd176; hpx; Tfn; AI266983; MGC102653; HP
Irak3	1558.24	0	1389.12	-4.34295e-09	1873.46	4.34295e-09	570.475	-22.919	1445	-4.34295e-09	ILMN_222700	IRAK3	10	Mus musculus interleukin-1 receptor-associated kinase 3 (Irak3), mRNA.	4833428C18Rik; AI563835; IRAK-M
Olfm4	4106.03	0	2423.91	-1.9954	5214.65	4.34295e-09	1366.62	-22.9085	2520.89	-1.06184	ILMN_243995	OLFM4	14	Mus musculus olfactomedin 4 (Olfm4), mRNA.	GW112; pPD4; OlfD; Gm296; GC1; Gm913
LOC270152	2047.37	0	1371.12	-1.30221	2890.97	4.34295e-09	783.852	-22.7703	1268.75	-1.62962	ILMN_198926	LOC270152
Capns2	132.514	0	28.0771	-12.6846	63.2426	-0.0681683	9.38937	-22.6438	45.9905	-4.32525	ILMN_185539	CAPNS2	8	PREDICTED: Mus musculus calpain, small subunit 2 (Capns2), mRNA.
Ankrd22	1997.25	0	1049.66	-12.5776	2457.13	4.34295e-09	839.151	-22.1634	2029.47	0	ILMN_209074	ANKRD22		Mus musculus ankyrin repeat domain 22 (Ankrd22), mRNA.	D19Ertd675e; 5430429D21Rik
Acta2	804.063	0	487.676	-1.28855	1226.7	0.0293398	122.577	-21.9569	646.691	-2.60577e-09	ILMN_192391	ACTA2
B230210A04Rik	201.105	0	98.6638	-4.46485	193.523	-4.34295e-09	43.9731	-21.902	95.5728	-3.05549	ILMN_203205	B230210A04RIK
Fn1	372.794	0	295.197	-4.34295e-09	331.091	-4.34295e-09	37.6516	-21.9002	410	-2.17147e-09	ILMN_208654	FN1	1	Mus musculus fibronectin 1 (Fn1), mRNA.	E330027I09; MGC117493; Fn; Fn-1
Lyzs	19818	0	13711.8	-1.96426	21366.6	4.34295e-09	10378.6	-21.8001	18818.7	-4.34295e-09	ILMN_188505	LYZS	10	Mus musculus lysozyme (Lyzs), mRNA.	Lys; Lzm; Lzp; Lzm-s1; AI326280
Rassf3	2196.66	0	1548.43	-0.0801919	2726.51	4.34295e-09	900.902	-21.7215	2736.74	4.34295e-09	ILMN_224177	RASSF3	10	Mus musculus Ras association (RalGDS/AF-6) domain family member 3 (Rassf3), mRNA.	AW322379; AW212023
2900019M05Rik	239.209	0	205.627	-4.34295e-09	320.409	4.34295e-09	77.4667	-21.4838	315.125	4.34295e-09	ILMN_192318	2900019M05RIK
Ucp2	233.415	0	97.4007	-5.22822	91.8709	-6.98376	29.4214	-21.4434	70.1866	-6.6799	ILMN_191674	UCP2	7	Mus musculus uncoupling protein 2 (mitochondrial, proton carrier) (Ucp2), mRNA.	Slc25a8
Pilrb1	2083.66	0	1135.35	-7.95174	2307.24	4.34295e-09	806.408	-21.3791	1483.29	-4.34295e-09	ILMN_210346	PILRB1	5	Mus musculus paired immunoglobin-like type 2 receptor beta 1 (Pilrb1), mRNA.	Pilrb; FDFACT; Fdact
Cd33	1299.03	0	689.911	-10.6611	1808.24	0.101732	449.262	-21.3297	1142.95	-0.747645	ILMN_216773	CD33	7	Mus musculus CD33 antigen (Cd33), mRNA.	gp67; Siglec-3
Atg7	355.523	0	287.399	-4.34295e-09	466.143	4.34295e-09	132.807	-21.2593	332.085	-4.34295e-09	ILMN_219972	ATG7		Mus musculus autophagy-related 7 (yeast) (Atg7), mRNA.	Atg7l; Apg7l; 1810013K23Rik; Agp7
LOC215086	476.984	0	273.817	-5.92604	358.046	-4.34295e-09	197.763	-21.2404	406.9	-4.34295e-09	ILMN_199020	LOC215086
Gpr137b-ps	583.732	0	665.748	4.34295e-09	893.165	1.04968	259.241	-21.1883	682.012	4.34295e-09	ILMN_188802	GPR137B-PS		Mus musculus G protein-coupled receptor 137B, pseudogene (Gpr137b-ps), non-coding RNA.	2310041G17Rik
E430001K23Rik	230.504	0	111.675	-6.59056	230.375	-4.34295e-09	70.1394	-20.66	199.509	-4.34295e-09	ILMN_203505	E430001K23RIK
4933406P04Rik	111.359	0	52.1992	-1.48748	19.5709	-8.25869	3.86147	-20.6189	43.5705	-1.80044	ILMN_190840	4933406P04RIK
Fcnb	10373.6	0	13273.6	4.34295e-09	9442.8	-4.34295e-09	3722.64	-20.5983	11451.5	4.34295e-09	ILMN_212273	FCNB	2	Mus musculus ficolin B (Fcnb), mRNA.	MGC130138; MGC130137
LOC385877	372.811	0	210.194	-4.20284	227.288	-0.513494	135.988	-20.5008	152.951	-12.9244	ILMN_200183	LOC385877
Nisch	3398.23	0	2238.87	-5.38496	3309.27	-1.44765e-09	1835.86	-20.463	2474.14	-3.90813	ILMN_202259	NISCH
Chd7	1018.32	0	752.98	-4.34295e-09	1082.99	4.34295e-09	390.904	-20.3831	900.902	-4.34295e-09	ILMN_215704	CHD7	4	Mus musculus chromodomain helicase DNA binding protein 7 (Chd7), mRNA.	Edy; WBE1; Mt; Cycn; Cyn; Lda; Dz; Whi; RP23-464N23.1; Todo; A730019I05Rik; Obt; Flo
H1fx	218.026	0	83.8717	-8.03705	82.0401	-4.95874	42.8257	-20.3608	143.784	-4.34295e-09	ILMN_221878	H1FX	6	Mus musculus H1 histone family, member X (H1fx), mRNA.	Gm461; H1X
Tnnt1	1174.84	0	1077.87	-4.34295e-09	1136.93	-4.34295e-09	491.556	-20.3525	1152.59	-4.34295e-09	ILMN_189308	TNNT1	7	Mus musculus troponin T1, skeletal, slow (Tnnt1), mRNA.	AW146156; Tnt; sTnT
Siat9	717.357	0	420.474	-2.28141	1067.4	4.34295e-09	218.537	-20.3185	653.237	-4.34295e-09	ILMN_219818	SIAT9
LOC100047749	384.713	0	345.572	-4.34295e-09	564.131	4.34295e-09	126.51	-20.3185	510.811	4.34295e-09	ILMN_217608	LOC100047749		PREDICTED: Mus musculus similar to cAMP-specific cyclic nucleotide phosphodiesterase PDE8; MMPDE8 (LOC100047749), mRNA.
Ndrl	723.518	0	456.736	-1.10855	912.317	4.34295e-09	216.555	-20.2523	537.373	-4.34295e-09	ILMN_214267	NDRL
Tm6sf1	1836.52	0	2034.46	4.34295e-09	1712.17	-4.34295e-09	715.728	-20.2399	1644.43	-4.34295e-09	ILMN_229771	TM6SF1	7	Mus musculus transmembrane 6 superfamily member 1 (Tm6sf1), mRNA.	AI428514; MGC25583; C630016D09Rik; BC023123
Abtb1	2231.82	0	1554.2	-0.0223091	3180.76	4.34295e-09	895.459	-20.2399	2390.63	4.34295e-09	ILMN_218728	ABTB1	6	Mus musculus ankyrin repeat and BTB (POZ) domain containing 1 (Abtb1), mRNA.	BPOZ; MGC7237; BC003234; AI847549; EF1ABP
D930049D10Rik	176.688	0	94.5264	-2.62279	47.8782	-11.9083	38.3144	-20.1347	21.5342	-23.5233	ILMN_205388	D930049D10RIK
Hipk1	317.108	0	107.507	-12.3272	151.853	-2.59683	80.954	-20.0208	96.2632	-13.2953	ILMN_188059	HIPK1	3	Mus musculus homeodomain interacting protein kinase 1 (Hipk1), mRNA.	1110062K04Rik; Myak
Itgam	588.225	0	352.493	-1.89297	943.828	0.119962	198.258	-19.9495	610.142	4.34295e-09	ILMN_218453	ITGAM	7	Mus musculus integrin alpha M (Itgam), transcript variant 1, mRNA.	Mac-1; CR3; Mac-1a; F730045J24Rik; CR3A; Ly-40; CD11b/CD18; Cd11b
C030013F01Rik	156.185	0	76.328	-3.95915	47.664	-8.60487	32.9018	-19.8626	44.2877	-11.8106	ILMN_206385	C030013F01RIK
Ear3	1312.15	0	1201.65	-1.29594	2690.13	9.46	650.233	-19.7038	1384.37	-1.44765e-09	ILMN_196602	EAR3		Mus musculus eosinophil-associated, ribonuclease A family, member 3 (Ear3), mRNA.	Rnase3; mR3
LOC668164	851.47	0	517.686	-4.50409	530.88	-2.02956	369.646	-19.6385	506.718	-4.03609	ILMN_197074	LOC668164	12	PREDICTED: Mus musculus similar to H3 histone, family 3A (LOC668164), misc RNA.
1200002N14Rik	2220.57	0	2175.09	-4.34295e-09	2766.09	4.34295e-09	1020.88	-19.5637	2800.42	4.34295e-09	ILMN_213609	1200002N14RIK	10	Mus musculus RIKEN cDNA 1200002N14 gene (1200002N14Rik), mRNA.	Dram
Pira4	4127.7	0	2652.03	-1.86788	3964.78	-4.34295e-09	1774.22	-19.5379	3109.39	-4.34295e-09	ILMN_201547	PIRA4	7	Mus musculus paired-Ig-like receptor A4 (Pira4), mRNA.	6M7
Tinagl1	116.144	0	32.2139	-7.64571	183.686	4.34295e-09	6.10781	-19.4823	95.9999	-4.34295e-09	ILMN_223197	TINAGL1	4	Mus musculus tubulointerstitial nephritis antigen-like 1 (Tinagl1), mRNA.	1110021J17Rik; Lcn7; Arg1
Ear4	1604.35	0	1447.17	-4.34295e-09	3361.94	5.64865	694.111	-19.4405	1597.43	-4.34295e-09	ILMN_237050	EAR4	14	Mus musculus eosinophil-associated, ribonuclease A family, member 4 (Ear4), mRNA.	Rnase2; mR4; RNS2
F630025I20Rik	526.386	0	343.282	-2.10699	339.924	-0.772266	221.709	-19.4382	394.615	-4.34295e-09	ILMN_187168	F630025I20RIK
A530050E01Rik	141.985	0	57.591	-4.93013	168.017	4.34295e-09	20.5384	-19.4382	115.189	-4.34295e-09	ILMN_205463	A530050E01RIK
Marcksl1	935.66	0	800.181	-4.99052	747.479	-7.01579	350.797	-19.4344	652.792	-4.92501	ILMN_211564	MARCKSL1	4	Mus musculus MARCKS-like 1 (Marcksl1), mRNA.	Macs3; F52; AL022768; D4Bc1; Macs-2; AW215397; MacMARCKS; Macs-3; Mrp; Macs2; AW536807; Mlp
Hist2h2aa1	2706.98	0	1439.69	-6.97904	1961.32	-0.668579	1049.35	-19.285	1859.99	-1.39552	ILMN_185446	HIST2H2AA1
Sephs2	1613.69	0	958.1	-3.30585	1182.42	-4.34295e-09	625.688	-19.2731	968.23	-1.95771	ILMN_209348	SEPHS2	7	Mus musculus selenophosphate synthetase 2 (Sephs2), mRNA.	Ysg3; Sps2
Nrp1	521.579	0	476.216	0	625.749	4.34295e-09	197.006	-19.2003	470.72	-4.34295e-09	ILMN_214296	NRP1	8	Mus musculus neuropilin 1 (Nrp1), mRNA.	Npn1; Nrp; NP-1; C530029I03; NPN-1
LOC100044439	5243.91	0	3483.1	-1.27254	9291.62	2.88018	2137.65	-19.0894	6654.42	4.34295e-09	ILMN_223828	LOC100044439		PREDICTED: Mus musculus similar to cytochrome P450 CYP4F18 (LOC100044439), mRNA.
Clec4a3	423.04	0	409.601	0	301.32	-4.34295e-09	130.229	-19.0763	204.176	-5.19128	ILMN_210538	CLEC4A3	6	Mus musculus C-type lectin domain family 4, member a3 (Clec4a3), mRNA.	mDcir3; Dcir3; 3110037K17Rik
Tsc22d3	5525.92	0	2998.47	-11.7997	3988.99	-8.58698	2988.63	-19.0456	3269.14	-12.4457	ILMN_217937	TSC22D3	X	Mus musculus TSC22 domain family, member 3 (Tsc22d3), transcript variant 2, mRNA.	DIP; Gilz; Dsip1; Tilz3; TSC-22R
A130014O09Rik	454.039	0	186.944	-8.61868	224.807	-2.62712	122.829	-19.0331	148.836	-11.8106	ILMN_203754	A130014O09RIK
Glipr1	3587.57	0	3484.99	-4.34295e-09	4779.69	4.34295e-09	1615.17	-18.8605	3756.46	4.34295e-09	ILMN_217063	GLIPR1	10	Mus musculus GLI pathogenesis-related 1 (glioma) (Glipr1), mRNA.	RTVP1; RTVP-1; mRTVP-1; 2410114O14Rik
Ncam1	769.896	0	573.849	-0.189285	677.967	1.44765e-09	156.381	-18.7139	454.345	-2.09969	ILMN_184370	NCAM1	9	Mus musculus neural cell adhesion molecule 1 (Ncam1), transcript variant 2, mRNA.	CD56; NCAM-140; NCAM-1; NCAM-180; Ncam; NCAM-120; E-NCAM
Reep3	2162.56	0	1620.38	-4.34295e-09	3515.1	1.20666	1046.81	-18.6454	2377.82	4.34295e-09	ILMN_214804	REEP3		Mus musculus receptor accessory protein 3 (Reep3), mRNA.	AW742655; D10Ucla1; AI265725
C130008L17Rik	110.273	0	49.2891	-1.68888	91.6987	-4.34295e-09	2.16058	-18.6103	131.082	4.34295e-09	ILMN_205868	C130008L17RIK
Myak	568.7	0	421.404	-4.34295e-09	456.986	-4.34295e-09	240.935	-18.6103	234.04	-16.7332	ILMN_213435	MYAK
Chrm3	349.007	0	132.305	-8.14327	257.098	-4.34295e-09	80.13	-18.5715	88.1337	-13.3479	ILMN_215134	CHRM3	13	Mus musculus cholinergic receptor, muscarinic 3, cardiac (Chrm3), mRNA.	M3R; Chrm-3; M3
1190002F15Rik	1124.18	0	648.514	-6.30941	598.105	-7.15383	512.275	-18.3933	603.066	-6.90851	ILMN_185447	1190002F15RIK
Gp49a	4014.28	0	2173.42	-5.95693	2353.37	-3.22645	1658.47	-18.3548	3060.75	0	ILMN_207152	GP49A
D9Ertd392e	2833.76	0	1100.85	-12.3466	4281.08	0	869.685	-18.3341	2098.25	-4.34295e-09	ILMN_193217	D9ERTD392E
Pira2	1179.66	0	866.517	-0.0596729	1239.48	4.34295e-09	514.186	-18.1745	790.394	-0.103482	ILMN_189324	PIRA2	7	Mus musculus paired-Ig-like receptor A2 (Pira2), mRNA.	6M23
9530095N04Rik	169.691	0	59.9432	-9.38432	54.0956	-7.71813	38.9201	-18.1113	64.5919	-5.89571	ILMN_207351	9530095N04RIK
Paqr7	656.751	0	655.152	-4.34295e-09	774.844	4.34295e-09	259.473	-18.108	846.321	4.34295e-09	ILMN_216225	PAQR7	4	Mus musculus progestin and adipoQ receptor family member VII (Paqr7), mRNA.	AV001994; Mpra; mPR; BB007237; PGLP; 2310021M12Rik
Slc6a13	790.744	0	928.382	4.34295e-09	769.744	-4.34295e-09	325.865	-18.0836	726.643	-4.34295e-09	ILMN_222957	SLC6A13	6	Mus musculus solute carrier family 6 (neurotransmitter transporter, GABA), member 13 (Slc6a13), mRNA.	Gabt3; GAT3
Iap	7716.09	0	4708.4	-2.26898	4214.16	-2.90126	2934.89	-18.063	4499.44	-1.11562	ILMN_196758	IAP
C430045L21Rik	350.329	0	286.735	-4.34295e-09	242.238	-4.34295e-09	124.357	-17.8082	115.444	-17.1314	ILMN_203297	C430045L21RIK
Ldlr	137.014	0	126.323	0	47.8581	-9.21909	31.6581	-17.8041	40.8733	-13.9383	ILMN_189411	LDLR	9	Mus musculus low density lipoprotein receptor (Ldlr), mRNA. XM_979210 XM_979251	Hlb301
OTTMUSG00000005491	169.724	0	93.5816	-0.461859	203.09	4.34295e-09	30.8998	-17.7828	118.885	-4.34295e-09	ILMN_244125	OTTMUSG00000005491	11	Mus musculus predicted gene, OTTMUSG00000005491 (OTTMUSG00000005491), mRNA.
LOC386078	1833.48	0	1148.16	-3.78926	998.652	-7.5787	886.803	-17.6994	1236.28	-0.651417	ILMN_200255	LOC386078
2310033F14Rik	3886.82	0	2879.6	-0.677577	5609.54	4.34295e-09	2057.88	-17.4875	4549.29	4.34295e-09	ILMN_194145	2310033F14RIK
Ptplad2	576.031	0	268.022	-8.53008	1044.64	4.34295e-09	207.367	-17.4768	541.992	-4.34295e-09	ILMN_192760	PTPLAD2	4	Mus musculus protein tyrosine phosphatase-like A domain containing 2 (Ptplad2), mRNA.	4933428I03Rik
8030474H12Rik	283.028	0	197.083	-4.34295e-09	109.261	-11.9858	106.631	-17.319	97.4817	-15.9149	ILMN_191889	8030474H12RIK
LOC100038908	523.76	0	216.217	-11.4187	653.184	0	210.691	-17.2756	425.515	-0.579195	ILMN_208625	LOC100038908	7	PREDICTED: Mus musculus hypothetical protein LOC100038908 (LOC100038908), mRNA.
Hist1h4d	2533.33	0	1276.09	-7.17501	1258.52	-5.63619	978.599	-17.1457	1306.41	-4.83619	ILMN_196721	HIST1H4D	13	Mus musculus histone cluster 1, H4d (Hist1h4d), mRNA.
Clec4a1	256.229	0	245.49	-4.34295e-09	234.04	-4.34295e-09	82.9258	-17.1457	118.126	-4.66705	ILMN_222551	CLEC4A1	6	Mus musculus C-type lectin domain family 4, member a1 (Clec4a1), mRNA.	BC049354; Dcir4; MGC56880; mDcir4
Impact	451.115	0	276.915	-8.86768	233.906	-11.7585	211.765	-17.1209	202.351	-15.0252	ILMN_223220	IMPACT	18	Mus musculus imprinted and ancient (Impact), mRNA.	E430016J11Rik
1500005K14Rik	901.248	0	717.163	-4.34295e-09	1211.84	4.34295e-09	386.511	-17.1209	996.198	4.34295e-09	ILMN_192724	1500005K14RIK
2610016D08Rik	208.503	0	124.29	-1.17162	491.769	11.5757	61.77	-17.1014	212.401	4.34295e-09	ILMN_202052	2610016D08RIK
Csf3r	2055.6	0	1430.33	-1.35778	2520.3	4.34295e-09	868.587	-17.0472	1767.16	-4.34295e-09	ILMN_210905	CSF3R	4	Mus musculus colony stimulating factor 3 receptor (granulocyte) (Csf3r), mRNA.	MGC141472; Csfgr; G-CSFR; Cd114; MGC141473
C130002K18Rik	313.557	0	174.566	-3.17268	154.498	-5.09824	116.869	-17.0059	93.4587	-19.7478	ILMN_196676	C130002K18RIK
0610010D24Rik	151.916	0	46.5566	-8.64269	86.0791	-4.34295e-09	26.978	-16.9526	78.8706	-0.0347244	ILMN_213099	0610010D24RIK
2610017G09Rik	130.8	0	68.5733	-0.663216	147.244	4.34295e-09	14.4647	-16.9519	62.0901	-0.122284	ILMN_205178	2610017G09RIK
Anxa5	2935.85	0	3949.74	4.34295e-09	3552.28	4.34295e-09	1248.89	-16.8166	3395.63	4.34295e-09	ILMN_217195	ANXA5	3	Mus musculus annexin A5 (Anxa5), mRNA.	Anx5; R74653
4933412A02Rik	242.918	0	155.993	-0.386602	226.596	-4.34295e-09	79.4747	-16.7803	170.829	-4.34295e-09	ILMN_202253	4933412A02RIK
Mlp	171.277	0	98.4257	-0.887779	108.69	-4.34295e-09	37.5577	-16.7095	124.29	-4.34295e-09	ILMN_211564	MLP
Hist2h2ac	26918.5	0	26245	-9.84421	24664.8	-5.8306	25205	-16.5497	25626.2	-1.11462	ILMN_209747	HIST2H2AC	3	Mus musculus histone cluster 2, H2ac (Hist2h2ac), mRNA.	H2a-613b
LOC218617	4433.56	0	3255.01	-4.34295e-09	5276.91	4.34295e-09	2248.86	-16.5365	4138.91	-4.34295e-09	ILMN_197307	LOC218617
Rnd3	232.61	0	417.955	2.93815	175.669	-4.34295e-09	67.605	-16.5344	218.379	-4.34295e-09	ILMN_209989	RND3	2	Mus musculus Rho family GTPase 3 (Rnd3), mRNA.	AI661404; Rhoe; 2610017M01Rik; Arhe
LOC277837	455.031	0	221.118	-8.43972	274.11	-1.33887	185.708	-16.4937	229.864	-5.60165	ILMN_198058	LOC277837
5830454D03Rik	357.4	0	335.439	-4.34295e-09	274.003	-4.34295e-09	134.337	-16.4877	323.466	-4.34295e-09	ILMN_184784	5830454D03RIK
LOC223653	3184.08	0	1947.96	-7.11669	5036.47	1.8174	1670.27	-16.4877	2742.47	-4.34295e-09	ILMN_197755	LOC223653
C230070D10Rik	1587.6	0	987.93	-5.32271	1124.5	-4.34295e-09	798.328	-16.4658	898.938	-7.98547	ILMN_206449	C230070D10RIK
2010016I18Rik	347.147	0	164.758	-7.28271	368.182	4.34295e-09	121.848	-16.3583	342.648	-4.34295e-09	ILMN_195954	2010016I18RIK
Gm166	151.964	0	93.7455	-1.62576	226.214	4.34295e-09	39.8612	-16.3326	156.775	0	ILMN_198771	GM166	7	Mus musculus gene model 166, (NCBI) (Gm166), mRNA.
Ankrd13d	124.104	0	38.331	-4.90317	107.411	-4.34295e-09	7.13265	-16.1863	94.2817	-4.34295e-09	ILMN_218809	ANKRD13D	19	Mus musculus ankyrin repeat domain 13 family, member D (Ankrd13d), mRNA.	AI430801; 0710001P18Rik
Slc39a4	145.716	0	132.174	0	145.23	0	29.2186	-16.1856	56.7668	-5.30925	ILMN_223530	SLC39A4	15	Mus musculus solute carrier family 39 (zinc transporter), member 4 (Slc39a4), mRNA.	1600025H15Rik; ZIP4; AWMS2; AU041686
scl0004190.1_3	2180.68	0	1345.18	-5.20153	1623.68	-4.34295e-09	1104.34	-16.1648	1498.7	-0.389851	ILMN_189980	SCL0004190.1_3
Itgb2	1673.73	0	1154.67	-1.60923	2391.85	4.34295e-09	827.234	-15.971	2028.63	4.34295e-09	ILMN_215393	ITGB2		Mus musculus integrin beta 2 (Itgb2), mRNA.	Cd18; AI528527; 2E6; MF17; Lfa1; LCAMB; LAD
EG434402	1872.79	0	1871.28	-4.34295e-09	1695.12	-4.34295e-09	961.311	-15.9305	1782.38	-4.34295e-09	ILMN_202031	EG434402	9	PREDICTED: Mus musculus predicted gene, EG434402 (EG434402), mRNA.
B430005K18Rik	91.3625	0	29.1148	-3.20902	17.3064	-3.29524	-3.75285	-15.9096	0.192891	-10.1692	ILMN_204620	B430005K18RIK
C530036F05Rik	368.826	0	222.736	-2.69399	193.803	-4.47727	159.21	-15.8951	206.269	-3.23996	ILMN_191130	C530036F05RIK
H2afv	3002.21	0	2031.59	-2.6443	2053.8	-0.350534	1421.56	-15.8736	2779.91	-4.34295e-09	ILMN_217848	H2AFV	11	PREDICTED: Mus musculus H2A histone family, member V (H2afv), mRNA.
Hal	221.724	0	188.332	0	240.47	0	65.5705	-15.8156	237.169	0	ILMN_221901	HAL	10	Mus musculus histidine ammonia lyase (Hal), mRNA.	his; Hsd; histidase
LOC100046503	4681.26	0	2756.73	-7.77018	3003.21	-2.81572	2519.99	-15.553	3081.13	-2.76465	ILMN_200921	LOC100046503		PREDICTED: Mus musculus similar to suppressor of initiator codon mutations, related sequence 1 (LOC100046503), misc RNA.
Mpzl3	148.855	0	28.7102	-12.7808	218.662	4.34295e-09	23.3137	-15.5042	103.857	-4.34295e-09	ILMN_212232	MPZL3	9	Mus musculus myelin protein zero-like 3 (Mpzl3), transcript variant 1, mRNA.	5430427F17Rik; A530065I17Rik
Fmnl2	328.445	0	281.803	-4.34295e-09	734.799	7.48867	124.616	-15.4919	386.667	0	ILMN_215164	FMNL2	2	Mus musculus formin-like 2 (Fmnl2), mRNA.	Man; 5430425K04Rik
Hgf	93.2513	0	19.363	-9.22299	61.8536	-4.34295e-09	7.27961	-15.4841	35.4477	-2.83776	ILMN_220957	HGF		Mus musculus hepatocyte growth factor (Hgf), mRNA.	NK1; NK2; C230052L06Rik; SF/HGF; HGF/SF
D830044I16Rik	114.996	0	53.5098	-1.28082	74.9632	-4.34295e-09	8.73697	-15.4355	101.049	-4.34295e-09	ILMN_200962	D830044I16RIK		PREDICTED: Mus musculus RIKEN cDNA D830044I16 gene (D830044I16Rik), misc RNA.
Hspb1	88.2436	0	1.71091	-9.30603	14.7913	-5.89126	-3.33781	-15.4355	-6.53829	-10.1781	ILMN_195482	HSPB1
Lst1	7239.28	0	5605.34	-4.34295e-09	8420.67	4.34295e-09	3304.35	-15.4252	5997.93	-4.34295e-09	ILMN_210801	LST1
LOC100040525	806.408	0	621.144	-4.34295e-09	482.663	-2.23958	375.783	-15.4176	580.972	-4.34295e-09	ILMN_222066	LOC100040525	17	PREDICTED: Mus musculus similar to G protein-coupled receptor 178 (LOC100040525), misc RNA.
Mgl2	414.493	0	660.102	2.7063	268.117	-3.31187	167.619	-15.3817	468.023	4.34295e-09	ILMN_219311	MGL2
Adpgk	4120.24	0	2401.07	-2.63235	4997.35	4.34295e-09	1847.26	-15.2372	3539.67	-1.44765e-09	ILMN_213061	ADPGK
Raf1	1648.87	0	1130.81	-11.968	1863.15	0	881.495	-15.2165	1178.36	-1.78553	ILMN_222275	RAF1	6	Mus musculus v-raf-leukemia viral oncogene 1 (Raf1), mRNA.	Raf-1; MGC102375; c-Raf; BB129353; AA990557; D830050J10Rik; Craf1; v-Raf; 6430402F14Rik
Phlda1	1177.72	0	460.611	-4.94499	959.225	-4.34295e-09	223.073	-15.1917	443.56	-3.82311	ILMN_222798	PHLDA1	10	Mus musculus pleckstrin homology-like domain, family A, member 1 (Phlda1), mRNA.	TDAG51; Tdag; DT1P1B11
LOC673501	34691.7	0	18312.8	-12.4027	20969.8	-4.54335	17538.5	-15.1673	18877.8	-10.5188	ILMN_201394	LOC673501		PREDICTED: Mus musculus hypothetical protein LOC673501 (LOC673501), mRNA.
5730528L13Rik	871.612	0	883.187	4.34295e-09	618.105	-4.34295e-09	345.967	-15.1673	750.453	-4.34295e-09	ILMN_220349	5730528L13RIK	4	Mus musculus RIKEN cDNA 5730528L13 gene (5730528L13Rik), mRNA.	2410046L14Rik; 2810429P03Rik
Ccnl1	1426.21	0	804.215	-7.27341	676.724	-12.7853	700.198	-15.1567	691.152	-13.5316	ILMN_222240	CCNL1	3	Mus musculus cyclin L1 (Ccnl1), mRNA.	Ccnl; 2610030E23Rik; ania-6a; AU018493
E330009F12Rik	1480.32	0	1002.67	-2.64701	2087.5	4.34295e-09	764.239	-15.1167	1584.93	4.34295e-09	ILMN_206616	E330009F12RIK
LOC100048461	493.55	0	397.28	-4.34295e-09	582.525	4.34295e-09	187.37	-15.0838	447.007	-4.34295e-09	ILMN_211985	LOC100048461		PREDICTED: Mus musculus similar to dendritic cell-associated C-type lectin-1; DECTIN-1 (LOC100048461), mRNA.
Acsl1	1358.81	0	1252.33	-4.34295e-09	1683.88	4.34295e-09	582.367	-15.0429	1328.28	-4.34295e-09	ILMN_212095	ACSL1	8	Mus musculus acyl-CoA synthetase long-chain family member 1 (Acsl1), mRNA.	Facl2; FACS; Acs; Acas; Acas1
Spink2	209.119	0	204.775	-4.34295e-09	132.708	-4.34295e-09	58.7743	-14.9562	260.554	4.34295e-09	ILMN_218896	SPINK2	5	Mus musculus serine peptidase inhibitor, Kazal type 2 (Spink2), mRNA.	AV038945; 1700007F22Rik; HUSI-II; MGC107139
Pilra	1576.87	0	956.496	-7.72029	2414.35	0.235241	734.307	-14.9304	1848.33	4.34295e-09	ILMN_191512	PILRA
Rap2a	477.166	0	246.311	-2.9996	756.058	4.34295e-09	136.793	-14.8934	474.921	-4.34295e-09	ILMN_212297	RAP2A	14	Mus musculus RAS related protein 2a (Rap2a), mRNA.	5830461H18Rik
0610038D11Rik	404.875	0	195.402	-8.14549	273.53	-4.34295e-09	165.249	-14.8698	264.761	-4.34295e-09	ILMN_190490	0610038D11RIK	19	Mus musculus RIKEN cDNA 0610038D11 gene (0610038D11Rik), mRNA.
Clecsf12	379.123	0	339.11	-4.34295e-09	425.022	4.34295e-09	147.957	-14.8483	296.234	-4.34295e-09	ILMN_211985	CLECSF12
Cotl1	9889.61	0	8248.85	-4.34295e-09	11632.9	4.34295e-09	5487.36	-14.8007	10606.5	4.34295e-09	ILMN_219070	COTL1	8	Mus musculus coactosin-like 1 (Dictyostelium) (Cotl1), mRNA.	1810074P22Rik; 2010004C08Rik; Clp
LOC100045542	3232.96	0	3399.93	-2.6046	4089.95	2.15096	2944.61	-14.7464	4374.93	-4.64741	ILMN_190960	LOC100045542		PREDICTED: Mus musculus similar to FERMRhoGEF (Arhgef) and pleckstrin domain protein 1 (LOC100045542), mRNA.
6230401I02Rik	493.793	0	376.275	-4.34295e-09	831.359	1.83668	240.64	-14.7073	782.413	2.62651	ILMN_202475	6230401I02RIK
Lyve1	119.6	0	22.5449	-10.0671	269.165	3.04223	12.1522	-14.6701	113.653	-4.34295e-09	ILMN_191911	LYVE1	7	Mus musculus lymphatic vessel endothelial hyaluronan receptor 1 (Lyve1), mRNA.	Lyve-1; Xlkd1; Crsbp-1; 1200012G08Rik
Pik3r6	475.964	0	365.975	-4.34295e-09	563.968	4.34295e-09	161.06	-14.6656	441.459	0	ILMN_228757	PIK3R6	11	Mus musculus phosphoinositide-3-kinase, regulatory subunit 6 (Pik3r6), transcript variant 2, mRNA.	p87PIKAP; p84; Pik3r6; p87(PIKAP)
Rab7	2125.53	0	1482.72	-3.60069	2203.89	-5.36322	1433.7	-14.5524	1799.13	-6.91515	ILMN_211688	RAB7	6	Mus musculus RAB7, member RAS oncogene family (Rab7), mRNA.	MGC102153
Large	92.2733	0	50.1416	-0.751221	17.939	-7.542	4.73404	-14.5461	22.6477	-6.48783	ILMN_215504	LARGE	8	Mus musculus like-glycosyltransferase (Large), mRNA.	froggy; Gyltl1a; BPFD#36; Mbp-1; mKIAA0609; Mbp1; enr; myd; fg
Dgkg	885.808	0	936.362	4.34295e-09	1523.53	1.48696	404.875	-14.5268	1248.66	4.34295e-09	ILMN_188868	DGKG	16	Mus musculus diacylglycerol kinase, gamma (Dgkg), mRNA.	E430001K23Rik; 90kDa; mKIAA4131; AI854428; Dagk3; KIAA4131; 2900055E17Rik
St3gal5	3259.16	0	1584.93	-7.75428	3909.39	4.34295e-09	1324.61	-14.5057	2214.29	-4.34295e-09	ILMN_219818	ST3GAL5	6	Mus musculus ST3 beta-galactoside alpha-2,3-sialyltransferase 5 (St3gal5), transcript variant 2, mRNA.	Siat9; 3S-T; [a]2
Chi3l1	15722.8	0	11050.7	-0.375161	21675.6	4.34295e-09	8347.91	-14.4993	18201.2	4.34295e-09	ILMN_210847	CHI3L1	1	Mus musculus chitinase 3-like 1 (Chi3l1), mRNA.	AW208766; brp-39; Brp39; Gp39
1810058I24Rik	352.352	0	270.358	0	346.8	0	126.387	-14.4046	253.245	-4.34295e-09	ILMN_194691	1810058I24RIK
Mapk3	337.363	0	260.03	-4.34295e-09	449.455	4.34295e-09	111.749	-14.3102	306.813	-4.34295e-09	ILMN_215611	MAPK3	7	Mus musculus mitogen-activated protein kinase 3 (Mapk3), mRNA.	p44; p44erk1; Erk-1; Erk1; Esrk1; Prkm3; p44mapk
Nfam1	761.006	0	428.248	-5.22818	692.557	-4.34295e-09	341.761	-14.2739	592.641	-4.34295e-09	ILMN_218492	NFAM1	15	Mus musculus Nfat activating molecule with ITAM motif 1 (Nfam1), mRNA.	4921501M20Rik
D830050J10Rik	191.325	0	70.5939	-5.94919	74.0555	-3.10143	41.8161	-14.2703	87.6686	-1.7136	ILMN_211843	D830050J10RIK		PREDICTED: Mus musculus RIKEN cDNA D830050J10 gene (D830050J10Rik), misc RNA.
Apob48r	2201.98	0	1461.65	-0.981307	3904.31	1.1119	1034.2	-14.2645	2200.08	0	ILMN_213692	APOB48R	7	Mus musculus apolipoprotein B48 receptor (Apob48r), mRNA.	Apob-48r
A130090K04Rik	433.966	0	229.1	-8.88373	739.575	-4.34406	211.154	-14.1666	532.027	-6.17606	ILMN_194395	A130090K04RIK
D330046C14Rik	193.604	0	78.3524	-9.96104	66.0086	-10.1653	67.973	-14.1219	97.5989	-2.42789	ILMN_206928	D330046C14RIK
A630055A13Rik	205.215	0	134.961	-0.242006	136.158	-4.34295e-09	70.5972	-14.1219	131.979	-4.34295e-09	ILMN_203878	A630055A13RIK
6030499A19Rik	89.3272	0	7.58093	-6.46318	-16.8186	-11.4133	-11.855	-13.9631	8.19043	-3.77662	ILMN_203595	6030499A19RIK
Sh3yl1	338.188	0	141.512	-10.395	318.747	-4.34295e-09	132.182	-13.8527	139.59	-8.84378	ILMN_220343	SH3YL1	12	Mus musculus Sh3 domain YSC-like 1 (Sh3yl1), mRNA.	AI314953; YSC84; Ray; MGC118159
EG433865	1760.48	0	1236.74	-0.432237	1713	-4.34295e-09	882.295	-13.838	1352.44	-4.34295e-09	ILMN_197915	EG433865	5	PREDICTED: Mus musculus predicted gene, EG433865 (EG433865), mRNA.
Dhrs7	2996.69	0	2519.73	-4.34295e-09	4824.37	1.03514	1335.31	-13.8303	3587.47	4.34295e-09	ILMN_213586	DHRS7	12	Mus musculus dehydrogenase/reductase (SDR family) member 7 (Dhrs7), mRNA.	retDSR4; 5730564L20Rik; AW061210; retSDR4; 2310016E22Rik
Cyp27a1	227.331	0	186.662	-1.44765e-09	170.657	-4.34295e-09	75.3267	-13.8256	179.172	-4.34295e-09	ILMN_211874	CYP27A1	1	Mus musculus cytochrome P450, family 27, subfamily a, polypeptide 1 (Cyp27a1), mRNA.	Cyp27; 1300013A03Rik
Dnase1l1	365.592	0	241.908	-1.05459	332.584	-4.34295e-09	170.188	-13.7414	284.585	-4.34295e-09	ILMN_215053	DNASE1L1	X	Mus musculus deoxyribonuclease 1-like 1 (Dnase1l1), mRNA.	G4.8; AI324885; 2310005K03Rik
Tnnc1	160.212	0	125.479	-4.34295e-09	218.732	4.34295e-09	42.1324	-13.7239	249.142	4.34295e-09	ILMN_194064	TNNC1	14	Mus musculus troponin C, cardiac/slow skeletal (Tnnc1), mRNA.	AI874626; tncc
C130020O07Rik	178.868	0	59.2895	-12.9702	236.575	4.34295e-09	62.9319	-13.6897	177.617	-4.34295e-09	ILMN_204781	C130020O07RIK
Chst12	1102.07	0	1048.3	-4.34295e-09	1594.43	4.34295e-09	524.69	-13.6583	1389.12	4.34295e-09	ILMN_219540	CHST12	5	Mus musculus carbohydrate sulfotransferase 12 (Chst12), mRNA.	C4S-2; C4ST2; C4ST-2; AI595374
Plxnd1	312.884	0	614.524	7.20773	349.334	4.34295e-09	136.31	-13.6559	391.102	4.34295e-09	ILMN_260028	PLXND1		Mus musculus plexin D1 (Plxnd1), mRNA.	6230425C21Rik
AI790298	171.21	0	48.8	-10.5546	240.879	4.34295e-09	41.3435	-13.6465	137.151	-4.34295e-09	ILMN_210650	AI790298	19	PREDICTED: Mus musculus expressed sequence AI790298, transcript variant 3 (AI790298), mRNA.
Pira1	537.733	0	282.857	-4.69216	463.759	-3.96936	223.737	-13.5632	316.9	-4.70643	ILMN_207459	PIRA1	7	Mus musculus paired-Ig-like receptor A1 (Pira1), mRNA.	PIR-A1; 6M21; Pir; Ly89
LOC100041137	1269.11	0	766.981	-4.87435	1751.02	4.34295e-09	647.001	-13.4045	1171.77	-4.34295e-09	ILMN_201547	LOC100041137	7	PREDICTED: Mus musculus similar to PIRA2 (LOC100041137), misc RNA.
5330401F18Rik	261.258	0	111.753	-9.47661	96.2082	-10.6468	99.7608	-13.3515	84.5676	-14.5396	ILMN_184376	5330401F18RIK
Ebi3	1993.9	0	2043.79	4.34295e-09	2109.46	4.34295e-09	951.123	-13.2779	1823.8	-4.34295e-09	ILMN_215675	EBI3	17	Mus musculus Epstein-Barr virus induced gene 3 (Ebi3), mRNA.	IL-27
Itfg3	299.811	0	301.635	4.34295e-09	395.627	4.34295e-09	120.713	-13.2779	343.282	4.34295e-09	ILMN_214114	ITFG3		Mus musculus integrin alpha FG-GAP repeat containing 3 (Itfg3), mRNA.	AI429612
Tmem63a	1000.51	0	906.297	-4.34295e-09	852.585	-4.34295e-09	420.474	-13.2604	897.853	-4.34295e-09	ILMN_256012	TMEM63A	1	Mus musculus transmembrane protein 63a (Tmem63a), mRNA.	MGC25803; MGC11687; Tmem64a; BC014795
Lrrc57	1049.58	0	558.473	-7.40815	458.125	-12.6617	494.632	-13.2198	721.987	-4.34295e-09	ILMN_215482	LRRC57	2	Mus musculus leucine rich repeat containing 57 (Lrrc57), mRNA.	AA407405; 2810002D13Rik
C030032G21Rik	168.094	0	84.3031	-4.10831	104.262	-4.34295e-09	59.3716	-13.2198	133.027	-4.34295e-09	ILMN_188764	C030032G21RIK
Gspt2	600.194	0	586.461	-4.34295e-09	804.215	4.34295e-09	262.031	-13.2198	578.281	-4.34295e-09	ILMN_185166	GSPT2	X	Mus musculus G1 to S phase transition 2 (Gspt2), mRNA.	MGC143749; MGC143748
Aadacl1	1918.75	0	1410.71	-4.34295e-09	1769.28	-4.34295e-09	908.723	-13.2023	1770.37	-4.34295e-09	ILMN_218297	AADACL1	3	Mus musculus arylacetamide deacetylase-like 1 (Aadacl1), mRNA.	CPO-BP; B230106I24Rik
Amica1	1494.81	0	1066.93	-4.34295e-09	2310.58	4.34295e-09	693.701	-13.1766	1069.27	-4.34295e-09	ILMN_241430	AMICA1	9	Mus musculus adhesion molecule, interacts with CXADR antigen 1 (Amica1), mRNA.	Gm638; AMICA; Crea7; MGC61025
Bmx	194.184	0	68.9177	-7.24704	327.393	1.39395	50.0588	-13.1629	153.492	-2.17147e-09	ILMN_220822	BMX	X	Mus musculus BMX non-receptor tyrosine kinase (Bmx), mRNA.	Etk; Etk/Bmx; Tyro8
C530044G15Rik	113.794	0	31.1415	-8.6737	172.89	4.34295e-09	21.1795	-13.1091	70.7427	-4.34295e-09	ILMN_207213	C530044G15RIK
2810454F19Rik	499.443	0	440.507	-4.34295e-09	318.256	-0.191191	234.382	-13.0161	322.867	-0.202194	ILMN_187721	2810454F19RIK
Nupl2	206.269	0	352.627	2.77562	259.061	4.34295e-09	455.7	13.0221	199.611	-4.34295e-09	ILMN_193280	NUPL2	5	Mus musculus nucleoporin like 2 (Nupl2), mRNA.	AV116043; CG1; NLP-1; Nlp1
Ipo4	146.893	0	280.946	2.448	283.586	0.827081	433.99	13.2036	183.79	4.34295e-09	ILMN_187793	IPO4	14	Mus musculus importin 4 (Ipo4), mRNA.	MGC113723; AA409693; 8430408O15Rik; Imp4a; RanBP4
Nkrf	185.115	0	236.69	4.34295e-09	347.793	1.85471	440.336	13.2779	241.28	4.34295e-09	ILMN_210314	NKRF	X	Mus musculus NF-kappaB repressing factor (Nkrf), mRNA.	C80287; 9430034D17Rik; AW124770
Creld2	1007.63	0	1516.17	0.825309	920.445	-4.34295e-09	2177.3	13.3037	992.654	0	ILMN_222963	CRELD2	15	Mus musculus cysteine-rich with EGF-like domains 2 (Creld2), mRNA.	C85758; 5730592L21Rik
Csprs	221.02	0	166.38	-4.34295e-09	406.9	1.21826	576.698	13.3515	261.119	4.34295e-09	ILMN_215584	CSPRS	8|NT_162750.1	Mus musculus component of Sp100-rs (Csprs), mRNA.	MGC29132; D1Lub1; HSR
Klrg1	25.6831	0	59.059	4.34295e-09	36.4604	4.34295e-09	136.888	13.3892	13.636	-4.34295e-09	ILMN_214355	KLRG1	6	Mus musculus killer cell lectin-like receptor subfamily G, member 1 (Klrg1), mRNA.	MGC123930; MAFA-L; MAFA; 2F1-Ag
LOC674107	118.934	0	88.5139	-4.34295e-09	143.436	4.34295e-09	296.564	13.4007	158.744	4.34295e-09	ILMN_194710	LOC674107		PREDICTED: Mus musculus similar to Ig heavy chain V-I region V35 precursor (LOC674107), mRNA.
Serpinb6b	99.7608	0	166.459	0.210569	104.614	4.34295e-09	363.249	13.4695	74.3498	-4.34295e-09	ILMN_211031	SERPINB6B	13	Mus musculus serine (or cysteine) peptidase inhibitor, clade B, member 6b (Serpinb6b), mRNA.	ovalbumin; NK13; Spi12
Ccdc86	1253.57	0	2339.39	9.31109	1443.07	4.34295e-09	2538.78	13.7514	1134.74	-4.34295e-09	ILMN_190674	CCDC86	19	Mus musculus coiled-coil domain containing 86 (Ccdc86), mRNA.	6720480F16Rik; D19Ertd678e; 4933411H20Rik
Card11	118.188	0	83.9518	-4.34295e-09	81.2198	-4.34295e-09	328.363	13.7596	142.398	4.34295e-09	ILMN_212373	CARD11	5	Mus musculus caspase recruitment domain family, member 11 (Card11), mRNA.	BIMP3; 0610008L17Rik; 2410011D02Rik; CARMA1
Gemin4	205.704	0	427.046	5.85774	392.047	1.17255	551.04	13.8946	234.972	4.34295e-09	ILMN_217366	GEMIN4	11	Mus musculus gem (nuclear organelle) associated protein 4 (Gemin4), mRNA.	AU015359; MGC28146; 4932415L08Rik
Slamf9	266.878	0	158.174	-0.889305	104.791	-5.30183	684.715	14.0044	310.169	4.34295e-09	ILMN_215754	SLAMF9	1	Mus musculus SLAM family member 9 (Slamf9), mRNA.	CD84-H1; 2310026I04Rik; AI462096; Cd2f10; SF2001; CD2F-10
Mif	6410.09	0	10648.9	5.04516	7248.29	4.34295e-09	12142.9	14.0642	7041.6	0	ILMN_207449	MIF	10	Mus musculus macrophage migration inhibitory factor (Mif), mRNA.	Glif; MGC107654; GIF
Trim25	612.389	0	560.567	0	820.313	4.34295e-09	1378.24	14.0936	791.052	4.34295e-09	ILMN_257638	TRIM25	11	Mus musculus tripartite motif protein 25 (Trim25), mRNA.	EFP; Zfp147; AA960166; AL022677
Bola1	212.937	0	304.983	4.34295e-09	233.522	4.34295e-09	495.836	14.1219	167.956	-4.34295e-09	ILMN_213727	BOLA1	3	Mus musculus bolA-like 1 (E. coli) (Bola1), mRNA.	1810037G04Rik
Psme1	4404.45	0	6219.03	2.03765	3617.64	-4.34295e-09	9081.11	14.143	4607.46	4.34295e-09	ILMN_215031	PSME1	14	Mus musculus proteasome (prosome, macropain) 28 subunit, alpha (Psme1), mRNA.	PA28a; MGC113815; AW413925
Fcgr1	46.4233	0	186.121	9.07341	0.103888	-4.34295e-09	194.84	14.17	84.7884	4.34295e-09	ILMN_219622	FCGR1		Mus musculus Fc receptor, IgG, high affinity I (Fcgr1), mRNA.	IGGHAFC; FcgammaRI; AV092959; AI323638; CD64
B3gnt5	146.726	0	124.418	-4.34295e-09	73.9899	-4.34295e-09	383.556	14.1717	215.018	0	ILMN_222923	B3GNT5	16	Mus musculus UDP-GlcNAc:betaGal beta-1,3-N-acetylglucosaminyltransferase 5 (B3gnt5), mRNA.	beta3GnT5
Oas3	70.6371	0	90.6096	0	91.3811	4.34295e-09	295.782	14.3899	69.9456	0	ILMN_214709	OAS3	5	Mus musculus 2'-5' oligoadenylate synthetase 3 (Oas3), mRNA.	Oasl10
Lgals9	1836.06	0	1313.32	-0.482638	1685.28	1.44765e-09	3509.39	14.4992	1649.61	-1.44765e-09	ILMN_220025	LGALS9	11	Mus musculus lectin, galactose binding, soluble 9 (Lgals9), mRNA.	AI194909; AI265545; galectin-9; AA407335
A430084P05Rik	113.35	0	59.8035	-4.06873	79.0205	-4.34295e-09	325.236	14.6097	158.17	4.34295e-09	ILMN_254001	A430084P05RIK		Mus musculus RIKEN cDNA A430084P05 gene (A430084P05Rik), mRNA.
2900037O03Rik	58.7938	0	131.925	3.12664	170.891	4.19644	197.181	14.6502	148.733	3.51544	ILMN_187498	2900037O03RIK
Trim34	19.4015	0	50.5221	4.34295e-09	78.5159	4.34295e-09	126.427	14.7508	54.0442	4.34295e-09	ILMN_189853	TRIM34	7	Mus musculus tripartite motif protein 34 (Trim34), mRNA.
1500011K16Rik	417.228	0	642.768	1.7265	512.161	4.34295e-09	821.08	14.7833	429.938	4.34295e-09	ILMN_221548	1500011K16RIK	2	PREDICTED: Mus musculus RIKEN cDNA 1500011K16 gene (1500011K16Rik), misc RNA.
LOC666036	244.804	0	503.69	11.408	306.571	4.34295e-09	508.434	14.9211	330.234	4.34295e-09	ILMN_223988	LOC666036	8	PREDICTED: Mus musculus similar to 3-phosphoglycerate dehydrogenase (LOC666036), misc RNA.
Hspa9	3651.2	0	5821.65	3.35557	4210.57	4.34295e-09	7233.54	15.0032	3473.56	-4.34295e-09	ILMN_212744	HSPA9	18	Mus musculus heat shock protein 9 (Hspa9), mRNA.	GRP75; mot-2; PBP74; Hspa9a; Hsp74; mthsp70; CSA; Hsc74; mot2; Hsp74a; mortalin; 74kDa
LOC630302	231.798	0	124.469	-6.35816	222.918	0	479.355	15.0865	302.968	4.34295e-09	ILMN_217925	LOC630302	12|NT_114985.2	PREDICTED: Mus musculus similar to VH283 protein (LOC630302), mRNA.
2810409M01Rik	15.0157	0	32.834	4.34295e-09	70.8836	4.34295e-09	120.099	15.1469	49.7826	4.34295e-09	ILMN_201789	2810409M01RIK
1700021K19Rik	330.35	0	349.854	4.34295e-09	336.389	4.34295e-09	788.303	15.1469	541.025	0.706313	ILMN_221833	1700021K19RIK		Mus musculus RIKEN cDNA 1700021K19 gene (1700021K19Rik), mRNA.	5330403K09; mKIAA0226
LOC384412	11.663	0	31.1646	4.34295e-09	8.80378	-4.34295e-09	128.848	15.1673	100.432	6.97579	ILMN_214756	LOC384412
Rbm19	143.901	0	219.382	4.34295e-09	165.45	4.34295e-09	410.935	15.1673	142.671	-4.34295e-09	ILMN_209797	RBM19	5	Mus musculus RNA binding motif protein 19 (Rbm19), mRNA.	NPO; AV302714; KIAA0682; 1200009A02Rik
Lpxn	398.937	0	541.5	4.34295e-09	261.059	-4.34295e-09	1037.29	15.2663	548.724	4.34295e-09	ILMN_220005	LPXN		Mus musculus leupaxin (Lpxn), mRNA.	A530083L21Rik; LDPL; AV278559; 4933402K05Rik
Cd274	149.424	0	227.789	4.34295e-09	95.9999	-4.34295e-09	428.79	15.3479	93.4206	-4.34295e-09	ILMN_208897	CD274	19	Mus musculus CD274 antigen (Cd274), mRNA.	Pdcd1lg1; Pdcd1l1; B7-H1; PD-L1
Rnmtl1	86.0791	0	122.692	4.34295e-09	124.157	4.34295e-09	295.841	15.3824	96.8032	4.34295e-09	ILMN_219921	RNMTL1		Mus musculus RNA methyltransferase like 1 (Rnmtl1), mRNA.	RP23-147P4.7; 4833420N02Rik; AI255153; HC90
Grwd1	379.798	0	491.964	4.34295e-09	460.023	4.34295e-09	928.456	15.3929	325.651	0	ILMN_217875	GRWD1	7	Mus musculus glutamate-rich WD repeat containing 1 (Grwd1), mRNA.	A301; WDR28; GRWD; AI504353
Ccr5	31.9816	0	121.535	3.86486	76.4726	4.34295e-09	163.394	15.3983	28.2338	-1.44765e-09	ILMN_217604	CCR5		Mus musculus chemokine (C-C motif) receptor 5 (Ccr5), mRNA.	Cmkbr5; AM4-7; CD195
Kat2a	322.678	0	600.194	5.4182	460.159	4.34295e-09	725.212	15.5301	360.224	4.34295e-09	ILMN_195311	KAT2A	11	Mus musculus K(lysine) acetyltransferase 2A (Kat2a), transcript variant 2, mRNA.	AW212720; 1110051E14Rik; Gcn5
LOC380665	577.703	0	965.396	3.87815	502.914	-4.34295e-09	1110.8	15.6201	489.686	-4.34295e-09	ILMN_199085	LOC380665
Mitd1	482.262	0	515.962	4.34295e-09	397.873	-4.34295e-09	1041.68	15.7263	451.959	-4.34295e-09	ILMN_209272	MITD1	1	Mus musculus MIT, microtubule interacting and transport, domain containing 1 (Mitd1), mRNA. XM_978698	1500032H18Rik
Trim21	59.7983	0	83.7658	1.44765e-09	138.517	2.86829	297.172	15.7822	173.523	4.56503	ILMN_186320	TRIM21	7	Mus musculus tripartite motif-containing 21 (Trim21), transcript variant 1, mRNA.	Ssa1; Ro52
Oas1b	-1.05024	0	-10.9162	-4.34295e-09	26.5872	4.34295e-09	108.66	15.8449	23.6561	4.34295e-09	ILMN_211158	OAS1B	5	Mus musculus 2'-5' oligoadenylate synthetase 1B (Oas1b), mRNA.	Wnv; Oias-2; L1; Mmu-L1; Flv; Oias2
Mrps18b	483.639	0	942.643	6.4564	565.19	4.34295e-09	1067.58	15.8756	524.36	4.34295e-09	ILMN_252778	MRPS18B	17	Mus musculus mitochondrial ribosomal protein S18B (Mrps18b), nuclear gene encoding mitochondrial protein, mRNA.	2400002C15Rik
Stat1	497.506	0	518.962	1.44765e-09	656.096	4.34295e-09	1337.09	15.8809	538.035	1.44765e-09	ILMN_194854	STAT1	1	Mus musculus signal transducer and activator of transcription 1 (Stat1), mRNA.	AA408197; 2010005J02Rik
LOC100039742	1232.66	0	1060.45	-4.34295e-09	1202.43	-4.34295e-09	2439.22	15.9163	1477.3	4.34295e-09	ILMN_196930	LOC100039742	1	PREDICTED: Mus musculus similar to SP140 nuclear body protein family member (LOC100039742), mRNA.
Srm	1073.12	0	1903.61	4.7451	1124.95	1.44765e-09	2570.62	15.9726	911.301	-4.34295e-09	ILMN_211754	SRM	4	Mus musculus spermidine synthase (Srm), mRNA.	SpdSy; AA407669
1600029O10Rik	63.4372	0	43.8859	-4.34295e-09	51.5266	-4.34295e-09	224.845	16.1409	27.637	-4.34295e-09	ILMN_202025	1600029O10RIK
Sfrs17b	113.065	0	44.0037	-3.77298	72.0873	-4.34295e-09	316.695	16.1922	190.239	4.34295e-09	ILMN_216330	SFRS17B	X	Mus musculus splicing factor, arginine/serine-rich 17b (Sfrs17b), mRNA.	C230056F04Rik; AA407619; Talia; B230333C21Rik
IGHV1S35_M12376_Ig_heavy_variable_1S35_13	237.808	0	353.148	0.252436	333.219	4.34295e-09	586.064	16.3863	392.057	1.72117	ILMN_186058	IGHV1S35_M12376_IG_HEAVY_VARIABLE_1S35_13
Tdrd7	742.955	0	1189.9	4.17951	1751.33	12.5114	1668.89	16.4877	1576.8	15.5757	ILMN_219261	TDRD7	4	Mus musculus tudor domain containing 7 (Tdrd7), mRNA.	MGC36668; 5730495N10Rik; PCTAIRE2BP; AI447470
Rnf114	249.487	0	348.77	4.34295e-09	294.949	4.34295e-09	706.244	16.5344	351.329	4.34295e-09	ILMN_185758	RNF114	2	Mus musculus ring finger protein 114 (Rnf114), mRNA.	AI225886; Zfp228; AW549494; 1110008J21Rik; Znf228
E130102H24Rik	93.4206	0	180.682	2.75908	198.891	2.36877	269.909	16.6436	147.577	4.34295e-09	ILMN_214408	E130102H24RIK		PREDICTED: Mus musculus RIKEN cDNA E130102H24 gene (E130102H24Rik), mRNA.
5830427D02Rik	169.602	0	85.5876	-3.16291	155.49	-4.34295e-09	378.673	16.6505	204.572	4.34295e-09	ILMN_188077	5830427D02RIK
Irf9	794.169	0	803.194	4.34295e-09	797.774	0	1793.93	16.7188	879.005	4.34295e-09	ILMN_213365	IRF9	14	Mus musculus interferon regulatory factor 9 (Irf9), mRNA.	Irf-9; p48
Igj	26.9625	0	111.847	6.57652	101.175	0.886529	150.452	16.7287	110.971	4.22198	ILMN_218889	IGJ	5	Mus musculus immunoglobulin joining chain (Igj), mRNA.	AI323815; Jch; 9530090F24Rik
IGHV1S120_AF025443_Ig_heavy_variable_1S120_8	246.908	0	317.843	4.34295e-09	328.142	4.34295e-09	609.242	16.9181	382.133	4.34295e-09	ILMN_190484	IGHV1S120_AF025443_IG_HEAVY_VARIABLE_1S120_8
LOC547343	1274.05	0	1185.31	-4.34295e-09	1379.26	4.34295e-09	3230	17.0463	1818.65	4.34295e-09	ILMN_225409	LOC547343	17	Mus musculus similar to H-2 class I histocompatibility antigen, L-D alpha chain precursor (LOC547343), mRNA.
Btla	68.7095	0	52.6088	-4.34295e-09	27.9804	-4.34295e-09	254.178	17.0855	130.454	4.34295e-09	ILMN_219157	BTLA	16	Mus musculus B and T lymphocyte associated (Btla), transcript variant 2, mRNA.	MGC124217; A630002H24; MGC124218
Tgtp	1.26029	0	9.33896	0.528862	-6.64852	0	163.797	17.1194	1.86218	0	ILMN_207507	TGTP
H2-Q5	4812.73	0	5294	1.44765e-09	5299.4	1.44765e-09	11599.1	17.1985	5268.67	1.44765e-09	ILMN_196752	H2-Q5	17	Mus musculus histocompatibility 2, Q region locus 5 (H2-Q5), mRNA.	H-2Q5; Qa-5; Qat-5; Qa5
Pml	490.64	0	674.699	0.153859	472.43	-8.68589e-10	1345.57	17.2736	628.042	4.34295e-09	ILMN_211145	PML	9	Mus musculus promyelocytic leukemia (Pml), transcript variant 2, mRNA.	Trim19; AI661194; 1200009E24Rik
LOC381947	714.665	0	1198.53	5.11341	821.575	4.34295e-09	1445	17.444	915.721	4.34295e-09	ILMN_201004	LOC381947
Txndc5	1130.81	0	2080.73	3.77348	1214.96	4.34295e-09	2479.11	17.4936	1519.05	4.34295e-09	ILMN_185218	TXNDC5	13	Mus musculus thioredoxin domain containing 5 (Txndc5), mRNA.	ERp46; PC-TRP; AL022641
Soat2	20.6608	0	61.7281	1.12362	37.2285	0	182.466	17.5139	15.5162	0	ILMN_211838	SOAT2	15	Mus musculus sterol O-acyltransferase 2 (Soat2), mRNA.	MGC36039; D15Wsu97e; ACAT2
Tlr1	64.335	0	118.558	4.34295e-09	68.5594	4.34295e-09	230.936	17.6464	202.237	5.0805	ILMN_220747	TLR1	5	Mus musculus toll-like receptor 1 (Tlr1), mRNA.
LOC637155	39.9989	0	30.5284	-4.34295e-09	181.098	11.2442	201.013	17.7714	80.9776	4.34295e-09	ILMN_186127	LOC637155		PREDICTED: Mus musculus similar to Ig kappa chain V-IV region precursor (LOC637155), mRNA.
Dolk	298.17	0	487.895	1.8955	512.958	0.281628	723.055	17.79	534.186	3.47387	ILMN_193807	DOLK	2	Mus musculus dolichol kinase (Dolk), mRNA.	MGC36683; BC026973; mKIAA1094; Tmem15
Epsti1	69.2202	0	97.4765	0.477655	39.7946	-0.0637305	319.773	17.8286	75.6096	-1.44765e-09	ILMN_212808	EPSTI1	14	Mus musculus epithelial stromal interaction 1 (breast) (Epsti1), transcript variant a, mRNA.	2310046K10Rik; BRESI1; 5033415K03Rik
IGHV1S133_AF304553_Ig_heavy_variable_1S133_89	13.9497	0	29.5712	4.34295e-09	56.3126	4.34295e-09	126.855	17.8508	46.649	4.34295e-09	ILMN_185294	IGHV1S133_AF304553_IG_HEAVY_VARIABLE_1S133_89
LOC544904	156.595	0	152.154	-4.34295e-09	262.43	4.34295e-09	399.456	18.1113	466.927	21.7508	ILMN_209613	LOC544904		PREDICTED: Mus musculus similar to idiotypic anti-NP IgG(1) heavy chain V-D-J (LOC544904), mRNA.
Tyki	1016.58	0	825.675	-4.34295e-09	1148.16	4.34295e-09	2393.11	18.1383	766.728	-4.34295e-09	ILMN_194029	TYKI
H2-D1	7846.86	0	7763.42	-1.44765e-09	9522.09	4.34295e-09	15619.4	18.1897	9705.2	4.34295e-09	ILMN_196741	H2-D1	17	Mus musculus histocompatibility 2, D region locus 1 (H2-D1), mRNA.	MHC B7.2; H2-D; H-2D; H2-L
LOC630253	343.755	0	149.05	-10.7638	254.178	-4.34295e-09	805.84	18.2634	464.555	4.34295e-09	ILMN_210809	LOC630253		PREDICTED: Mus musculus similar to Ig heavy chain V region 5-84 precursor (LOC630253), mRNA.
Ifitm1	2854.22	0	3642.82	0.0700853	3539.22	8.68589e-10	7574.29	18.3329	4388.19	2.86842	ILMN_196778	IFITM1	7	Mus musculus interferon induced transmembrane protein 1 (Ifitm1), mRNA.	1110036C17Rik; MGC107121; Mil2
9930016I07Rik	-22.7078	0	-13.2879	4.34295e-09	-5.62598	4.34295e-09	68.7458	18.3617	-9.41311	4.34295e-09	ILMN_202849	9930016I07RIK
D230004N01Rik	67.1398	0	130.406	1.15918	88.894	4.34295e-09	204.254	18.3952	85.7131	4.34295e-09	ILMN_205623	D230004N01RIK
A230050P20Rik	109.813	0	203.468	3.3034	93.1849	-4.34295e-09	452.948	18.454	132.021	0	ILMN_222286	A230050P20RIK	9	Mus musculus RIKEN cDNA A230050P20 gene (A230050P20Rik), mRNA.
Imap38	40.8412	0	32.4104	-4.34295e-09	122.035	0.932263	183.898	18.4631	73.0914	4.34295e-09	ILMN_194709	IMAP38
Cad	173.169	0	344.374	7.63136	265.617	4.34295e-09	499.618	18.6103	188.85	4.34295e-09	ILMN_223236	CAD	5	Mus musculus carbamoyl-phosphate synthetase 2, aspartate transcarbamylase, and dihydroorotase (Cad), mRNA.	Cpad; 2410008J01Rik; AU018859
Eif2b3	501.134	0	719.132	0.0596729	450.913	-4.34295e-09	1079.3	18.8293	390.904	-4.34295e-09	ILMN_211760	EIF2B3
LOC381782	30.3028	0	54.6945	4.34295e-09	27.8471	-4.34295e-09	153.589	18.9878	35.1435	4.34295e-09	ILMN_222615	LOC381782
Trim30	38.7325	0	50.4082	4.34295e-09	34.7105	-4.34295e-09	190.239	19.0067	63.0431	4.34295e-09	ILMN_188510	TRIM30	7	Mus musculus tripartite motif-containing 30 (Trim30), mRNA.	Rpt-1; Rpt1
LOC637785	340.325	0	365.257	4.34295e-09	541.5	0.458616	725.009	19.0432	487.062	4.34295e-09	ILMN_187296	LOC637785		PREDICTED: Mus musculus similar to Ig heavy chain V region 3 precursor (LOC637785), mRNA.
LOC434031	291.088	0	423.271	0.402516	478.609	0.833243	697.749	19.0673	444.994	0.226447	ILMN_223600	LOC434031		PREDICTED: Mus musculus similar to Ig kappa chain V-V region MOPC 173 (LOC434031), mRNA.
H2-T24	37.8441	0	49.3393	4.34295e-09	51.9758	4.34295e-09	182.534	19.2124	45.6077	4.34295e-09	ILMN_211230	H2-T24	17	Mus musculus histocompatibility 2, T region locus 24 (H2-T24), mRNA.	H-2T24
Gvin1	57.7328	0	101.743	0.275707	42.9569	-1.44765e-09	616.521	19.38	67.3321	1.44765e-09	ILMN_221756	GVIN1	7	Mus musculus GTPase, very large interferon inducible 1 (Gvin1), transcript variant B, mRNA.	Iigs1; VLIG; 9830104F22Rik; 9130002C22Rik; VLIG-1
BC094916	34.915	0	10.9808	-1.11847	4.69686	-1.51445	225.407	19.4327	70.7129	4.34295e-09	ILMN_258474	BC094916	1	Mus musculus cDNA sequence BC094916 (BC094916), mRNA.
LOC380799	529.031	0	337.778	-3.86829	447.007	-4.34295e-09	1119.69	19.5043	708.089	4.34295e-09	ILMN_210809	LOC380799
Ogfr	1297.5	0	1983.61	0.79014	1361.31	4.34295e-09	3302.79	19.5895	1471.9	4.34295e-09	ILMN_216618	OGFR	2	Mus musculus opioid growth factor receptor (Ogfr), mRNA.	2010013E17Rik
Csf2rb2	110.183	0	251.679	8.02292	238.164	2.12423	305.837	19.9495	393.274	29.9501	ILMN_222474	CSF2RB2	15	Mus musculus colony stimulating factor 2 receptor, beta 2, low-affinity (granulocyte-macrophage) (Csf2rb2), mRNA.	Il3rb; AIC2A; Csfgmrb; Bil3; Il3r; BetaIl3; Il3rb2
Lynx1	31.7073	0	32.6181	0	27.2454	0	173.641	20.165	36.1116	0	ILMN_218793	LYNX1		Mus musculus Ly6/neurotoxin 1 (Lynx1), mRNA.	AI838844
Ifi44	6.7294	0	50.2496	3.18052	-5.38505	-4.34295e-09	155.832	20.3952	4.0746	-4.34295e-09	ILMN_216426	IFI44	3	Mus musculus interferon-induced protein 44 (Ifi44), mRNA.	p44; MTAP44; A430056A10Rik; AW261460
LOC677643	430.61	0	539.467	4.34295e-09	636.26	4.34295e-09	962.609	21.0802	631.624	4.34295e-09	ILMN_210701	LOC677643		PREDICTED: Mus musculus similar to monoclonal antibody BBK-2 heavy chain (LOC677643), misc RNA.
Ifitm3	15493.3	0	19352.3	4.34295e-09	17875	4.34295e-09	37174.1	21.18	19805.3	4.34295e-09	ILMN_196777	IFITM3	7	Mus musculus interferon induced transmembrane protein 3 (Ifitm3), mRNA.	mil-1; 1110004C05Rik; Cdw217; Fgls; IP15; Cd225
Asb13	203.52	0	168.375	0	194.375	-4.34295e-09	709.707	21.2393	313.552	4.34295e-09	ILMN_236715	ASB13	13	Mus musculus ankyrin repeat and SOCS box-containing 13 (Asb13), mRNA.	2210015B19Rik; Asb-13; 6430573K02Rik; C85285
Ppa1	2551.49	0	4931.56	8.1062	3065.95	4.34295e-09	7013.77	21.3652	2245.38	-4.34295e-09	ILMN_215557	PPA1	10	Mus musculus pyrophosphatase (inorganic) 1 (Ppa1), mRNA.	2010317E03Rik; Pyp
Ifi27	9164.21	0	12670	4.34295e-09	5635.79	-0.549529	24794.2	21.3976	7771.7	-4.34295e-09	ILMN_184190	IFI27	12	Mus musculus interferon, alpha-inducible protein 27 (Ifi27), mRNA.	Isg12(b1); 2310061N23Rik; Isg12
OTTMUSG00000005737	14.6495	0	62.9086	0.556721	15.153	4.34295e-09	164.69	21.408	-1.212	-4.34295e-09	ILMN_229423	OTTMUSG00000005737	11	Mus musculus predicted gene, OTTMUSG00000005737 (OTTMUSG00000005737), mRNA.
LOC676222	881.42	0	894.231	0	731.461	0	3206.19	21.6095	1629.82	4.38827	ILMN_217531	LOC676222		PREDICTED: Mus musculus similar to Ig kappa chain V-III region PC 7043 (LOC676222), mRNA.
Ly6e	6946.25	0	12882	8.0712	7947.73	4.34295e-09	16655.8	21.9616	9438.99	0.00615788	ILMN_239982	LY6E	15	Mus musculus lymphocyte antigen 6 complex, locus E (Ly6e), mRNA.	Ly67; 9804; TSA-1; RIG-E; Sca-2; Tsa1
IGHV1S119_L33961_Ig_heavy_variable_1S119_14	199.769	0	206.743	4.34295e-09	221.58	4.34295e-09	535.635	22.0437	294.226	4.34295e-09	ILMN_195116	IGHV1S119_L33961_IG_HEAVY_VARIABLE_1S119_14
Ccnd2	235.815	0	456.485	9.69211	356.926	-1.63908	667.486	22.0539	224.559	-9.23802	ILMN_187925	CCND2
D630022O22Rik	23.9329	0	34.206	4.34295e-09	-7.49884	-4.34295e-09	170.735	22.2763	-1.2946	-4.34295e-09	ILMN_206857	D630022O22RIK
LOC268288	92.0694	0	192.018	2.69399	74.8706	-4.34295e-09	317.992	22.2824	76.4651	-4.34295e-09	ILMN_198996	LOC268288
LOC630242	170.803	0	164.554	-4.34295e-09	121.812	-4.34295e-09	462.565	22.4119	425.27	14.5396	ILMN_199514	LOC630242		PREDICTED: Mus musculus similar to Ig heavy chain V region MC101 precursor (LOC630242), mRNA.
LOC674094	36.9055	0	41.7465	4.34295e-09	70.8224	4.34295e-09	200.682	22.4591	94.6392	0.200133	ILMN_197072	LOC674094		PREDICTED: Mus musculus similar to Ig heavy chain V region MC101 precursor (LOC674094), mRNA.
6720458F09Rik	609.937	0	846.321	4.34295e-09	805.612	4.34295e-09	1554.74	23.0433	536.543	-4.34295e-09	ILMN_211343	6720458F09RIK	12	Mus musculus RIKEN cDNA 6720458F09 gene (6720458F09Rik), mRNA.	AI606093
LOC381776	87.1746	0	161.549	1.35501	81.9069	-4.34295e-09	297.831	23.0503	72.4686	-4.34295e-09	ILMN_200604	LOC381776
LOC100044430	163.651	0	327.305	5.31594	53.0135	-5.39455	463.603	23.1718	119.537	-4.34295e-09	ILMN_186725	LOC100044430		PREDICTED: Mus musculus similar to Interferon activated gene 205 (LOC100044430), mRNA.
D11Lgp2e	62.0753	0	154.941	5.40122	107.895	0	382.799	23.2856	98.8737	0	ILMN_214321	D11LGP2E
2210411K11Rik	916.262	0	1073.24	4.34295e-09	971.2	4.34295e-09	2241.32	23.2935	537.933	-3.56267	ILMN_221521	2210411K11RIK	7	Mus musculus RIKEN cDNA 2210411K11 gene (2210411K11Rik), mRNA.
LOC630305	496.648	0	383.292	-4.34295e-09	551.391	0	1412.14	23.6165	764.71	1.43886	ILMN_220212	LOC630305		PREDICTED: Mus musculus similar to Ig H chain V region (clone 1E10) (LOC630305), misc RNA.
LOC385291	663.184	0	893.808	4.34295e-09	836.013	4.34295e-09	2064.28	23.6184	795.865	4.34295e-09	ILMN_210750	LOC385291
Psmb9	422.976	0	364.592	-4.34295e-09	358.756	-4.34295e-09	1055.8	23.6637	456.736	4.34295e-09	ILMN_218167	PSMB9	17	Mus musculus proteasome (prosome, macropain) subunit, beta type 9 (large multifunctional peptidase 2) (Psmb9), mRNA.	Lmp-2; Lmp2
LOC630347	144.63	0	262.665	3.57053	207.521	4.34295e-09	418.785	23.6637	204.819	4.34295e-09	ILMN_190903	LOC630347		PREDICTED: Mus musculus similar to Ig heavy chain V region M167 precursor (LOC630347), mRNA.
LOC630320	68.7721	0	47.664	-4.34295e-09	17.5751	-4.34295e-09	239.702	24.192	164.925	3.36351	ILMN_189993	LOC630320	12|NT_114985.2	PREDICTED: Mus musculus similar to monoclonal antibody BBK-1 heavy chain (LOC630320), mRNA.
LOC100044948	1217.05	0	2172.73	7.38576	1447.61	4.34295e-09	2969.05	24.2092	1062.41	-4.34295e-09	ILMN_201263	LOC100044948		PREDICTED: Mus musculus similar to macrophage migration inhibitory factor (LOC100044948), mRNA.
Hyal2	363.882	0	609.698	2.01089	480.259	4.34295e-09	1049.06	24.2099	413.571	4.34295e-09	ILMN_194163	HYAL2	9	Mus musculus hyaluronoglucosaminidase 2 (Hyal2), mRNA.	AI256841; AU020858; AW555733
LOC630284	324.346	0	265.654	-4.34295e-09	267.937	-4.34295e-09	756.391	24.3662	493.664	1.80693	ILMN_190397	LOC630284	12|NT_114985.2	PREDICTED: Mus musculus similar to monoclonal anti-alpha-1,3-galactosyltransferase IgM heavy chain (LOC630284), mRNA.
Glo1	2012.82	0	2055.69	4.34295e-09	4276.33	6.98608	5473.88	24.6429	3288.59	1.22529	ILMN_216100	GLO1	17	Mus musculus glyoxalase 1 (Glo1), mRNA.	Glo-1s; Glo1-s; AW550643; GLY1; 1110008E19Rik; 2510049H23Rik; Glo-1; Glo-1r; Qglo; Glo1-r; 0610009E22Rik
LOC636017	36.1089	0	100.375	2.44841	32.5556	-4.34295e-09	221.58	24.8497	47.2647	4.34295e-09	ILMN_195813	LOC636017		PREDICTED: Mus musculus similar to Ig heavy chain V region 93G7 precursor (LOC636017), mRNA.
BC006779	563.042	0	617.273	4.34295e-09	607.668	0	1737.34	24.9267	724.502	4.34295e-09	ILMN_251332	BC006779	2	Mus musculus cDNA sequence BC006779 (BC006779), mRNA. XM_001001098 XM_001003843 XM_001003848 XM_001003853 XM_001003857 XM_994341 XM_994355 XM_994381 XM_994398	mKIAA1769; MGC63178
LOC636696	172.39	0	120.883	-4.34295e-09	108.03	-4.34295e-09	522.74	25.1806	232.981	4.34295e-09	ILMN_185365	LOC636696		PREDICTED: Mus musculus hypothetical LOC636696 (LOC636696), mRNA.
LOC625360	197.707	0	203.973	4.34295e-09	106.531	-4.34295e-09	853.158	25.3268	182.331	-4.34295e-09	ILMN_257506	LOC625360	Un|NT_053651.2	Mus musculus similar to 2-cell-stage, variable group, member 3 (LOC625360), mRNA.
LOC384411	159.326	0	109.001	-4.34295e-09	77.9755	-0.0849002	511.842	25.4231	134.21	-4.34295e-09	ILMN_217861	LOC384411
IGHV5S18_AF290972_Ig_heavy_variable_5S18_125	131.127	0	144.415	4.34295e-09	152.457	4.34295e-09	470.488	25.4308	262.213	5.11097	ILMN_184427	IGHV5S18_AF290972_IG_HEAVY_VARIABLE_5S18_125
Irg1	109.784	0	136.631	4.34295e-09	58.2411	-4.34295e-09	377.286	25.4858	107.25	0	ILMN_186254	IRG1		PREDICTED: Mus musculus immunoresponsive gene 1 (Irg1), mRNA.
F2r	437.115	0	984.713	10.676	296.161	-4.34295e-09	1245.61	25.774	534.67	4.34295e-09	ILMN_221818	F2R	13	Mus musculus coagulation factor II (thrombin) receptor (F2r), mRNA.	Cf2r; Par1; AI482343; ThrR; MGC28086
Adar	195.538	0	295.895	0.58266	291.671	0.0752093	720.216	26.194	294.834	0.538083	ILMN_256110	ADAR	3	Mus musculus adenosine deaminase, RNA-specific (Adar), transcript variant 1, mRNA.	mZaADAR; Adar1; AV242451
Parp14	158.632	0	191.774	0	201.887	4.34295e-09	983.799	26.7571	304.476	2.33353	ILMN_239612	PARP14	16	Mus musculus poly (ADP-ribose) polymerase family, member 14 (Parp14), mRNA. XM_901644 XM_916789 XM_924484 XM_924488	BC021340; KIAA1268; 1600029O10Rik; MGC29390; mKIAA1268; CoaSt6
LOC232060	495.037	0	625.688	4.34295e-09	848.806	5.03516	1184.51	26.8988	1056.92	15.0408	ILMN_215575	LOC232060
Gdf3	35.6971	0	43.3476	4.34295e-09	116.35	1.21519	212.858	27.3526	48.5484	4.34295e-09	ILMN_221132	GDF3		Mus musculus growth differentiation factor 3 (Gdf3), mRNA.	MGC123990; ecat9; Vgr2; Vgr-2; MGC123991; C78318; Gdf-3
Apol9b	9.14846	0	-13.6006	-4.34295e-09	-4.95856	-4.34295e-09	182	27.6862	1.96337	-4.34295e-09	ILMN_212110	APOL9B	15	Mus musculus apolipoprotein L 9b (Apol9b), mRNA.
Ifi35	268.521	0	285.44	4.34295e-09	219.418	-4.34295e-09	922.106	27.7963	199.184	-4.34295e-09	ILMN_212338	IFI35		Mus musculus interferon-induced protein 35 (Ifi35), mRNA.	IFP35; 2010008K16Rik; AW986054
Rsad2	3731.7	0	2093.33	-5.00866	5794.6	4.34295e-09	9799.36	27.8134	1466.09	-15.6992	ILMN_214605	RSAD2	12	Mus musculus radical S-adenosyl methionine domain containing 2 (Rsad2), mRNA.	2510004L01Rik; cig5; Vig1
A630077B13Rik	79.4233	0	104.379	4.34295e-09	87.318	4.34295e-09	336.77	27.9932	49.68	-4.34295e-09	ILMN_220279	A630077B13RIK	10	Mus musculus RIKEN cDNA A630077B13 gene (A630077B13Rik), mRNA.
Dlm1-pending	10.3783	0	56.086	0.521712	6.62412	-4.34295e-09	156.473	27.9985	5.91237	-4.34295e-09	ILMN_201736	DLM1-PENDING
LOC384415	505.833	0	947.707	9.44503	513.374	4.34295e-09	1169.98	28.0772	1043.39	13.9068	ILMN_212905	LOC384415
4933412E12Rik	248.77	0	183.595	-4.34295e-09	191.48	-4.34295e-09	631.329	28.1917	253.838	4.34295e-09	ILMN_194433	4933412E12RIK
Tut1	332.301	0	486.182	4.34295e-09	604.405	0.885045	982.688	28.4553	669.716	5.07973	ILMN_219763	TUT1	19	Mus musculus terminal uridylyl transferase 1, U6 snRNA-specific (Tut1), mRNA.	PAPD2; Rbm21; 2700038E08Rik
LOC100046546	71.5202	0	153.424	1.89297	147.532	0.00522861	304.234	28.459	97.7487	4.34295e-09	ILMN_195400	LOC100046546		PREDICTED: Mus musculus similar to IgM (kappa)light-chain (LOC100046546), misc RNA.
LOC674135	3016.09	0	3031.72	4.34295e-09	3351.06	4.34295e-09	8539.59	29.9993	3577.98	4.34295e-09	ILMN_220727	LOC674135	17	PREDICTED: Mus musculus similar to HLA-G protein (LOC674135), misc RNA.
Trafd1	571.779	0	825.738	0.154316	679.432	4.34295e-09	1935.58	30.2117	769.307	4.34295e-09	ILMN_210639	TRAFD1	5	Mus musculus TRAF type zinc finger domain containing 1 (Trafd1), mRNA.	Fln29; 1110008K06Rik
Irgm1	9734.27	0	7505.22	0.474651	6673.94	-4.34295e-09	9148.19	30.2971	6351.28	-0.379784	ILMN_213497	IRGM1	11	Mus musculus immunity-related GTPase family M member 1 (Irgm1), mRNA.	Ifi1; LRG-47; Iipg3; Iigp3
IGKV4-80_AJ231213_Ig_kappa_variable_4-80_91	83.5178	0	178.728	4.15457	63.4175	-4.34295e-09	350.622	30.2986	124.984	4.34295e-09	ILMN_189593	IGKV4-80_AJ231213_IG_KAPPA_VARIABLE_4-80_91
Bst2	142.988	0	300.503	3.67042	176.46	4.34295e-09	750.243	30.569	128.706	-4.34295e-09	ILMN_211373	BST2	8	Mus musculus bone marrow stromal cell antigen 2 (Bst2), mRNA.	DAMP-1; C87040; 2310015I10Rik
LOC100047628	11910.6	0	17886.3	-1.33648	15539.7	-8.4156	19884.3	30.7503	16442.9	4.34295e-09	ILMN_188128	LOC100047628		PREDICTED: Mus musculus similar to Chain L, Structural Basis Of Antigen Mimicry In A Clinically Relevant Melanoma Antigen System, transcript variant 3 (LOC100047628), mRNA.
Rtp4	29.9288	0	27.1727	-4.34295e-09	35.2075	4.34295e-09	209.514	30.8216	31.0851	4.34295e-09	ILMN_253388	RTP4	16	Mus musculus receptor transporter protein 4 (Rtp4), mRNA.	5830458K16Rik; Ifrg28
LOC100042270	228.437	0	147.347	-0.567855	79.638	-12.4826	654.559	31.1992	364.425	0.367305	ILMN_199332	LOC100042270	16	PREDICTED: Mus musculus similar to Unknown (protein for MGC:41421) (LOC100042270), mRNA.
Cd160	43.3665	0	116.016	2.15495	39.7088	-4.34295e-09	251.497	31.2037	62.8825	4.34295e-09	ILMN_219318	CD160	3	Mus musculus CD160 antigen (Cd160), mRNA.	By55; AU045688
LOC672339	360.224	0	258.392	-4.34295e-09	382.731	4.34295e-09	1154.1	31.3618	408.723	4.34295e-09	ILMN_195045	LOC672339		PREDICTED: Mus musculus similar to Ig kappa chain V-IV region S107B precursor (LOC672339), mRNA.
Gbp2	112.057	0	229.528	2.70207	171.451	1.04235	2014.63	31.5934	203.345	2.30041	ILMN_210436	GBP2	3	Mus musculus guanylate binding protein 2 (Gbp2), mRNA.
LOC384413	673.254	0	822.246	4.34295e-09	485.793	-4.34295e-09	2126.96	32.1512	1099.98	2.82904	ILMN_219649	LOC384413
Klre1	120.031	0	230.504	2.30953	78.1591	-4.34295e-09	485.543	32.5864	86.0644	-4.34295e-09	ILMN_216165	KLRE1		Mus musculus killer cell lectin-like receptor family E member 1 (Klre1), mRNA.	Klre-1; NKG2I
LOC672329	60.1484	0	119.829	0.73634	89.125	4.34295e-09	349.286	33.0159	86.5675	4.34295e-09	ILMN_219509	LOC672329		PREDICTED: Mus musculus similar to Ig kappa chain V-I region HK102 precursor (LOC672329), mRNA.
H2-T10	48.794	0	68.902	0.1533	46.9662	-1.44765e-09	313.842	33.4286	57.5139	-1.44765e-09	ILMN_213719	H2-T10	17	Mus musculus histocompatibility 2, T region locus 10 (H2-T10), mRNA.	H-2T10
Gbp6	48.7069	0	79.0193	4.34295e-09	30.1515	-4.34295e-09	362.623	33.4295	26.6963	-4.34295e-09	ILMN_218776	GBP6	3	Mus musculus guanylate binding protein 6 (Gbp6), mRNA.	Gbp7; 9830147J24Rik
H2-T23	3522.99	0	3749.44	1.44765e-09	3657.16	1.44765e-09	12660.4	33.4966	4171.14	1.44765e-09	ILMN_196750	H2-T23	17	Mus musculus histocompatibility 2, T region locus 23 (H2-T23), mRNA.	T23d; MGC117681; Qed-1; T18c(37); Qa1; H-2T23; 37c; Qa-1; 37b; T23b; T18c
Stat2	218.129	0	174.735	-4.34295e-09	199.272	-4.34295e-09	713.638	33.5803	294.949	4.34295e-09	ILMN_215301	STAT2	10	Mus musculus signal transducer and activator of transcription 2 (Stat2), mRNA.	AW496480; 1600010G07Rik
LOC100047963	124.124	0	360.099	8.44258	143.075	4.34295e-09	728.459	33.7421	190.253	0	ILMN_184927	LOC100047963		PREDICTED: Mus musculus similar to ADIR1 (LOC100047963), mRNA.
Gimap7	85.5721	0	237.16	10.3941	98.4056	4.34295e-09	445.723	33.7966	104.287	4.34295e-09	ILMN_209453	GIMAP7	6	Mus musculus GTPase, IMAP family member 7 (Gimap7), mRNA.	Ian3; IAN7; MGC41480
Hsh2d	69.851	0	198.034	7.17853	179.707	0.111261	413.684	34.2846	161.201	0.330206	ILMN_217824	HSH2D	8	Mus musculus hematopoietic SH2 domain containing (Hsh2d), mRNA.	Hsh2; ALX
Prm1	53.0947	0	5.40639	-1.25511	3.66037	-0.259052	361.088	34.9274	137.186	2.64521	ILMN_238017	PRM1	16	Mus musculus protamine 1 (Prm1), mRNA.	Prm-1
Serpina3f	29.3951	0	79.9107	0.738288	42.3471	4.34295e-09	275.915	35.3486	51.2728	4.34295e-09	ILMN_221973	SERPINA3F	12	Mus musculus serine (or cysteine) peptidase inhibitor, clade A, member 3F (Serpina3f), mRNA.	spi2 (2a1); BC049975; 2A1
Zbp1	35.461	0	78.0028	0.18758	39.1217	0	312.787	35.3641	34.9939	0	ILMN_194818	ZBP1	2	Mus musculus Z-DNA binding protein 1 (Zbp1), mRNA.	Dlm1; mZaDLM; 2010010H03Rik
Phf11	30.3033	0	117.118	8.20345	16.8544	-1.44765e-09	379.393	35.4263	23.5728	1.44765e-09	ILMN_215438	PHF11	14	Mus musculus PHD finger protein 11 (Phf11), mRNA.	4933417L10Rik
IGKV9-120_V00804$J00566_Ig_kappa_variable_9-120_12	687.543	0	1229.51	6.71158	850.192	4.34295e-09	2028.15	35.5872	967.715	4.34295e-09	ILMN_193793	IGKV9-120_V00804$J00566_IG_KAPPA_VARIABLE_9-120_12
Igk-V33	117.323	0	244.088	4.79091	254.322	4.2061	570.093	36.162	347.335	20.9097	ILMN_216381	IGK-V33
Mx2	99.9575	0	135.217	4.34295e-09	29.9096	-1.73362	640.803	36.5144	47.2388	-4.34295e-09	ILMN_216138	MX2
Psmb10	2201.81	0	3403.24	1.36	1661.05	-4.34295e-09	6934.54	36.6767	2689.74	4.34295e-09	ILMN_215976	PSMB10	8	Mus musculus proteasome (prosome, macropain) subunit, beta type 10 (Psmb10), mRNA.	Mecl1
Ddx58	181.175	0	272.468	4.34295e-09	245.464	4.34295e-09	732.4	36.8308	346.685	3.95476	ILMN_195752	DDX58		Mus musculus DEAD (Asp-Glu-Ala-Asp) box polypeptide 58 (Ddx58), mRNA.	C330021E21; 6430573D20Rik; RIG-I
LOC243431	1091.26	0	1471.37	4.34295e-09	1272.28	4.34295e-09	2766.09	36.8714	1565.2	0.522834	ILMN_214561	LOC243431		PREDICTED: Mus musculus similar to Ig kappa chain V-V region MOPC 41 precursor (LOC243431), mRNA.
LOC637227	1688.32	0	1877.56	4.34295e-09	2518.56	4.34295e-09	4800.87	37.0418	2464.88	0.676156	ILMN_220501	LOC637227		PREDICTED: Mus musculus similar to Ig kappa chain V-V region MPC11 precursor (LOC637227), mRNA.
LOC636944	1099.17	0	1518.71	0.433453	893.638	-4.34295e-09	3413.62	37.245	1884.17	6.88735	ILMN_222830	LOC636944		PREDICTED: Mus musculus similar to Ig kappa chain V-V region K2 precursor (LOC636944), mRNA.
C4a	0.0456033	0	79.4594	12.4231	14.7251	1.44765e-09	157.361	37.3341	8.88682	4.34295e-09	ILMN_241215	C4A	17	Mus musculus complement component 4A (Rodgers blood group) (C4a), mRNA.	Slp
OTTMUSG00000000971	719.456	0	647.419	-4.34295e-09	301.034	-11.9795	2816.12	37.7291	840.46	4.34295e-09	ILMN_244723	OTTMUSG00000000971	11	Mus musculus predicted gene, OTTMUSG00000000971 (OTTMUSG00000000971), mRNA.	RP23-430I21.1
Oasl1	277.006	0	545.517	3.28469	291.585	-1.44765e-09	1643.41	37.9096	320.833	-1.44765e-09	ILMN_220080	OASL1	5	Mus musculus 2'-5' oligoadenylate synthetase-like 1 (Oasl1), mRNA.	7530414C13Rik; oasl9
LOC384422	261.674	0	379.833	0.121703	234.222	-4.34295e-09	1287.28	38.3992	373.058	4.34295e-09	ILMN_216293	LOC384422
D14Ertd668e	139.865	0	236.886	4.13136	91.0326	0	1000.01	38.4308	89.261	0	ILMN_217565	D14ERTD668E	14	Mus musculus DNA segment, Chr 14, ERATO Doi 668, expressed (D14Ertd668e), mRNA.	MGC29273
A630085K21	53.1611	0	1.7067	-2.19682	27.3631	-4.34295e-09	313.155	38.4862	50.7985	-4.34295e-09	ILMN_213566	A630085K21
EG630499	5777.11	0	6171.4	4.34295e-09	7367.3	4.34295e-09	15532.1	38.8666	7728.4	4.34295e-09	ILMN_208621	EG630499	17	Mus musculus predicted gene, EG630499 (EG630499), mRNA.
LOC635860	74.9226	0	37.915	-4.34295e-09	78.9438	4.34295e-09	416.512	39.0474	105.477	4.34295e-09	ILMN_213637	LOC635860		PREDICTED: Mus musculus similar to Ig kappa chain V-V region MOPC 173B precursor (LOC635860), mRNA.
LOC213684	676.184	0	1186.63	5.23033	1068.1	0.37644	2802.61	39.0474	1212.38	2.97125	ILMN_222174	LOC213684
LOC56628	773.729	0	903.611	4.34295e-09	661.594	-4.34295e-09	3021.94	39.5442	904.063	4.34295e-09	ILMN_199374	LOC56628		Mus musculus MHC (A.CA/J(H-2K-f) class I antigen (LOC56628), mRNA.	H2-K
H2-K1	1452.95	0	1477.71	0	1340.22	0	4852.22	39.7813	1744.3	4.34295e-09	ILMN_208622	H2-K1	17	Mus musculus histocompatibility 2, K1, K region (H2-K1), transcript variant 1, mRNA.	MHC I; MGC7052; H2-K; H-2K; H-2K(d)
Oas1a	-10.0107	0	-24.4419	-4.34295e-09	29.2136	4.34295e-09	219.676	40.3299	27.8691	4.34295e-09	ILMN_249456	OAS1A	5	Mus musculus 2'-5' oligoadenylate synthetase 1A (Oas1a), mRNA.	L3
Psmb8	1783.92	0	3368.4	8.18184	2542.96	4.34295e-09	5157.71	40.5941	3535.1	7.02546	ILMN_185344	PSMB8
Irf7	316.122	0	485.672	4.34295e-09	228.781	-4.34295e-09	2321.57	40.6214	189.924	-4.34295e-09	ILMN_211229	IRF7	7	Mus musculus interferon regulatory factor 7 (Irf7), mRNA.
LOC626347	85.5277	0	90.9319	4.34295e-09	31.0812	-4.34295e-09	379.833	40.8072	346.232	20.8523	ILMN_217531	LOC626347		PREDICTED: Mus musculus similar to Ig kappa chain V-III region MOPC 63 precursor (LOC626347), mRNA.
LOC272683	654.559	0	845.814	4.34295e-09	668.029	4.34295e-09	2658.2	41.9368	1125.87	4.78088	ILMN_199267	LOC272683
LOC381774	2609.54	0	4815.1	9.96104	2582.9	-4.34295e-09	7421.16	42.2415	3681.71	0.243324	ILMN_221711	LOC381774
LOC637260	124.124	0	172.123	4.34295e-09	134.727	4.34295e-09	646.365	42.9886	312.066	11.6475	ILMN_194922	LOC637260		PREDICTED: Mus musculus similar to Ig kappa chain V-IV region B17 precursor (LOC637260), mRNA.
H28	61.044	0	182.801	8.98743	23.3274	-4.34295e-09	430.087	43.0708	14.1392	-4.34295e-09	ILMN_214180	H28		Mus musculus histocompatibility 28 (H28), mRNA.	NS1178; H28-1; H-28
Igl-V1	4349.34	0	4618.53	0	3742.52	-4.34295e-09	14909.9	43.3707	10267.8	22.8751	ILMN_214703	IGL-V1
LOC100047132	151.077	0	95.2069	-1.56029	107.8	-4.34295e-09	680.643	43.714	264.688	1.83491	ILMN_186715	LOC100047132		PREDICTED: Mus musculus similar to monoclonal antibody 17-1A, light chain (LOC100047132), mRNA.
LOC672342	610.931	0	1137.28	8.85609	1022.62	0.276864	2312.43	43.7201	896.782	4.34295e-09	ILMN_192727	LOC672342		PREDICTED: Mus musculus similar to Ig kappa chain V-IV region S107B precursor (LOC672342), mRNA.
Pprc1	346.814	0	481.843	0.102293	588.225	2.39735	1058.58	43.7638	413.415	4.34295e-09	ILMN_221403	PPRC1	19	Mus musculus peroxisome proliferative activated receptor, gamma, coactivator-related 1 (Pprc1), mRNA.	PRC; A930018M19; mKIAA0595; MGC12121; BC013720
Prok2	104.431	0	69.4216	-0.0505586	121.742	0	637.402	43.7851	259.376	7.17293	ILMN_214926	PROK2	6	Mus musculus prokineticin 2 (Prok2), transcript variant 1, mRNA.	Prok1; PK2; Bv8
LOC383196	455.808	0	296.092	-1.66688	280.381	-1.29841	1611.63	43.8002	866.084	8.99845	ILMN_211083	LOC383196	17	PREDICTED: Mus musculus hypothetical LOC383196 (LOC383196), mRNA.
Wnt10a	61.7816	0	22.3633	-4.34295e-09	45.599	-4.34295e-09	418.345	44.1268	218.802	11.0643	ILMN_189304	WNT10A	1	Mus musculus wingless related MMTV integration site 10a (Wnt10a), mRNA.
Upp1	159.414	0	306.263	3.3126	236.141	4.34295e-09	1077.14	44.5221	547.271	17.3009	ILMN_187510	UPP1	11	Mus musculus uridine phosphorylase 1 (Upp1), mRNA.	UdRPase; Upp; UPase; AI325217; Up
IGKV12-98_AJ235949_Ig_kappa_variable_12-98_12	126.043	0	213.44	1.46038	117.389	-4.34295e-09	598.265	44.5645	225.174	0.140543	ILMN_193010	IGKV12-98_AJ235949_IG_KAPPA_VARIABLE_12-98_12
Ube1l	1992.17	0	2559.93	4.34295e-09	2971.52	4.34295e-09	8252.12	44.8225	2403.98	4.34295e-09	ILMN_192098	UBE1L		Mus musculus ubiquitin-activating enzyme E1-like (Ube1l), mRNA.	1300004C08Rik
Ifit2	132.565	0	324.633	5.77019	237.615	4.34295e-09	824.415	45.5986	240.541	0.51067	ILMN_216122	IFIT2	19	Mus musculus interferon-induced protein with tetratricopeptide repeats 2 (Ifit2), mRNA.	Ifi54; AV302338
Tap1	259.969	0	416.324	1.2742	267.222	4.34295e-09	1194.36	46.6267	310.602	4.34295e-09	ILMN_217569	TAP1	17	Mus musculus transporter 1, ATP-binding cassette, sub-family B (MDR/TAP) (Tap1), mRNA.	Ham1; ABC17; PSF1; Abcb2; APT1; Tap-1; RING4; MTP1; Y3; TAP; Ham-1
0610037M15Rik	1032.87	0	1178.73	4.34295e-09	998.016	-4.34295e-09	4284.76	46.6815	1437.55	4.34295e-09	ILMN_193252	0610037M15RIK
Eif2ak2	554.519	0	1122.38	12.0545	756.914	4.34295e-09	2637.3	46.9665	1037.29	8.77642	ILMN_220260	EIF2AK2	17	Mus musculus eukaryotic translation initiation factor 2-alpha kinase 2 (Eif2ak2), mRNA.	4732414G15Rik; Prkr; 2310047A08Rik; AI467567; AI747578; Tik; Pkr
LOC100047162	2282.87	0	2657.3	4.34295e-09	4075.11	8.14701	7261.13	47.3926	4108.69	10.0508	ILMN_186243	LOC100047162		PREDICTED: Mus musculus similar to immunoglobulin kappa-chain (LOC100047162), mRNA.
H2-Q8	873.508	0	678.7	-4.34295e-09	765.427	-4.34295e-09	2479.04	47.4468	855.582	1.91156	ILMN_223897	H2-Q8
LOC232067	198.514	0	244.531	4.34295e-09	322.867	4.34295e-09	751.567	47.8254	318.256	0.500404	ILMN_211036	LOC232067
Iigp2	717.579	0	535.806	-4.34295e-09	1203.44	4.34295e-09	3377.52	48.7453	812.655	4.34295e-09	ILMN_219382	IIGP2	11	Mus musculus interferon inducible GTPase 2 (Iigp2), mRNA.	AI481100; MGC102455; GTPI
H2-T22	30.1325	0	72.3364	4.34295e-09	36.4011	4.34295e-09	299.911	48.7453	64.2423	4.34295e-09	ILMN_213719	H2-T22
LOC669053	1574.67	0	1975.48	4.34295e-09	3054.78	11.404	7771.7	48.7453	2981.65	11.9263	ILMN_218708	LOC669053		PREDICTED: Mus musculus similar to Ig kappa chain V-V region MPC11 precursor (LOC669053), mRNA.
Dtx3l	1327.32	0	1494.1	4.34295e-09	1375.57	4.34295e-09	4392.62	49.2469	1548.43	4.34295e-09	ILMN_212449	DTX3L	16	Mus musculus deltex 3-like (Drosophila) (Dtx3l), mRNA.	MGC103262; BC023741; AU042200
Ifi47	963.193	0	1971.13	7.54339	1086.42	4.34295e-09	7871.77	50.2801	1242.74	4.34295e-09	ILMN_214867	IFI47	11	Mus musculus interferon gamma inducible protein 47 (Ifi47), mRNA.	47kDa; Iipg4; Iigp4; Olfr56; IRG-47
LOC385109	547.787	0	950.177	5.5934	802.923	4.34295e-09	2272.76	51.9	985.285	5.54142	ILMN_211147	LOC385109
Dhx58	339.105	0	698.809	11.2245	545.993	0.447716	1583.19	52.8862	470.775	4.34295e-09	ILMN_185224	DHX58	11	Mus musculus DEXH (Asp-Glu-X-His) box polypeptide 58 (Dhx58), mRNA.	B430001I08Rik; RP23-390D17.5; Lgp2; D11Lgp2e; LPG2
Oasl2	143.013	0	573.121	12.9474	83.9763	0	5059.41	52.9703	124.026	-4.34295e-09	ILMN_209781	OASL2	5	Mus musculus 2'-5' oligoadenylate synthetase-like 2 (Oasl2), mRNA.	Mmu-OASL; Oasl; M1204
AI451557	94.5637	0	217.859	6.45338	146.314	4.34295e-09	1088.08	53.989	137.397	4.34295e-09	ILMN_248876	AI451557	8	Mus musculus expressed sequence AI451557 (AI451557), mRNA.
H2-Q6	1955.62	0	1789.99	-4.34295e-09	1769.58	-4.34295e-09	7344.69	54.5426	2210.55	4.34295e-09	ILMN_216783	H2-Q6	17	Mus musculus histocompatibility 2, Q region locus 6 (H2-Q6), mRNA.	H-2Q6; Qa-6; Qa6
LOC232065	456.736	0	472.684	4.34295e-09	560.782	4.34295e-09	2815.43	54.8648	997.387	13.4769	ILMN_212982	LOC232065
LOC100038882	377.025	0	772.356	4.71512	388.674	4.34295e-09	4924.3	55.4885	228.601	-4.34295e-09	ILMN_212867	LOC100038882	4	PREDICTED: Mus musculus hypothetical protein LOC100038882 (LOC100038882), mRNA.
LOC100044190	1048.18	0	1091.34	4.34295e-09	834.217	-4.34295e-09	5303.46	56.0583	1256.18	4.34295e-09	ILMN_209961	LOC100044190		PREDICTED: Mus musculus hypothetical protein LOC100044190 (LOC100044190), mRNA.
Parp12	117.463	0	275.795	4.38742	134.578	4.34295e-09	1025.63	57.5269	135.835	4.34295e-09	ILMN_188937	PARP12	6	Mus musculus poly (ADP-ribose) polymerase family, member 12 (Parp12), mRNA.	Zc3hdc1; 9930021O16; AA536654; PARP-12; AA409132
H2-M3	498.569	0	678.765	4.34295e-09	518.303	4.34295e-09	2520.89	57.9098	791.146	0.44201	ILMN_216386	H2-M3	17	Mus musculus histocompatibility 2, M region locus 3 (H2-M3), mRNA.	M3a; H-2M3; Hmt
Oas2	472.684	0	897.59	3.19842	467.316	-4.34295e-09	2954.69	58.014	654.233	4.34295e-09	ILMN_216357	OAS2	5	Mus musculus 2'-5' oligoadenylate synthetase 2 (Oas2), mRNA.	Oasl11
Igtp	643.178	0	1016.58	1.2027	869.381	4.34295e-09	7227.75	59.0465	655.382	4.34295e-09	ILMN_209202	IGTP	11	Mus musculus interferon gamma induced GTPase (Igtp), mRNA.	AW558444
LOC100048346	327.784	0	699.38	8.85609	333.868	4.34295e-09	4471.04	59.2178	233.755	-4.34295e-09	ILMN_186258	LOC100048346		PREDICTED: Mus musculus similar to ubiquitin specific protease UBP43 (LOC100048346), mRNA.
LOC630337	244.71	0	483.317	9.79745	404.047	1.25323	974.015	59.3848	658.629	21.4196	ILMN_186057	LOC630337		PREDICTED: Mus musculus similar to Ig heavy chain V region 1B43 precursor (LOC630337), mRNA.
LOC667370	22.9535	0	105.776	5.92604	12.8936	-4.34295e-09	535.025	64.3865	-1.31252	-4.34295e-09	ILMN_214979	LOC667370		PREDICTED: Mus musculus similar to interferon-induced protein with tetratricopeptide repeats 3 (LOC667370), mRNA.
Usp18	314.186	0	736.708	11.9586	304.49	0	4042.96	68.4352	180.133	-3.19809	ILMN_186258	USP18	6	Mus musculus ubiquitin specific peptidase 18 (Usp18), mRNA.	UBP43; Ubp15; 1110058H21Rik; AW047653
Rnf213	1815.52	0	3107.97	8.32612	2231.82	4.34295e-09	8996.74	72.3648	2119.82	4.34295e-09	ILMN_213503	RNF213	11	Mus musculus ring finger protein 213 (Rnf213), mRNA.	D11Ertd759e; 6030403J01; mKIAA1554
IGKV4-73_AJ231216_Ig_kappa_variable_4-73_18	468.559	0	919.337	5.54718	971.964	9.46393	2279.69	72.4451	1006.29	12.4686	ILMN_188601	IGKV4-73_AJ231216_IG_KAPPA_VARIABLE_4-73_18
IGKV8-31_AJ235957_Ig_kappa_variable_8-31_3	344.894	0	644.802	6.98813	527.561	4.34295e-09	2068.99	72.6116	888.024	20.9097	ILMN_194087	IGKV8-31_AJ235957_IG_KAPPA_VARIABLE_8-31_3
Irgb10	27.4601	0	40.3137	4.34295e-09	30.7667	4.34295e-09	890.524	74.2981	42.2477	4.34295e-09	ILMN_199129	IRGB10	11	PREDICTED: Mus musculus interferon-gamma-inducible p47 GTPase (Irgb10), mRNA.
LOC636752	688.136	0	1148.54	5.50561	1134.31	4.34244	3235.02	74.7606	1007.87	0.838017	ILMN_194801	LOC636752		PREDICTED: Mus musculus similar to Ig kappa chain V-VI region NQ2-6.1 (LOC636752), mRNA.
LOC626583	267.222	0	176.359	-0.237393	100.403	-9.46393	1650.27	79.2751	475.288	3.0478	ILMN_214894	LOC626583		PREDICTED: Mus musculus similar to Ig kappa chain V-III region PC 7132 (LOC626583), mRNA.
Gbp1	189.009	0	451.589	9.45522	427.39	4.47456	3597.42	83.3322	311.244	4.34295e-09	ILMN_216856	GBP1	3	Mus musculus guanylate binding protein 1 (Gbp1), mRNA.	MGC124334; Gbp-1; Mpa-1; 5830475C06; Mpa1; Mag-1
1190007F08Rik	1418.35	0	929.531	-2.30622	1113.19	-4.34295e-09	1742.5	4.34295e-09	175.693	-69.973	ILMN_232083	1190007F08RIK	4	Mus musculus RIKEN cDNA 1190007F08 gene (1190007F08Rik), mRNA. XM_921339 XM_921348 XM_921353	2700009I11Rik; 0610011H04Rik
Gypa	3109.39	0	1555.15	-11.9456	3890.84	4.34295e-09	2890.97	-4.34295e-09	589.148	-55.4943	ILMN_218510	GYPA	8	Mus musculus glycophorin A (Gypa), mRNA.	GPA; CD235a; AI853584
EG623818	5033.32	0	4321.24	-4.34295e-09	5343.77	4.34295e-09	5870.02	4.34295e-09	1786.33	-49.5963	ILMN_214903	EG623818	1	PREDICTED: Mus musculus predicted gene, EG623818 (EG623818), mRNA.
Tspan33	1383.87	0	644.077	-11.1466	1492.96	4.34295e-09	1433.35	4.34295e-09	230.315	-44.791	ILMN_219653	TSPAN33	6	Mus musculus tetraspanin 33 (Tspan33), mRNA.	1300010A20Rik; MGC30714; AI035228
Car2	1584.57	0	896.394	-11.2181	1300.21	-4.34295e-09	1755.31	0	364.39	-44.0829	ILMN_210229	CAR2	3	Mus musculus carbonic anhydrase 2 (Car2), mRNA.	Lvtw-5; CAII; AI131712; Car-2; Ltw-5
Slc38a5	3605.64	0	2158.13	-4.20477	3189.18	-4.34295e-09	3572.07	-4.34295e-09	844.655	-44.0469	ILMN_214604	SLC38A5		Mus musculus solute carrier family 38, member 5 (Slc38a5), mRNA.	JM24; SN2; E330031E14; C81234
Slc43a1	562.932	0	324.36	-7.72773	598.728	4.34295e-09	537.336	-4.34295e-09	134.949	-43.3885	ILMN_193227	SLC43A1	2	Mus musculus solute carrier family 43, member 1 (Slc43a1), transcript variant 3, mRNA.	Lat3; PB39; 2610016F07Rik; AA986141; Pov1; R00504
Darc	367.141	0	167.333	-10.0532	561.74	4.34295e-09	227.488	-2.39135	61.9901	-42.7609	ILMN_215205	DARC	1	Mus musculus Duffy blood group, chemokine receptor (Darc), mRNA.	FY; Dfy; ESTM35; AA162249; CCBP1; GPD; CD234
Klf1	2833.36	0	1804.86	-1.98588	2666.95	-4.34295e-09	4059.07	0.934754	586.316	-42.4797	ILMN_215912	KLF1	8	Mus musculus Kruppel-like factor 1 (erythroid) (Klf1), mRNA.	Eklf
Col5a1	876.824	0	511.524	-8.12641	699.547	-4.34295e-09	1044.64	4.34295e-09	283.028	-41.2184	ILMN_222356	COL5A1	2	Mus musculus procollagen, type V, alpha 1 (Col5a1), mRNA.
Gstm5	1447.61	0	812.407	-5.64588	682.473	-9.92051	1290.94	-4.34295e-09	340.62	-40.7899	ILMN_219214	GSTM5	3	Mus musculus glutathione S-transferase, mu 5 (Gstm5), mRNA.
Abcg4	517.088	0	286.681	-4.83463	585.998	4.34295e-09	903.12	6.22305	80.9111	-40.6469	ILMN_223254	ABCG4	9	Mus musculus ATP-binding cassette, sub-family G (WHITE), member 4 (Abcg4), mRNA. XM_989296 XM_989324	6430517O04Rik
Slc4a1	24944.8	0	12432.9	-12.3134	35270.2	4.34295e-09	17719.5	-1.14732	7185.8	-38.1811	ILMN_218438	SLC4A1	11	Mus musculus solute carrier family 4 (anion exchanger), member 1 (Slc4a1), mRNA.	l11Jus51; Empb3; CD233; Ae1
Cd59a	1030.52	0	574.659	-5.96949	1290.94	4.34295e-09	1094.64	4.34295e-09	262.665	-36.3199	ILMN_214646	CD59A	2	Mus musculus CD59a antigen (Cd59a), mRNA.	protectin; AA987121; Cd59
Eraf	22539	0	10381.9	-11.0252	23122.5	4.34295e-09	18877.8	-4.34295e-09	5106.17	-34.6207	ILMN_211755	ERAF		Mus musculus erythroid associated factor (Eraf), mRNA.	AHSP; MGC130147; EDRF
2010011I20Rik	278.71	0	146.407	-5.22818	332.628	4.34295e-09	158.018	-3.71156	49.8728	-32.8498	ILMN_218925	2010011I20RIK	2	Mus musculus RIKEN cDNA 2010011I20 gene (2010011I20Rik), mRNA.	AI430961; AV108736
Blvrb	4632.53	0	3157.14	-4.2645	3805	-4.34295e-09	6604.57	1.39962	1675.87	-30.7767	ILMN_252975	BLVRB	7	Mus musculus biliverdin reductase B (flavin reductase (NADPH)) (Blvrb), mRNA.	MGC27866; MGC11726
Nipa1	360.783	0	315.853	-4.34295e-09	390.904	4.34295e-09	638.701	4.04474	63.2966	-30.1059	ILMN_219183	NIPA1	7	Mus musculus non imprinted in Prader-Willi/Angelman syndrome 1 homolog (human) (Nipa1), mRNA.	Spg6; FSP3; 1110027G09Rik; A830014A18Rik
Tspan8	381.024	0	168.421	-10.1191	280.639	-4.34295e-09	445.571	4.34295e-09	78.9085	-29.7597	ILMN_194091	TSPAN8	10	Mus musculus tetraspanin 8 (Tspan8), mRNA.	Tm4sf3; MGC38363; E330007O21Rik; C76990
Icam4	387.967	0	222.427	-5.27824	559.736	4.34295e-09	314.966	-4.34295e-09	113.476	-29.1553	ILMN_213512	ICAM4	9	Mus musculus intercellular adhesion molecule 4, Landsteiner-Wiener blood group (Icam4), mRNA.	ICAM-4; Cd242; 1810015M19Rik
Abcb4	1820.84	0	1177.83	-2.62279	1512.37	-4.34295e-09	2509.34	0.81661	646.534	-28.9014	ILMN_214510	ABCB4	5	Mus musculus ATP-binding cassette, sub-family B (MDR/TAP), member 4 (Abcb4), mRNA.	mdr-2; Mdr2; Pgy2; Pgy-2
0610009J05Rik	300.503	0	175.748	-2.69172	116.043	-11.9855	206.983	-0.716521	72.9094	-27.8882	ILMN_202257	0610009J05RIK
Hemgn	404.33	0	251.246	-1.42548	424.6	4.34295e-09	501.595	4.34295e-09	89.621	-27.622	ILMN_212528	HEMGN	4	Mus musculus hemogen (Hemgn), mRNA.	Hgn; AI317176; 4921524M03Rik; mNDR; EDAG
Epor	358.046	0	219.495	-1.34535	352.691	-4.34295e-09	516.565	4.34295e-09	79.8787	-27.1667	ILMN_196584	EPOR	9	Mus musculus erythropoietin receptor (Epor), mRNA.
2510003D18Rik	276.559	0	173.122	-1.61343	244.391	-4.34295e-09	351.074	4.34295e-09	77.3515	-25.2854	ILMN_195903	2510003D18RIK
Ddit4	802.588	0	651.9	-4.34295e-09	361.158	-12.4737	517.529	-2.56582	281.56	-24.9003	ILMN_221373	DDIT4	10	Mus musculus DNA-damage-inducible transcript 4 (Ddit4), mRNA.	Rtp801; REDD1; 5830413E08Rik; dig2; AA415483
2014-09-09	620.092	0	498.345	-4.34295e-09	566.267	-4.34295e-09	913.671	1.09286	176.729	-24.6816	ILMN_214887	2014-09-09	11	Mus musculus septin 8 (Sept8), mRNA.	Sepl; AW046166; mKIAA0202
Ryk	460.695	0	356.41	-4.34295e-09	406.72	-4.34295e-09	798.674	3.91984	128.514	-24.5542	ILMN_216073	RYK	9	Mus musculus receptor-like tyrosine kinase (Ryk), transcript variant 2, mRNA.	ERK-3; AW536699; Vik
Crip2	514.366	0	1033.15	8.99247	449.219	-4.34295e-09	703.843	4.34295e-09	154.621	-24.4007	ILMN_219558	CRIP2	12	Mus musculus cysteine rich protein 2 (Crip2), mRNA.	CRP2; Crp; ESP1; C77570; Hlp; AW743261; 0610010I23Rik
LOC638892	3187.88	0	2833.36	-4.34295e-09	1772.7	-10.0445	3797.25	4.34295e-09	1535.25	-24.3363	ILMN_213386	LOC638892		PREDICTED: Mus musculus similar to cpn10 protein (LOC638892), mRNA.
Tal1	714.318	0	432.596	-1.5589	738.414	4.34295e-09	953.101	4.34295e-09	161.046	-24.1262	ILMN_213096	TAL1	4	Mus musculus T-cell acute lymphocytic leukemia 1 (Tal1), mRNA.	tal-1; Scl; SCL/tal-1
Hsp105	2093.33	0	1026.34	-7.57723	841.984	-11.4311	2726.51	4.34295e-09	602.686	-23.9767	ILMN_219987	HSP105
Mgst3	1529	0	1211.68	-0.244513	1726.68	0	1321.33	-4.34295e-09	495.703	-23.7992	ILMN_210134	MGST3	1	Mus musculus microsomal glutathione S-transferase 3 (Mgst3), mRNA.	GST-III; 2010306B17Rik; 2010012L10Rik; 2700004G04Rik; AA516734
Lmna	477.356	0	695.621	1.05021	515.365	2.8953e-09	803.958	2.75582	106.201	-23.7015	ILMN_206787	LMNA	3	Mus musculus lamin A (Lmna), transcript variant 1, mRNA.
Dyrk3	776.136	0	648.783	-4.34295e-09	619.345	-4.34295e-09	751.668	-4.34295e-09	233.522	-23.5329	ILMN_185655	DYRK3	1	Mus musculus dual-specificity tyrosine-(Y)-phosphorylation regulated kinase 3 (Dyrk3), mRNA.	BC006704
E030007H10Rik	309.898	0	213.114	-4.34295e-09	122.785	-10.0187	149.478	-7.80294	80.13	-22.3537	ILMN_206593	E030007H10RIK
Bex4	219.914	0	227.412	0	166.417	-4.34295e-09	373.725	0.442097	5.71383	-22.1541	ILMN_231589	BEX4	X	Mus musculus brain expressed gene 4 (Bex4), mRNA.
D930028F11Rik	151.579	0	73.4749	-2.75638	115.206	-4.34295e-09	174.021	4.34295e-09	10.9633	-20.9466	ILMN_252125	D930028F11RIK	9	Mus musculus RIKEN cDNA D930028F11 gene (D930028F11Rik), mRNA.	C130036J11
LOC245069	221.987	0	123.518	-3.87815	133.084	-0.119962	300.299	4.34295e-09	61.0116	-20.6476	ILMN_199306	LOC245069
Bzrpl1	281.21	0	114.497	-6.53497	223.833	-4.34295e-09	308.83	4.34295e-09	42.6907	-20.6217	ILMN_213296	BZRPL1	17	Mus musculus benzodiazapine receptor, peripheral-like 1 (Bzrpl1), mRNA.	MGC129410; MGC129411; 2510027D20Rik
1190008K20Rik	158.412	0	77.3619	-3.78661	95.5234	-4.34295e-09	110.387	-4.34295e-09	24.9776	-20.5045	ILMN_206106	1190008K20RIK
Rhag	349.818	0	241.706	-0.0832444	508.69	4.34295e-09	579.62	3.19641	84.1261	-20.0695	ILMN_216035	RHAG
Stard10	1612.51	0	848.07	-3.89463	955.905	-1.22632	1336.99	0	402.952	-19.7999	ILMN_212367	STARD10		Mus musculus START domain containing 10 (Stard10), mRNA.	PC-TP2; PCTP2; TISP-81; NY-C0-28; Sdccag28; Pctpl; CGI-52; SdccagG28; AV048538
Cited4	492.406	0	300.643	-2.14585	310.474	-4.34295e-09	909.368	4.48157	146.958	-19.5958	ILMN_255417	CITED4	4	Mus musculus Cbp/p300-interacting transactivator, with Glu/Asp-rich carboxy-terminal domain, 4 (Cited4), mRNA.	Mrg2; AW742964; AU019445
Gfi1b	553.076	0	390.085	-1.41386	452.661	-4.34295e-09	1071.27	8.78553	214.934	-19.3044	ILMN_226450	GFI1B	2	Mus musculus growth factor independent 1B (Gfi1b), mRNA.	Gfi-1B
2210023G05Rik	916.023	0	700.853	0	818.688	-4.34295e-09	1115.37	2.44053	258.959	-19.2093	ILMN_219691	2210023G05RIK	8	Mus musculus RIKEN cDNA 2210023G05 gene (2210023G05Rik), mRNA.
Ubac1	1554.34	0	1056.64	-0.897616	1545.94	-1.44765e-09	1667.05	4.34295e-09	599.799	-19.1812	ILMN_185910	UBAC1	2	Mus musculus ubiquitin associated domain containing 1 (Ubac1), mRNA.	Ubadc1; GBDR1; AA407978; Gdbr1; 1110033G07Rik
Epb4.9	589.877	0	235.258	-7.73798	768.22	4.34295e-09	358.402	-2.1069	104.463	-18.8203	ILMN_196252	EPB4.9	14	Mus musculus erythrocyte protein band 4.9 (Epb4.9), mRNA.	AI325486; dematin
Ubg	23890.2	0	13985.5	-9.39348	15288.6	-2.91934	14412	-9.46881	11868.5	-18.4522	ILMN_190965	UBG
Ermap	685.71	0	342.018	-5.35975	578.993	0	736.34	0	172.969	-18.2672	ILMN_214984	ERMAP	4	Mus musculus erythroblast membrane-associated protein (Ermap), mRNA.	AI666418; AA409279
LOC100046690	340.939	0	141.449	-4.95191	413.576	1.44765e-09	305.829	1.44765e-09	56.9406	-18.1435	ILMN_208704	LOC100046690		PREDICTED: Mus musculus hypothetical protein LOC100046690 (LOC100046690), mRNA.
Ppap2a	137.927	0	136.879	-1.44765e-09	183.728	4.34295e-09	202.253	0.185011	15.13	-18.1348	ILMN_209701	PPAP2A	13	Mus musculus phosphatidic acid phosphatase 2a (Ppap2a), transcript variant 1, mRNA.	LPP-1; Hic53; LPP1; Hpic53; mPAP
Spnb1	565.75	0	239.226	-6.83761	681.622	0	459.604	-2.17147e-09	98.0603	-17.7393	ILMN_195843	SPNB1	12	Mus musculus spectrin beta 1 (Spnb1), mRNA.	mKIAA4219; ja; Gm1301; Spnb-1; jaundiced; KIAA4219; D330027P03Rik; AI842465
Dnajb2	350.709	0	154.758	-6.39646	434.188	4.34295e-09	367.141	4.34295e-09	85.046	-17.3588	ILMN_220692	DNAJB2	1	Mus musculus DnaJ (Hsp40) homolog, subfamily B, member 2 (Dnajb2), transcript variant 2, mRNA.	MGC113758; mDj8; 2700059H22Rik; Hsj1
C2cd3	617.048	0	524.413	-4.34295e-09	286.836	-9.80174	349.926	-6.89578	248.136	-17.3028	ILMN_212550	C2CD3	7	Mus musculus C2 calcium-dependent domain containing 3 (C2cd3), mRNA. XM_898162 XM_898171 XM_898180 XM_898190 XM_898198 XM_898211 XM_898219 XM_906365 XM_919792 XM_919798 XM_919811 XM_919824 XM_919836 XM_919846 XM_919852 XM_919861 XM_919867 XM_919873 XM_919879 XM_919890 XM_919906
3110040M04Rik	122.219	0	66.5054	-0.807388	95.303	-4.34295e-09	63.0554	-1.5806	9.02275	-16.6911	ILMN_223869	3110040M04RIK	1	PREDICTED: Mus musculus RIKEN cDNA 3110040M04 gene (3110040M04Rik), mRNA.
Sphk1	647.056	0	518.873	-0.0607595	430.953	-4.34295e-09	1093.44	2.96355	170.349	-16.3884	ILMN_221190	SPHK1	11	Mus musculus sphingosine kinase 1 (Sphk1), transcript variant 2, mRNA.	1110006G24Rik; SK1
Txnrd2	776.583	0	540.072	-0.215974	627.662	-4.34295e-09	866.517	4.34295e-09	288.922	-15.5757	ILMN_185151	TXNRD2
Rad23a	450.75	0	220.976	-5.15614	175.471	-11.3104	224.349	-5.70321	116.018	-15.4786	ILMN_213437	RAD23A		Mus musculus RAD23a homolog (S. cerevisiae) (Rad23a), mRNA.	2310040P19Rik; mHR23A; AL024030
Alad	11994.3	0	8412.03	-0.141263	13649.4	4.34295e-09	15042.2	4.34295e-09	4924.3	-15.3806	ILMN_215056	ALAD	4	Mus musculus aminolevulinate, delta-, dehydratase (Alad), mRNA.	Lv
Ube2l6	963.099	0	563.406	-4.3094	1205.09	4.34295e-09	1398.17	5.05774	392.019	-15.1856	ILMN_185980	UBE2L6
Hist1h3c	567.354	0	312.448	-2.83354	191.568	-11.7825	326.594	-2.69852	168.354	-15.0748	ILMN_220453	HIST1H3C	13	Mus musculus histone cluster 1, H3c (Hist1h3c), mRNA.	H3-143
Mst1r	134.018	0	120.482	0	54.5219	-2.97945	213.527	4.30857	19.0528	-14.8798	ILMN_216703	MST1R
2014-03-09	332.085	0	170.937	-3.91711	280.797	-4.34295e-09	154.566	-6.29463	95.6718	-14.8555	ILMN_218168	2014-03-09	6	Mus musculus membrane-associated ring finger (C3HC4) 8 (March8), mRNA.	1300017E09Rik; Mir
Hmbs	396.404	0	221.709	-2.96368	346.019	-4.34295e-09	403.079	4.34295e-09	148.472	-14.5374	ILMN_214903	HMBS	9	Mus musculus hydroxymethylbilane synthase (Hmbs), mRNA.	T25658; Ups; Uros1; PBGD
Pdia2	137.63	0	71.1521	-0.944343	154.001	4.34295e-09	125.427	-4.34295e-09	13.6501	-14.5148	ILMN_216586	PDIA2	17	Mus musculus protein disulfide isomerase associated 2 (Pdia2), mRNA.	AI661267; 1810041F13Rik; MGC144891; Pdipl; Pdip
A330080J22Rik	398.26	0	198.891	-5.3984	327.43	-4.34295e-09	239.32	-2.31	138.618	-14.1488	ILMN_185550	A330080J22RIK
Ypel4	157.489	0	46.0917	-11.9942	171.711	4.34295e-09	68.8254	-4.01439	25.9032	-13.9909	ILMN_197275	YPEL4	2	Mus musculus yippee-like 4 (Drosophila) (Ypel4), mRNA.
Spon2	434.705	0	180.373	-7.24503	173.487	-6.11641	218.614	-3.71621	119.356	-13.974	ILMN_223108	SPON2	5	Mus musculus spondin 2, extracellular matrix protein (Spon2), mRNA.	2310045I24Rik; AI504350; Mindin; M-spondin
A530024C08Rik	297.383	0	175.292	-2.83247	144.965	-6.98012	133.348	-12.9207	123.184	-13.7978	ILMN_204895	A530024C08RIK
2700024H10Rik	433.687	0	285.153	-1.55253	216.935	-6.64693	236.784	-7.50125	187.537	-13.2953	ILMN_185682	2700024H10RIK
LOC545487	802.373	0	581.739	-0.639037	403.079	-11.9007	608.322	-4.34295e-09	398.746	-13.105	ILMN_199666	LOC545487	2	PREDICTED: Mus musculus similar to ribosomal protein L27a-like (LOC545487), mRNA.
LOC380805	158.871	0	133.556	-4.34295e-09	333.419	4.39012	282.695	3.8256	401.675	14.4338	ILMN_209613	LOC380805
Ubtd1	23.048	0	-1.7006	-4.34295e-09	154.783	9.00336	114.931	5.06689	206.35	15.5986	ILMN_188671	UBTD1	19	Mus musculus ubiquitin domain containing 1 (Ubtd1), mRNA.	MGC28905; BC016129
Bcl3	116.851	0	129.298	4.34295e-09	96.9486	-4.34295e-09	312.619	12.9605	389.345	19.5359	ILMN_222447	BCL3	7	Mus musculus B-cell leukemia/lymphoma 3 (Bcl3), mRNA.	AI528691; Bcl-3
LOC677648	74.2239	0	170.559	3.69098	82.3382	4.34295e-09	148.31	1.44233	311.611	21.8975	ILMN_190489	LOC677648		PREDICTED: Mus musculus similar to Igh protein (LOC677648), mRNA.
