# Supplementary material for: Identification of Hub Genes Related to the Recovery Phase of Irradiation Injury by Microarray and Integrated Gene Network Analysis
Source: PLoS One. 2011 Sep 13;6(9):e24680. doi: 10.1371/journal.pone.0024680 (PMC3172286; doi:10.1371/journal.pone.0024680)
Supplement: Table S2 — The analysis results of short time series gene expression data. (XLS) [file pone.0024680.s003.xls]

## Sheet: Sheet1
Table S2. The analysis resluts of short time series gene expression data
GENE SYMBOL	SPOT	Profile	Control	3 day	7 day	11 day	21 day
40245	ID_0	2	0	-0.96	-0.24	-1.1	-1.8
40426	ID_1	27	0	-0.44	0.39	-1.52	-0.14
40429	ID_2	26	0	-0.32	-0.13	0.56	-1.81
381484	ID_3	27	0	-0.63	0.58	-1.41	-0.48
0610009J05RIK	ID_4	22	0	-0.77	-1.37	-0.54	-2.04
0610010D24RIK	ID_5	12	0	-1.71	-0.82	-2.49	-0.95
0610037M15RIK	ID_6	39	0	0.19	-0.05	2.05	0.48
0610038D11RIK	ID_7	2	0	-1.05	-0.57	-1.29	-0.61
0610039K10RIK	ID_8	3	0	-2.32	-1.76	-1.46	-1.39
1100001G20RIK	ID_9	12	0	-1.21	-0.16	-1.13	-0.24
1100001H23RIK	ID_10	12	0	-1.22	0.12	-1.71	-0.3
1110017D15RIK	ID_11	8	0	-0.12	-3.46	-2.15	-2.6
1110029I05RIK	ID_12	7	0	-1.43	-0.05	-0.5	-1.08
1110037P13RIK	ID_13	13	0	-2.08	-0.14	-1.38	-2.82
1110059G02RIK	ID_14	27	0	-0.46	0.7	-3.39	-0.18
1110062M06RIK	ID_15	27	0	-0.61	0.86	-1.52	0.29
1190002F15RIK	ID_16	0	0	-0.79	-0.91	-1.13	-0.9
1190007F08RIK	ID_17	13	0	-0.61	-0.35	0.3	-3.01
1190008K20RIK	ID_18	13	0	-1.03	-0.73	-0.52	-2.66
1200002N14RIK	ID_19	36	0	-0.03	0.32	-1.12	0.33
1300017J02RIK	ID_20	13	0	-2.07	0.07	-0.9	-2.14
1300018J18RIK	ID_21	27	0	-0.19	0.47	-1.64	-0.02
1500001E21RIK	ID_22	12	0	-1.07	0.03	-0.61	-0.11
1500005K14RIK	ID_23	27	0	-0.33	0.43	-1.22	0.14
1500010G04RIK	ID_24	1	0	-1.14	-1.15	-0.98	-0.9
1600017E01RIK	ID_26	0	0	-0.81	-1.48	-2.12	-1.11
1600029O10RIK	ID_27	26	0	-0.53	-0.3	1.83	-1.2
1700020L24RIK	ID_28	21	0	0.07	-0.23	-1.87	0.09
1700021K19RIK	ID_29	39	0	0.08	0.03	1.25	0.71
1700027N10RIK	ID_30	5	0	-3.18	-0.57	-0.56	-0.24
1700081H05RIK	ID_31	8	0	-0.17	-2.03	-1.17	-1.92
1700101C01RIK	ID_32	3	0	-2.65	-1.78	-1.41	-1.36
1810048J11RIK	ID_34	0	0	-2.21	-2.42	-2.49	-1.87
1810058I24RIK	ID_35	24	0	-0.38	-0.02	-1.48	-0.48
1810058M03RIK	ID_36	1	0	-0.78	-1.09	-0.23	-0.43
2010007H06RIK	ID_37	3	0	-3.29	-1.14	-0.88	-0.72
2010007K12RIK	ID_38	1	0	-1.18	-0.99	-0.79	-0.94
2010011I20RIK	ID_39	13	0	-0.93	0.26	-0.82	-2.48
2010015P12RIK	ID_40	1	0	-1.32	-1.73	-0.15	-1.19
2010016I18RIK	ID_41	12	0	-1.08	0.08	-1.51	-0.02
2010321I05RIK	ID_42	3	0	-1.28	-0.45	-0.79	-0.85
2210023G05RIK	ID_43	13	0	-0.39	-0.16	0.28	-1.82
2210408F11RIK	ID_44	5	0	-2.35	-1.51	0.23	0.18
2210411K11RIK	ID_45	26	0	0.23	0.08	1.29	-0.77
2310001H17RIK	ID_46	27	0	-1	0.43	-1.5	-0.49
2310005G13RIK	ID_47	12	0	-1.4	-0.02	-1.88	-0.64
2310005L22RIK	ID_48	20	0	-0.05	-1.15	-0.21	-0.97
2310014G06RIK	ID_49	34	0	1.03	0.52	0.96	0.35
2310016C08RIK	ID_50	31	0	1.56	0.03	0.24	-0.23
2310033F14RIK	ID_51	27	0	-0.43	0.53	-0.92	0.23
2310043N10RIK	ID_52	2	0	-2.02	-1.05	-3.39	-2.02
2410006H16RIK	ID_53	20	0	-0.69	-1.4	-0.25	-1.06
2410076I21RIK	ID_54	13	0	-2.73	-0.51	-1.18	-3.26
2500004H21RIK	ID_55	18	0	-1.33	0.26	-0.02	0.16
2510003D18RIK	ID_56	13	0	-0.68	-0.18	0.34	-1.84
2510042H12RIK	ID_57	2	0	-3.46	-0.45	-2.12	-3.64
2600011E07RIK	ID_58	12	0	-1.75	1.66	-1.31	0.39
2610009E16RIK	ID_59	24	0	-0.01	0.16	-1.85	-0.44
2610016D08RIK	ID_60	27	0	-0.75	1.24	-1.76	0.03
2610017G09RIK	ID_61	24	0	-0.93	0.17	-3.18	-1.07
2700024H10RIK	ID_62	9	0	-0.6	-1	-0.87	-1.21
2810037O22RIK	ID_63	16	0	-2.65	2.84	-1.82	0.86
2810409M01RIK	ID_64	43	0	1.13	2.24	3	1.73
2810453I06RIK	ID_65	7	0	-1.75	-0.08	-0.48	-1.39
2810454F19RIK	ID_66	19	0	-0.18	-0.65	-1.09	-0.63
2810455B08RIK	ID_67	24	0	-1.13	-1.08	-2.61	-1.77
2810484G07RIK	ID_68	46	0	4.49	0.6	2.02	2.05
2900011L18RIK	ID_69	9	0	-2.78	-3.05	-4.78	-5.86
2900019M05RIK	ID_70	36	0	-0.22	0.42	-1.63	0.4
2900037O03RIK	ID_71	38	0	1.17	1.54	1.75	1.34
2900093K20RIK	ID_72	3	0	-2.5	-1.55	-1.35	-1.38
3000003G13RIK	ID_73	11	0	-0.97	-0.39	0.68	-0.24
3110040M04RIK	ID_74	13	0	-0.88	-0.36	-0.95	-3.76
3632431M01RIK	ID_75	2	0	-3.56	-1.77	-3.29	-3.02
3830612M24	ID_76	27	0	-0.07	1.25	-0.45	0.89
4432416J03RIK	ID_77	13	0	-1.54	-0.17	-0.32	-2.42
4631423B10RIK	ID_78	1	0	-3.46	-3.03	-1.99	-3.08
4632413C10RIK	ID_79	0	0	-0.74	-0.92	-1.66	-1.01
4632427E13RIK	ID_80	1	0	-1.69	-1.53	-1.26	-1.2
4732465J04RIK	ID_81	12	0	-2.54	-0.05	-2.65	-1.07
4732471N16RIK	ID_82	3	0	-4.44	-1.78	-3.63	-1.86
4733401I05RIK	ID_83	32	0	1.11	-0.09	0.29	1.1
4833438C02RIK	ID_85	0	0	-0.8	-1.25	-1.7	-1.23
4921528G01RIK	ID_87	5	0	-3.08	-2.88	-0.47	-0.76
4922501L14RIK	ID_88	27	0	-0.75	0.42	-1.7	-0.08
4930426D05RIK	ID_89	5	0	-4.2	-1.42	1.49	0.93
4930431B09RIK	ID_90	13	0	-1.21	-0.41	-1.19	-2.81
4930438A08RIK	ID_91	27	0	-0.47	0.75	-1.69	0.13
4930445K14RIK	ID_92	7	0	-1.47	-0.48	-0.12	-0.5
4930513E20RIK	ID_93	3	0	-3.76	-3.06	-2.16	-2.15
4930597A21RIK	ID_96	5	0	-3.37	-0.89	0.07	0.25
4933404M02RIK	ID_97	7	0	-3.12	-0.24	-1.41	-2.54
4933406P04RIK	ID_98	21	0	-1.09	-2.51	-4.85	-1.35
4933411D12RIK	ID_99	7	0	-1.29	-0.09	0.15	-0.93
4933412A02RIK	ID_100	24	0	-0.64	-0.1	-1.61	-0.51
4933412E12RIK	ID_101	11	0	-0.44	-0.38	1.34	0.03
4933421G18RIK	ID_102	1	0	-1.65	-1.89	-1.26	-1.64
4933432B13RIK	ID_103	3	0	-1.01	-0.19	-0.41	-0.51
4933437K13RIK	ID_104	5	0	-3.06	-2.44	-0.24	-0.49
5033414K04RIK	ID_105	24	0	0.25	-0.64	-2.53	-0.76
5330401F18RIK	ID_106	1	0	-1.23	-1.44	-1.39	-1.63
5330403D14RIK	ID_107	5	0	-2.87	-1.35	0.59	-0.64
5430406J06RIK	ID_108	2	0	-1.24	-0.93	-1.2	-1.5
5730469M10RIK	ID_110	13	0	-1.84	0.15	-0.58	-1.96
5730521N16RIK	ID_111	8	0	-1.16	-4.35	-1.45	-1.61
5730528L13RIK	ID_112	21	0	0.02	-0.5	-1.33	-0.22
5830411K21RIK	ID_114	8	0	-1.65	-3.47	-1.71	-1.91
5830427D02RIK	ID_115	11	0	-0.99	-0.13	1.16	0.27
5830431A10RIK	ID_116	12	0	-2.87	-0.37	-1.74	-0.57
5830432E09RIK	ID_117	12	0	-1.56	0.46	-1.82	-0.08
5830454D03RIK	ID_118	21	0	-0.09	-0.38	-1.41	-0.14
5830496L11RIK	ID_119	1	0	-2.16	-2.74	-2.2	-2.35
5930437C20RIK	ID_120	1	0	-1.88	-2.1	-1.81	-1.95
6230401I02RIK	ID_122	12	0	-0.39	0.75	-1.04	0.66
6230425C21RIK	ID_123	45	0	1.53	-0.08	-0.65	-0.16
6330407A03RIK	ID_124	1	0	-2.18	-2.21	-1.71	-2.05
6330505N24RIK	ID_125	13	0	-1.82	0.28	-0.52	-2.5
6330509M05RIK	ID_126	11	0	-1.5	-0.93	1.11	0.64
6430407L02RIK	ID_127	3	0	-1.41	-0.97	-0.44	-0.88
6430510M02RIK	ID_128	3	0	-2.42	-1.47	-0.78	-1.1
6430511F03	ID_129	27	0	-0.49	0.89	-1.36	0.19
6430548M08RIK	ID_130	27	0	-0.36	1.45	-0.74	0.68
6430573H23RIK	ID_131	2	0	-1.88	-1.05	-1.09	-2.17
6720458F09RIK	ID_132	26	0	0.47	0.4	1.35	-0.18
8030402P03RIK	ID_135	8	0	-0.82	-1.71	-1.71	-1.54
8030404L10RIK	ID_136	8	0	-0.44	-1.84	-1.7	-1.67
8030474H12RIK	ID_137	9	0	-0.52	-1.37	-1.41	-1.54
8430403J19RIK	ID_138	2	0	-2.05	-1.62	-2.75	-2.02
9030016H15RIK	ID_139	8	0	-1.92	-3.44	-2.04	-2.99
9130004J05RIK	ID_140	1	0	-2.31	-2.55	-2.12	-2.63
9330186A19RIK	ID_141	42	0	0.48	1.68	0.03	1.55
9330188B09RIK	ID_142	2	0	-2.13	-0.41	-1.51	-1.51
9430049I24RIK	ID_143	8	0	0.26	-2.44	-1.92	-1.41
9430081H08RIK	ID_144	1	0	-1.81	-2.33	-1.34	-1.89
9530055J05RIK	ID_145	3	0	-2.07	-0.18	-0.82	-0.41
9530095N04RIK	ID_146	0	0	-1.5	-1.65	-2.12	-1.39
9626100_15	ID_147	5	0	-1.32	-0.68	-0.38	-0.1
9630007E23RIK	ID_148	5	0	-1.32	-0.45	0.57	0.2
9630009A08RIK	ID_149	0	0	-1.64	-1.02	-2.48	-1.23
9830144J08RIK	ID_150	24	0	-1.03	-0.11	-2	-0.78
9930004G02RIK	ID_151	12	0	-2.81	-0.27	-1.9	-1.26
9930031P18RIK	ID_153	9	0	-1.75	-2.99	-3.43	-3.58
A130001G05RIK	ID_154	2	0	-1.71	-1.16	-2	-2.59
A130010C12RIK	ID_155	2	0	-1.59	-1.23	-1.61	-1.38
A130014O09RIK	ID_156	2	0	-1.28	-1.01	-1.89	-1.61
A130020K16RIK	ID_157	10	0	-1.86	-2.34	-1.24	-0.53
A130024J05RIK	ID_158	1	0	-2.4	-2.48	-2.35	-2.62
A130026C10RIK	ID_159	1	0	-2.17	-2.31	-1.33	-2.14
A130038J17RIK	ID_160	0	0	-2.09	-2.71	-3.42	-2.76
A130047F11RIK	ID_161	9	0	-1.93	-2.01	-3.67	-3.53
A130090K04RIK	ID_163	12	0	-0.92	0.77	-1.04	0.29
A230021I18RIK	ID_164	8	0	-1.4	-2.43	-1.5	-2.04
A230050P20RIK	ID_165	34	0	0.89	-0.24	2.04	0.27
A230057M07RIK	ID_166	2	0	-1.61	-1.85	-2.09	-2.22
A330040H08RIK	ID_167	15	0	-1.24	0.6	-1.54	-0.57
A330080J22RIK	ID_168	13	0	-1	-0.28	-0.73	-1.52
A430070A22RIK	ID_169	3	0	-1.72	-0.34	-1.2	-0.75
A430084P05RIK	ID_170	11	0	-0.92	-0.52	1.52	0.48
A430090G16RIK	ID_171	2	0	-1.85	-1.04	-1.94	-1.8
A430106D13RIK	ID_172	8	0	-0.52	-1.5	-1.07	-1.32
A530021P12RIK	ID_173	2	0	-1.74	-1.87	-2.64	-2.39
A530024C08RIK	ID_174	9	0	-0.76	-1.04	-1.16	-1.27
A530050E01RIK	ID_175	12	0	-1.3	0.24	-2.79	-0.3
A630006E02RIK	ID_176	3	0	-1.39	-0.07	-0.59	-0.31
A630055A13RIK	ID_177	0	0	-0.6	-0.59	-1.54	-0.64
A630077B13RIK	ID_178	26	0	0.39	0.14	2.08	-0.68
A630084D02RIK	ID_179	8	0	-0.88	-2.11	-1.01	-1.22
A630085K21	ID_180	5	0	-4.96	-0.96	2.56	-0.07
A730086L23RIK	ID_181	3	0	-1.03	-0.58	-0.85	-0.6
A730094H17RIK	ID_182	7	0	-1.3	-0.19	0.28	-0.38
A830055I09RIK	ID_183	0	0	-0.68	-0.95	-1.65	-1.19
A830080H07RIK	ID_184	8	0	-0.83	-2.1	-1.65	-1.64
A830081L15RIK	ID_185	3	0	-1.21	-0.93	-0.31	-0.59
A830091E24RIK	ID_186	3	0	-2.23	-0.73	-1.13	-1.02
A830092P18RIK	ID_187	8	0	-1.18	-2.48	-1.24	-1.92
A930004J17RIK	ID_188	8	0	-0.88	-1.36	-1.05	-1.47
AADACL1	ID_189	12	0	-0.44	-0.12	-1.08	-0.12
ABCB4	ID_190	26	0	-0.63	-0.27	0.46	-1.49
ABCC3	ID_191	45	0	2.49	1.38	1.03	0.01
ABCG4	ID_192	13	0	-0.85	0.18	0.8	-2.68
ABTB1	ID_193	27	0	-0.52	0.51	-1.32	0.1
ACOT1	ID_194	24	0	0.71	-0.59	-2.71	-1.44
ACSL1	ID_195	27	0	-0.12	0.31	-1.22	-0.03
ACTA2	ID_196	27	0	-0.72	0.61	-2.71	-0.31
ADAM8	ID_197	2	0	-1.38	-0.24	-1.93	-1.17
ADAMTS2	ID_198	30	0	3.84	-2.27	-3.41	-1.57
ADAR	ID_199	39	0	0.6	0.58	1.88	0.59
ADH1	ID_200	45	0	4.96	1.33	-0.1	-2.27
ADIPOQ	ID_201	45	0	4.33	0.67	-0.14	0.24
ADPGK	ID_202	12	0	-0.78	0.28	-1.16	-0.22
ADRB2	ID_203	2	0	-2.03	-1.58	-2.38	-2.14
AI324046	ID_204	49	0	1.78	1.6	3.03	0.86
AI451557	ID_205	49	0	1.2	0.63	3.52	0.54
AI481316	ID_206	34	0	1.05	0.2	0.71	0.33
AI607873	ID_207	34	0	1.5	-0.17	0.67	0.01
AI790298	ID_208	12	0	-1.81	0.49	-2.05	-0.32
AI987692	ID_209	24	0	-0.62	-0.05	-2.18	-0.83
AKP2	ID_210	44	0	2.12	0.39	0.19	-1.47
ALAD	ID_211	13	0	-0.51	0.19	0.33	-1.28
ALAS2	ID_212	15	0	-2.1	0.37	-0.85	-2.11
ALDH1A1	ID_213	17	0	-1.3	0.02	0.7	-1.47
ALOX12	ID_214	46	0	6.57	1.9	3.81	3.7
AMICA1	ID_215	27	0	-0.49	0.63	-1.11	-0.48
ANKRD13D	ID_216	12	0	-1.69	-0.21	-4.12	-0.4
ANKRD22	ID_217	12	0	-0.93	0.3	-1.25	0.02
ANKRD37	ID_218	5	0	-2.8	-1.06	0.26	0.13
ANXA5	ID_219	36	0	0.43	0.27	-1.23	0.21
APOB48R	ID_220	27	0	-0.59	0.83	-1.09	0
APOBEC1	ID_221	5	0	-1.09	-0.54	0.24	-0.17
AQP1	ID_224	13	0	-0.99	0.04	0.1	-1.88
AQP9	ID_225	16	0	-1.37	0.53	-0.58	-0.33
AREG	ID_226	44	0	2.8	-2.53	-2.79	-3.23
ARHGAP24	ID_227	18	0	-2.12	0.21	0.15	0.3
ARHGEF4	ID_228	27	0	-0.21	1.13	-1.76	0.76
ARL11	ID_229	27	0	-0.41	0.45	-1.89	0.17
ARL5C	ID_230	5	0	-2.17	-1.29	-0.36	-0.18
ARNTL	ID_231	12	0	-1.96	-0.16	-0.69	0.05
ARRDC3	ID_232	2	0	-1.32	-0.86	-2.25	-1.91
ART4	ID_233	13	0	-2.29	0.13	-1.01	-3.52
ASB13	ID_235	11	0	-0.27	-0.07	1.8	0.62
ATF3	ID_236	19	0	-0.14	-5.5	-5.76	-5.19
ATG7	ID_237	27	0	-0.31	0.39	-1.42	-0.1
AU023871	ID_238	35	0	4.6	-1.46	2.08	1.92
AW212394	ID_239	27	0	-0.32	1.39	-0.56	0.44
AXL	ID_240	45	0	3.1	1.81	1.16	0.63
B130005N20RIK	ID_241	10	0	-1.59	-3.04	-1.86	-1.22
B130008O17RIK	ID_242	1	0	-1.1	-1.47	-0.26	-0.86
B130044D17RIK	ID_243	3	0	-3.26	-2.44	-1.89	-1.45
B130064I06RIK	ID_244	9	0	-1.82	-1.6	-2.04	-3.02
B230210A04RIK	ID_245	24	0	-1.03	-0.06	-2.19	-1.07
B230342M21RIK	ID_246	27	0	-0.41	0.39	-1.35	0.05
B230345P09RIK	ID_247	2	0	-1.08	-1.15	-1.55	-1.38
B3GNT5	ID_248	23	0	-0.24	-0.99	1.39	0.55
B430216N15RIK	ID_251	8	0	-0.69	-1.54	-1.11	-1.08
B830007D08RIK	ID_252	3	0	-1.51	-0.73	-1.17	-0.83
B930008G03RIK	ID_253	2	0	-1.61	-1.08	-1.63	-1
B930041F14RIK	ID_254	30	0	1.82	0.23	-0.72	0.43
B930044G13RIK	ID_255	2	0	-1.39	-1.03	-1.73	-1.25
BACH2	ID_256	5	0	-3.91	-0.56	0.1	-0.01
BC006779	ID_257	39	0	0.13	0.11	1.63	0.36
BC030476	ID_258	1	0	-1.74	-1.52	-0.61	-1.2
BC030499	ID_259	3	0	-1.76	-1.22	-1.14	-0.82
BC050254	ID_260	8	0	-2.71	-4.96	-2.58	-2.29
BC094916	ID_261	11	0	-1.67	-2.89	2.69	1.02
BC100530	ID_262	47	0	1.11	1.78	0.38	0.78
BC117090	ID_263	47	0	1.69	2.84	0.68	1.19
BCAP29	ID_264	34	0	1.28	-0.13	0.85	0.15
BCAT1	ID_265	49	0	2.32	1.7	1.75	0.12
BCL3	ID_266	23	0	0.15	-0.27	1.42	1.74
BCL6	ID_267	42	0	-0.51	1.74	0.07	1.14
BCL7A	ID_268	5	0	-1.67	-0.29	0.32	0.22
BCLP2	ID_269	12	0	-1.54	0.34	-1.05	0.25
BEX4	ID_270	22	0	0.05	-0.4	0.77	-5.27
BGLAP1	ID_271	31	0	2.01	-2.76	-0.84	-1.56
BGLAP2	ID_272	31	0	1.79	-3.26	-1.49	-2.87
BGN	ID_273	44	0	3.92	-0.46	-0.54	-2.25
BIRC1CL	ID_274	2	0	-1.61	-0.72	-1.42	-0.87
BLK	ID_275	5	0	-2.68	-1.44	0.33	0.06
BLNK	ID_276	5	0	-1.65	-0.39	-0.06	-0.06
BLVRB	ID_277	26	0	-0.55	-0.28	0.51	-1.47
BMX	ID_278	12	0	-1.49	0.75	-1.96	-0.34
BOLA1	ID_279	26	0	0.52	0.13	1.22	-0.34
BST1	ID_281	16	0	-1.43	0.71	-0.08	0.36
BST2	ID_282	34	0	1.07	0.3	2.39	-0.15
BTG2	ID_283	2	0	-1.9	-1.8	-2	-1.73
BTLA	ID_284	23	0	-0.39	-1.3	1.89	0.92
BUTR1	ID_285	13	0	-1.79	-0.05	-0.61	-3.69
BZRPL1	ID_286	13	0	-1.3	-0.33	0.14	-2.72
C030013C21RIK	ID_287	3	0	-4.83	-2.06	-0.65	-2.16
C030013F01RIK	ID_288	0	0	-1.03	-1.71	-2.25	-1.82
C030032G21RIK	ID_289	0	0	-1	-0.69	-1.5	-0.34
C130002K18RIK	ID_290	9	0	-0.84	-1.02	-1.42	-1.75
C130008L17RIK	ID_291	21	0	-1.16	-0.27	-5.67	0.25
C130020C07RIK	ID_292	20	0	-0.5	-1.08	-0.13	-0.86
C130020O07RIK	ID_293	12	0	-1.59	0.4	-1.51	-0.01
C130026I21RIK	ID_294	19	0	0.01	-1.94	-2.25	-1.85
C130027E04RIK	ID_295	27	0	-0.06	1.06	-0.47	0.68
C130045I22RIK	ID_296	5	0	-1.73	-1.16	-0.41	-0.56
C130078B07RIK	ID_297	8	0	-1.31	-3.87	-3.79	-2.7
C130085D15RIK	ID_298	2	0	-2.21	-1.46	-1.94	-1.91
C1QA	ID_299	46	0	3.48	2.27	2.24	2.37
C1QB	ID_300	46	0	4.3	3.02	3.41	2.35
C1QC	ID_301	46	0	3.55	2.31	2.33	1.23
C2	ID_302	46	0	8.48	4.41	6.12	4.75
C230071H18RIK	ID_304	5	0	-2.83	-1.58	0.13	-0.8
C230075M21RIK	ID_305	16	0	-1.09	0.31	-0.07	-0.19
C230082I21RIK	ID_306	5	0	-1.41	-0.99	-0.59	-0.23
C230096K16RIK	ID_307	2	0	-1.23	-0.44	-2.23	-1.5
C2CD3	ID_308	9	0	-0.23	-1.11	-0.82	-1.31
C330011F01RIK	ID_309	2	0	-1.25	-0.68	-1.79	-1.48
C330034C07RIK	ID_310	8	0	-0.66	-3.55	-2.45	-2.33
C430002D13RIK	ID_311	3	0	-1.52	-0.7	-1.08	-0.65
C430015A10RIK	ID_312	12	0	-1.57	-0.79	-1.89	-0.86
C430045L21RIK	ID_313	9	0	-0.29	-0.53	-1.49	-1.6
C4A	ID_314	38	0	10.77	8.33	11.75	7.61
C530027B15RIK	ID_315	9	0	-0.88	-1.35	-1.17	-1.64
C530036F05RIK	ID_316	0	0	-0.73	-0.93	-1.21	-0.84
C530044G15RIK	ID_317	12	0	-1.87	0.6	-2.43	-0.69
C730009F21RIK	ID_318	1	0	-1.66	-2.22	-0.4	-1.12
C730013O11RIK	ID_319	12	0	-1.37	-0.63	-1.62	-0.64
C730026O12RIK	ID_320	8	0	-0.56	-1.2	-0.93	-1.34
CAD	ID_321	49	0	0.99	0.62	1.53	0.13
CAPNS2	ID_322	12	0	-2.24	-1.07	-3.82	-1.53
CAPSL	ID_323	5	0	-3.79	-0.58	0.11	0.03
CAR1	ID_324	4	0	-2	-1.06	-0.35	-1.54
CAR2	ID_325	13	0	-0.82	-0.29	0.15	-2.12
CARD11	ID_326	11	0	-0.49	-0.54	1.47	0.27
CCDC86	ID_327	34	0	0.9	0.2	1.02	-0.14
CCL3	ID_329	8	0	-0.88	-4.68	-4.42	-3.44
CCL4	ID_330	8	0	0.18	-3.96	-2.72	-3.37
CCL5	ID_331	19	0	-0.09	-1.34	-1.37	-0.85
CCL6	ID_332	24	0	-1.1	-0.05	-2.51	-0.96
CCL9	ID_333	21	0	0.56	-0.63	-1.54	0.1
CCND1	ID_334	34	0	2.47	0.73	1.52	0.21
CCND2	ID_335	49	0	0.95	0.6	1.5	-0.07
CCNL1	ID_336	8	0	-0.83	-1.08	-1.03	-1.05
CCNO	ID_337	27	0	-1.07	0.24	-2.38	-0.48
CCR5	ID_338	49	0	1.93	1.26	2.35	-0.18
CCR7	ID_339	3	0	-4.54	-3.16	-2.21	-2.42
CCRL2	ID_340	19	0	-0.78	-3.04	-3.43	-3.44
CD14	ID_341	19	0	0.47	-1.39	-2.82	-0.84
CD160	ID_342	34	0	1.42	-0.13	2.54	0.54
CD19	ID_343	5	0	-2.67	-1.12	0.2	-0.39
CD22	ID_344	11	0	-2.75	-1.62	1.47	0.25
CD274	ID_345	34	0	0.61	-0.64	1.52	-0.68
CD33	ID_346	12	0	-0.91	0.48	-1.53	-0.18
CD3D	ID_347	27	0	-0.98	0.44	-2.43	-0.29
CD55	ID_348	18	0	-1.37	0.4	0.31	0.11
CD59A	ID_349	13	0	-0.84	0.33	0.09	-1.97
CD69	ID_350	8	0	-0.52	-4.12	-2.45	-3.24
CD72	ID_351	5	0	-3.71	-1.65	0.2	-0.03
CD74	ID_352	23	0	-0.34	-1.51	0.58	-0.16
CD79B	ID_353	5	0	-2.27	-0.99	0.65	0.06
CD83	ID_354	20	0	-0.42	-4.33	-0.06	-0.46
CD84	ID_355	27	0	-0.41	0.36	-1.21	-0.2
CD93	ID_356	5	0	-1.41	-0.4	-0.34	0.08
CDC42EP2	ID_357	12	0	-0.75	0.05	-1.77	-0.19
CDKN1A	ID_358	30	0	2.02	-1.11	-1.62	-1.25
CDR2	ID_359	7	0	-1.77	0.08	-0.55	-1.73
CES3	ID_361	27	0	-0.21	2.11	-0.81	0.6
CGEF2-PENDING	ID_362	3	0	-2.82	-2.12	-1.37	-1.64
CHD2	ID_363	12	0	-1.58	-0.02	-0.64	-0.09
CHD7	ID_364	27	0	-0.44	0.09	-1.38	-0.18
CHI3L1	ID_365	12	0	-0.51	0.46	-0.91	0.21
CHIT1	ID_366	21	0	-0.59	-1.84	-2.84	-0.63
CHRM3	ID_367	2	0	-1.4	-0.44	-2.12	-1.99
CHST12	ID_368	27	0	-0.07	0.53	-1.07	0.33
CHST3	ID_369	5	0	-2.56	-0.33	0.82	0.34
CISH	ID_370	46	0	3.41	1.8	1.95	0.59
CITED4	ID_372	26	0	-0.71	-0.67	0.89	-1.74
CKB	ID_373	45	0	2.99	-0.12	-0.25	-0.63
CLDN1	ID_374	27	0	-0.34	0.62	-2.13	-0.61
CLEC4A1	ID_375	24	0	-0.06	-0.13	-1.63	-1.12
CLEC4A3	ID_376	24	0	-0.05	-0.49	-1.7	-1.05
CLEC4N	ID_377	30	0	1.49	-1.5	-1.66	-0.7
CLECSF12	ID_378	24	0	-0.16	0.16	-1.36	-0.36
CNOT4	ID_379	3	0	-1.52	-0.91	-0.65	-1.11
CNP	ID_380	5	0	-2.1	-1.22	-0.06	-0.09
CNP1	ID_381	3	0	-2.31	-1.83	-1.3	-0.86
COL4A1	ID_383	46	0	5.46	1.71	2.45	1.19
COL5A1	ID_384	13	0	-0.78	-0.33	0.25	-1.63
COL6A1	ID_385	44	0	3.86	-0.2	-0.16	-1.77
COTL1	ID_387	27	0	-0.26	0.23	-0.85	0.1
CPM	ID_388	5	0	-3.9	-1.45	-0.09	0.28
CRELD2	ID_389	34	0	0.59	-0.13	1.11	-0.02
CRIP2	ID_390	22	0	1.01	-0.2	0.45	-1.73
CRISPLD2	ID_391	16	0	-1.33	0.67	-0.18	0.01
CSF2RB2	ID_393	38	0	1.19	1.11	1.47	1.84
CSF3R	ID_394	27	0	-0.52	0.29	-1.24	-0.22
CSPRS	ID_395	29	0	-0.41	0.88	1.38	0.24
CSRP2	ID_396	3	0	-1.46	-0.9	-0.86	-0.17
CTGF	ID_397	31	0	5.59	-0.65	1.74	0.57
CTSK	ID_398	37	0	6.57	1.17	1.72	-4.01
CTSW	ID_399	34	0	1.31	-0.63	1.07	-0.28
CX3CR1	ID_400	21	0	0.38	-0.81	-2.8	-0.45
CXCL12	ID_402	45	0	2.75	0.11	-0.09	-0.87
CXCL14	ID_403	46	0	4.29	0.5	1.3	0.28
CXCL2	ID_404	31	0	0.8	-3.96	-2.75	-4.05
CXCL4	ID_405	20	0	1.14	-3.12	1.04	-0.29
CXCL9	ID_406	34	0	2.79	-1.63	3.75	-0.49
CYB5R1	ID_407	27	0	-0.53	0.04	-1.54	-0.29
CYP27A1	ID_409	21	0	-0.28	-0.41	-1.59	-0.34
CYP4F18	ID_410	27	0	-0.85	0.48	-1.8	-0.12
D030019N20RIK	ID_411	3	0	-1.7	-1.22	-0.9	-1.13
D030070I18RIK	ID_412	0	0	-1.18	-1.54	-2.41	-1.43
D11LGP2E	ID_414	49	0	1.32	0.8	2.62	0.67
D130032J17RIK	ID_415	1	0	-3.65	-2.76	-1.78	-2.52
D14ERTD668E	ID_417	26	0	0.76	-0.62	2.84	-0.65
D230004N01RIK	ID_418	49	0	0.96	0.4	1.61	0.35
D230007K08RIK	ID_419	47	0	1.17	1.63	0.13	0.53
D230017C05RIK	ID_420	3	0	-3.47	-2.67	-2.41	-2.38
D230047F17RIK	ID_422	5	0	-2.39	-1.76	-0.55	-0.87
D230048P18RIK	ID_423	1	0	-2.33	-3.57	-1.78	-2.58
D330025A21RIK	ID_424	3	0	-2.36	-0.68	-1.5	-1.37
D330046C14RIK	ID_425	0	0	-1.31	-1.55	-1.51	-0.99
D430004H20RIK	ID_426	8	0	-0.68	-1.73	-1.3	-0.75
D430007A19RIK	ID_427	3	0	-2.23	-1.55	-1.63	-1.3
D430030C18RIK	ID_428	24	0	-1.82	-1.13	-3.75	-2.74
D530007E13RIK	ID_429	24	0	-0.84	-0.65	-2.25	-1.18
D6MIT97	ID_431	34	0	1.24	0.24	2.33	0.65
D730003I15RIK	ID_432	0	0	-1.57	-1.41	-1.8	-1.25
D730006F06RIK	ID_433	3	0	-2.8	-2.43	-1.64	-1.74
D830044I16RIK	ID_434	21	0	-1.1	-0.62	-3.72	-0.19
D830050J10RIK	ID_435	0	0	-1.44	-1.37	-2.19	-1.13
D930015E06RIK	ID_436	16	0	-1.05	0.24	-0.25	0.17
D930028F11RIK	ID_437	13	0	-1.04	-0.4	0.2	-3.79
D930049D10RIK	ID_438	9	0	-0.9	-1.88	-2.21	-3.04
D9ERTD392E	ID_439	12	0	-1.36	0.6	-1.7	-0.43
DAB2	ID_440	46	0	4.17	1.57	1.18	1.52
DAB2IP	ID_441	42	0	0.34	1.96	0.05	1.07
DARC	ID_442	13	0	-1.13	0.61	-0.69	-2.57
DCTN1	ID_443	48	0	1.17	1.03	0.79	1.37
DDIT3	ID_444	8	0	-0.88	-1.85	-1.11	-1.67
DDIT4	ID_445	22	0	-0.3	-1.15	-0.63	-1.51
DDX58	ID_446	39	0	0.59	0.44	2.02	0.94
DGKG	ID_447	27	0	0.08	0.78	-1.13	0.5
DHRS7	ID_448	27	0	-0.25	0.69	-1.17	0.26
DHX58	ID_449	49	0	1.04	0.69	2.22	0.47
DLEU2	ID_450	12	0	-1.44	-0.54	-1.68	-0.82
DLM1-PENDING	ID_451	34	0	2.43	-0.65	3.91	-0.81
DMKN	ID_452	32	0	1.92	-0.39	0.13	0.99
DNAJB2	ID_453	13	0	-1.18	0.31	0.07	-2.04
DNAJB9	ID_454	0	0	-0.97	-1.4	-1.5	-1.3
DNASE1L1	ID_455	12	0	-0.6	-0.14	-1.1	-0.36
DNMT3L	ID_456	46	0	1.88	0.87	0.46	1.47
DNTT	ID_457	47	0	2.25	2.99	0.49	1.24
DOCK2	ID_458	1	0	-2.05	-1.56	-1.52	-3.1
DOCK8	ID_459	3	0	-1.72	-1.04	-1.34	-1.13
DOLK	ID_460	39	0	0.71	0.78	1.28	0.84
DTX3L	ID_461	39	0	0.17	0.05	1.73	0.22
DUSP1	ID_462	19	0	-0.33	-1.4	-2.88	-2.22
DUSP2	ID_463	1	0	-1.72	-2.57	-1.26	-1.44
DYRK3	ID_464	22	0	-0.26	-0.33	-0.05	-1.73
E030007H10RIK	ID_465	9	0	-0.54	-1.34	-1.05	-1.95
E030007N04RIK	ID_466	24	0	-0.88	0.01	-1.86	-0.85
E030020A01RIK	ID_467	36	0	0.07	0.41	-1.85	0.26
E030034J16RIK	ID_468	8	0	-1.61	-3.61	-3.41	-3.17
E030038D23RIK	ID_469	2	0	-2.78	-1.06	-2.4	-1.5
E030040J22RIK	ID_470	19	0	0.22	-1.4	-2.31	-1.11
E030040L08RIK	ID_471	9	0	-1.12	-2.99	-2.85	-3.81
E130102H24RIK	ID_472	49	0	0.95	1.09	1.53	0.66
E130112E08RIK	ID_473	20	0	-0.19	-1.07	-0.22	-0.99
E130216C05RIK	ID_474	1	0	-1.8	-1.12	-1	-1.83
E130309L16RIK	ID_475	20	0	-0.85	-2.06	-0.52	-1.57
E230001N04RIK	ID_476	42	0	-0.65	2.95	-0.15	1.73
E330009F12RIK	ID_477	12	0	-0.56	0.5	-0.95	0.1
E330013M12RIK	ID_478	1	0	-1.81	-1.76	-1.72	-1.74
E330020G21RIK	ID_479	2	0	-1.54	-1.28	-1.71	-1.48
E430001K23RIK	ID_480	12	0	-1.05	0	-1.72	-0.21
E430033B07RIK	ID_481	0	0	-1.29	-1.85	-1.86	-1.42
E530020K13RIK	ID_482	20	0	-1.15	-2.41	-0.43	-1.47
EAR10	ID_483	27	0	-0.94	0.74	-2.17	-0.23
EAR11	ID_484	27	0	-0.2	1.36	-0.34	0.58
EAR12	ID_485	27	0	-0.6	1.19	-2.08	0.31
EAR2	ID_486	27	0	-0.21	1	-1.12	0.08
EAR3	ID_487	27	0	-0.13	1.04	-1.01	0.08
EAR4	ID_488	27	0	-0.15	1.07	-1.21	-0.01
EAR6	ID_489	20	0	0.45	-2.49	1.18	-0.65
EBI2	ID_491	19	0	0.43	-1.4	-2.08	-1.1
EBI3	ID_492	24	0	0.04	0.08	-1.07	-0.13
EDNRA	ID_493	42	0	-0.21	1.58	-0.47	1.1
EG332993	ID_494	1	0	-2.08	-2.07	-1.88	-2.04
EG408196	ID_495	27	0	-0.45	1.37	-1.09	0.04
EG433016	ID_496	16	0	-0.46	1.19	0.26	0.48
EG433229	ID_497	21	0	0.53	-0.58	-1.82	-0.36
EG434078	ID_499	8	0	-1	-3.08	-2.16	-3
EG545216	ID_501	5	0	-2.07	-1.04	0.14	-0.05
EG623818	ID_502	13	0	-0.22	0.09	0.22	-1.49
EG630499	ID_503	39	0	0.1	0.35	1.43	0.42
EG633692	ID_504	46	0	1.22	0.38	-0.05	0.74
EG665509	ID_505	12	0	-0.83	-0.08	-1.32	-0.09
EG666747	ID_506	1	0	-1.17	-2.05	-0.05	-1.7
EGR1	ID_507	8	0	-1.72	-5.06	-2.7	-3.37
EGR2	ID_508	8	0	-1.78	-5.39	-4.13	-5.13
EGR3	ID_509	23	0	-0.74	-2.67	0.32	-0.29
EIF2AK2	ID_510	39	0	1.02	0.45	2.25	0.9
EIF2B3	ID_511	34	0	0.52	-0.15	1.11	-0.36
ELL3	ID_512	11	0	-1.93	-1.63	1	-0.05
EMP1	ID_513	45	0	1.44	0.68	-0.78	-0.1
ENAH	ID_514	3	0	-2.42	-1.9	-1.15	-1.47
EPB4.1L4B	ID_515	42	0	1.25	1.7	0.77	1.18
EPB4.9	ID_516	13	0	-1.33	0.38	-0.72	-2.5
EPOR	ID_517	13	0	-0.71	-0.02	0.53	-2.16
EPSTI1	ID_518	11	0	0.49	-0.8	2.21	0.13
ERAF	ID_519	13	0	-1.12	0.04	-0.26	-2.14
ERDR1	ID_520	31	0	0.39	-1.82	-1.02	-1.31
ERMAP	ID_521	13	0	-1	-0.24	0.1	-1.99
ERRFI1	ID_522	45	0	4	0.57	0.29	0.16
ESAM	ID_523	31	0	2.15	-2.32	0.91	-0.45
ESM1	ID_524	45	0	6.1	2.94	2.57	-0.45
F2R	ID_525	34	0	1.17	-0.56	1.51	0.29
F2RL3	ID_526	34	0	1.81	-0.17	1.74	0.28
F630025I20RIK	ID_527	0	0	-0.62	-0.63	-1.25	-0.42
F630107L03RIK	ID_528	12	0	-1.55	0.09	-2.92	-0.43
F730045P10RIK	ID_529	3	0	-3.59	-2.16	-1.94	-2.59
F830002E14RIK	ID_530	12	0	-1.16	-0.35	-1.13	-0.23
FAH	ID_531	33	0	1.21	0.17	0.05	0.88
FAIM3	ID_532	11	0	-3.1	-2.95	1.3	0.48
FAM129A	ID_533	27	0	-0.61	0.77	-1.68	-0.32
FAM129B	ID_534	32	0	1.3	-0.06	0.44	0.93
FAM169B	ID_535	14	0	-1.75	-0.34	1.14	0.67
FBP1	ID_536	24	0	0.49	0.35	-2.14	-0.16
FCGR1	ID_537	20	0	2	-8.8	2.07	0.87
FCGR3	ID_538	27	0	-0.58	0.31	-1.09	-0.13
FCGRT	ID_539	30	0	1.29	-0.5	-1.52	-0.57
FCNA	ID_540	46	0	6.24	4.76	3.91	4.27
FCNB	ID_541	21	0	0.36	-0.14	-1.48	0.14
FCRLA	ID_542	5	0	-2.71	-1.13	0.25	0.09
FHL1	ID_544	31	0	3.21	-1.05	1.32	0.24
FKBP11	ID_545	35	0	1.85	-0.34	1.33	0.74
FMNL2	ID_546	27	0	-0.22	1.16	-1.4	0.24
FN1	ID_547	21	0	-0.34	-0.17	-3.31	0.14
FOS	ID_548	8	0	-0.87	-2.89	-2.78	-2
FOSB	ID_549	8	0	-1.94	-7.06	-4.77	-4.77
FPR1	ID_550	12	0	-1.4	0.84	-0.94	0.22
FRMD6	ID_551	47	0	1.31	2.12	0.54	0.82
G0S2	ID_553	0	0	-1.6	-2.14	-3.15	-2.37
GADD45A	ID_554	2	0	-1.66	-1.31	-2.27	-2.12
GADD45G	ID_555	2	0	-1.82	-1.08	-1.33	-1.47
GAS6	ID_556	37	0	4.26	1.13	0.52	-3.19
GAS7	ID_557	7	0	-1.53	-0.11	-0.28	-0.12
GBP1	ID_558	29	0	1.26	1.18	4.25	0.72
GBP2	ID_559	39	0	1.03	0.61	4.17	0.86
GBP3	ID_560	39	0	1.55	0.18	2.85	1.2
GBP6	ID_561	26	0	0.7	-0.69	2.9	-0.87
GDF3	ID_563	29	0	0.28	1.7	2.58	0.44
GDPD3	ID_564	12	0	-1.08	-0.06	-2.57	-0.16
GEMIN4	ID_565	49	0	1.05	0.93	1.42	0.19
GFI1B	ID_566	26	0	-0.5	-0.29	0.95	-1.36
GIG2	ID_567	8	0	-2.09	-4.14	-3.55	-4.34
GIMAP7	ID_568	34	0	1.47	0.2	2.38	0.29
GJA1	ID_569	31	0	3.15	-0.17	0.27	-1.45
GLIPR1	ID_571	27	0	-0.04	0.41	-1.15	0.07
GLO1	ID_572	43	0	0.03	1.09	1.44	0.71
GM1077	ID_573	49	0	2.27	1.38	3.21	1.51
GM166	ID_574	27	0	-0.7	0.57	-1.93	0.04
GM1673	ID_575	24	0	-0.76	-0.13	-3.85	-1
GM459	ID_576	49	0	1.74	0.89	2.72	0.14
GNAZ	ID_577	20	0	2.56	-5.02	1.8	0.37
GP1BB	ID_578	32	0	2.92	-0.54	0.99	0.89
GP49A	ID_579	0	0	-0.89	-0.77	-1.28	-0.39
GP5	ID_580	34	0	2.17	-0.53	1.37	0.12
GPR109A	ID_582	9	0	-2.36	-3.43	-4.3	-4.61
GPR125	ID_583	45	0	2.06	0.37	0.58	-0.08
GPR137B-PS	ID_584	27	0	0.19	0.61	-1.17	0.22
GPX3	ID_585	30	0	1.79	-0.35	-0.62	-0.12
GRASP	ID_587	20	0	-1.17	-3.02	-0.82	-1.21
GRB7	ID_588	47	0	3.89	4.6	1.02	0.61
GRWD1	ID_589	26	0	0.37	0.28	1.29	-0.22
GS2NA-PENDING	ID_590	2	0	-1.29	-1.17	-1.17	-1.68
GSPT2	ID_591	27	0	-0.03	0.42	-1.2	-0.05
GSTM2	ID_592	44	0	2.47	-0.73	-0.97	-1.37
GSTM5	ID_593	22	0	-0.83	-1.08	-0.17	-2.09
GVIN1	ID_595	34	0	0.82	-0.43	3.42	0.22
GYPA	ID_596	13	0	-1	0.32	-0.11	-2.4
H1FX	ID_597	0	0	-1.38	-1.41	-2.35	-0.6
H28	ID_598	34	0	1.58	-1.39	2.82	-2.11
H2-AB1	ID_599	20	0	-0.4	-1.35	0.02	-0.36
H2AFV	ID_600	0	0	-0.56	-0.55	-1.08	-0.11
H2-D1	ID_601	29	0	-0.02	0.28	0.99	0.31
H2-EB1	ID_602	20	0	-0.53	-1.68	0.53	-0.64
H2-K1	ID_603	11	0	0.02	-0.12	1.74	0.26
H2-M3	ID_604	39	0	0.45	0.06	2.34	0.67
H2-Q5	ID_605	29	0	0.14	0.14	1.27	0.13
H2-Q6	ID_606	11	0	-0.13	-0.14	1.91	0.18
H2-Q8	ID_607	11	0	-0.36	-0.19	1.5	-0.03
H2-T10	ID_608	39	0	0.5	-0.06	2.69	0.24
H2-T22	ID_609	39	0	1.26	0.27	3.32	1.09
H2-T23	ID_610	29	0	0.09	0.05	1.85	0.24
H2-T24	ID_611	29	0	0.38	0.46	2.27	0.27
H60A	ID_612	8	0	-0.71	-2.3	-1.47	-1.03
HAL	ID_613	36	0	-0.24	0.12	-1.76	0.1
HBB-B2	ID_614	4	0	-1.61	-0.53	-0.79	-1.72
HCST	ID_615	27	0	-0.4	0.8	-1.19	0.19
HDAC4	ID_616	27	0	-0.04	1.71	-0.68	0.73
HEMGN	ID_617	13	0	-0.69	0.07	0.31	-2.17
HEXA	ID_618	21	0	-0.04	-0.34	-1.44	-0.2
HGF	ID_619	12	0	-2.27	-0.59	-3.68	-1.4
HIPK1	ID_620	2	0	-1.56	-1.06	-1.97	-1.72
HIST1H1A	ID_621	8	0	-1.01	-1.7	-1.27	-1.31
HIST1H1B	ID_622	0	0	-0.73	-1.4	-1.28	-0.56
HIST1H1C	ID_623	21	0	-0.43	-1.46	-2.62	-1.01
HIST1H2AB	ID_624	1	0	-1.37	-1.76	-1.15	-1.07
HIST1H2AC	ID_625	6	0	-2.59	-1.22	-1	0.98
HIST1H2BB	ID_626	0	0	-1.37	-1.97	-1.92	-1.32
HIST1H2BC	ID_627	19	0	-0.47	-1.13	-2.88	-1.65
HIST1H2BE	ID_628	0	0	-0.79	-1.21	-1.34	-0.82
HIST1H2BF	ID_629	0	0	-0.75	-1.15	-1.32	-0.89
HIST1H2BG	ID_630	10	0	-0.33	-1.92	-1.36	-0.18
HIST1H2BH	ID_631	0	0	-0.93	-1.27	-1.28	-0.73
HIST1H2BJ	ID_632	0	0	-0.91	-1.42	-1.47	-0.79
HIST1H2BK	ID_633	0	0	-1.05	-1.52	-1.54	-0.98
HIST1H2BM	ID_634	0	0	-1.18	-1.5	-1.46	-1.31
HIST1H2BN	ID_635	0	0	-0.98	-1.24	-1.53	-1.1
HIST1H3A	ID_636	8	0	-0.95	-1.55	-1.06	-1.1
HIST1H3C	ID_637	1	0	-0.86	-1.57	-0.8	-1.75
HIST1H3D	ID_638	10	0	-0.83	-1.24	-0.86	-0.57
HIST1H3E	ID_639	8	0	-0.58	-1.26	-0.71	-0.58
HIST1H4C	ID_641	0	0	-1.22	-1.51	-1.27	-0.86
HIST1H4D	ID_642	0	0	-0.99	-1.01	-1.37	-0.96
HIST1H4F	ID_643	8	0	-1.07	-1.49	-1.23	-1.03
HIST1H4H	ID_644	8	0	-0.95	-1.82	-1.24	-1.21
HIST1H4I	ID_645	0	0	-0.89	-1.45	-1.47	-1.18
HIST1H4J	ID_646	8	0	-1.09	-1.61	-1.21	-0.94
HIST1H4K	ID_647	0	0	-1.28	-1.5	-1.36	-1.11
HIST1H4M	ID_648	0	0	-1.27	-1.56	-1.41	-1.17
HIST2H2AA1	ID_649	12	0	-0.91	-0.46	-1.37	-0.54
HIST2H2AA2	ID_650	12	0	-0.84	-0.5	-1.18	-0.42
HIST2H2BB	ID_652	0	0	-1.66	-1.56	-1.56	-1.06
HIST2H2BE	ID_653	8	0	-0.99	-1.51	-1.24	-0.99
HIST2H4	ID_655	8	0	-1.05	-1.99	-1.41	-1.44
HIST4H4	ID_656	8	0	-1.2	-1.89	-1.32	-1.26
HLX	ID_657	24	0	-0.39	-0.08	-1.33	-0.5
HMBS	ID_658	13	0	-0.84	-0.2	0.02	-1.42
HS3ST1	ID_659	45	0	1.94	0.44	-0.45	-0.14
HSH2D	ID_660	49	0	1.5	1.36	2.57	1.21
HSP105	ID_661	4	0	-1.03	-1.31	0.38	-1.8
HSPA1A	ID_662	8	0	-2.92	-7.52	-3.22	-4.61
HSPA1B	ID_663	8	0	-3.12	-6.05	-2.91	-4.16
HSPA2	ID_664	5	0	-1.61	-1.37	-0.81	-0.44
HSPA5	ID_665	20	0	-0.91	-1.81	-0.28	-1.12
HSPA9	ID_666	34	0	0.67	0.21	0.99	-0.07
HYAL2	ID_668	49	0	0.74	0.4	1.53	0.18
IAP	ID_669	0	0	-0.71	-0.87	-1.39	-0.78
ICAM4	ID_670	13	0	-0.8	0.53	-0.3	-1.77
IDB2	ID_671	16	0	-1.1	0.63	-0.47	0.11
IER2	ID_673	12	0	-1.83	0.1	-1.87	0.05
IFI27	ID_674	34	0	0.47	-0.7	1.44	-0.24
IFI30	ID_675	23	0	-0.19	-1.31	1.01	0.37
IFI35	ID_676	26	0	0.09	-0.29	1.78	-0.43
IFI47	ID_678	34	0	1.03	0.17	3.03	0.37
IFIT2	ID_679	49	0	1.29	0.84	2.64	0.86
IFIT3	ID_680	34	0	2.38	-0.27	4.63	-0.85
IFITM1	ID_681	39	0	0.35	0.31	1.41	0.62
IFITM3	ID_682	39	0	0.32	0.21	1.26	0.35
IGF1	ID_683	46	0	4.36	3.24	2.36	1.47
IGF1R	ID_684	27	0	-0.29	0.91	-1.42	0.33
IGFBP4	ID_686	30	0	1.16	-0.43	-0.58	0.26
IGFBP5	ID_687	45	0	2.42	0.25	-0.41	-0.23
IGHA_J00475$V00785_IG_HEAVY_CONSTANT_ALPHA_135	ID_688	43	0	1.42	2.86	3.38	2.4
IGHG	ID_689	39	0	1.54	1	2.69	1.56
IGHV10S3_AF064446_IG_HEAVY_VARIABLE_10S3_9	ID_690	20	0	-0.31	-2.18	0.69	-0.37
IGH-V11	ID_691	34	0	1.94	0.68	1.26	-0.56
IGHV1S119_L33961_IG_HEAVY_VARIABLE_1S119_14	ID_692	39	0	0.05	0.15	1.42	0.56
IGHV1S120_AF025443_IG_HEAVY_VARIABLE_1S120_8	ID_693	39	0	0.36	0.41	1.3	0.63
IGHV1S133_AF304553_IG_HEAVY_VARIABLE_1S133_89	ID_694	43	0	1.08	2.01	3.18	1.74
IGHV1S135_AF304556_IG_HEAVY_VARIABLE_1S135_43	ID_695	12	0	-1.03	0.81	-1.63	-0.02
IGHV1S35_M12376_IG_HEAVY_VARIABLE_1S35_13	ID_696	39	0	0.57	0.49	1.3	0.72
IGHV1S59_L17134_IG_HEAVY_VARIABLE_1S59_150	ID_697	12	0	-1.89	-0.28	-1.72	-0.86
IGHV5S18_AF290972_IG_HEAVY_VARIABLE_5S18_125	ID_698	39	0	0.14	0.22	1.84	1
IGH-VJ558	ID_699	43	0	1.21	2.84	3	2.38
IGJ	ID_700	38	0	2.05	1.91	2.48	2.04
IGKV12-98_AJ235949_IG_KAPPA_VARIABLE_12-98_12	ID_701	39	0	0.76	-0.1	2.25	0.84
IGKV1-88_AJ231206_IG_KAPPA_VARIABLE_1-88_289	ID_702	34	0	1.93	-0.47	1.08	-0.46
IGKV2-137_AJ231263_IG_KAPPA_VARIABLE_2-137_15	ID_703	39	0	1.19	0.67	2.56	1.02
IGKV3-2_X16954_IG_KAPPA_VARIABLE_3-2_18	ID_704	11	0	-0.38	-1.54	1.82	0.35
IGK-V33	ID_705	39	0	1.06	1.12	2.28	1.57
IGKV4-53_AJ231231_IG_KAPPA_VARIABLE_4-53_12	ID_706	34	0	3.61	0.53	1.82	0.5
IGKV4-71_AJ231218_IG_KAPPA_VARIABLE_4-71_20	ID_707	49	0	1.29	0.68	1.93	0.38
IGKV4-73_AJ231216_IG_KAPPA_VARIABLE_4-73_18	ID_708	39	0	0.97	1.05	2.28	1.1
IGKV4-80_AJ231213_IG_KAPPA_VARIABLE_4-80_91	ID_709	34	0	1.1	-0.4	2.07	0.58
IGKV4-91_AJ231229_IG_KAPPA_VARIABLE_4-91_29	ID_710	49	0	2.32	2.06	2.93	1.2
IGK-V5	ID_711	35	0	1.2	0.19	1.68	0.86
IGKV8-31_AJ235957_IG_KAPPA_VARIABLE_8-31_3	ID_712	39	0	0.9	0.61	2.58	1.36
IGKV9-120_V00804$J00566_IG_KAPPA_VARIABLE_9-120_12	ID_713	49	0	0.84	0.31	1.56	0.49
IGKV9-128_AJ231245_IG_KAPPA_VARIABLE_9-128_15	ID_714	49	0	1.07	0.61	1.91	0.47
IGL-5	ID_715	42	0	0.86	2.18	0.47	0.64
IGLC2_J00595_IG_LAMBDA_CONSTANT_2_14	ID_716	11	0	-1.06	-1.05	1.54	0.55
IGL-V1	ID_717	39	0	0.09	-0.22	1.78	1.24
IGTP	ID_718	29	0	0.66	0.43	3.49	0.03
IIGP2	ID_719	29	0	-0.42	0.75	2.23	0.18
IL12A	ID_720	5	0	-1.71	-0.9	-0.48	-0.28
IL16	ID_721	12	0	-1.16	0.38	-0.7	-0.06
IL1B	ID_722	19	0	0.14	-0.98	-2.73	-0.98
IL4I1	ID_723	23	0	-2.17	-3.1	1.98	1.44
IMAP38	ID_724	43	0	-0.33	1.58	2.17	0.84
IMPACT	ID_725	9	0	-0.7	-0.95	-1.09	-1.16
IPO4	ID_726	49	0	0.94	0.95	1.56	0.32
IRAK3	ID_727	27	0	-0.17	0.27	-1.45	-0.11
IRF4	ID_728	3	0	-2.61	-1.75	-1.06	-0.92
IRF7	ID_729	26	0	0.62	-0.47	2.88	-0.74
IRF9	ID_730	29	0	0.02	0.01	1.18	0.15
IRG1	ID_731	11	0	0.32	-0.91	1.78	-0.03
IRGB10	ID_732	29	0	0.55	0.16	5.02	0.62
IRS2	ID_734	42	0	0.55	1.64	0.86	1.06
ITFG3	ID_735	36	0	0.01	0.4	-1.31	0.2
ITGAM	ID_736	27	0	-0.74	0.68	-1.57	0.05
ITGB2	ID_737	12	0	-0.54	0.52	-1.02	0.28
ITGP	ID_738	9	0	-0.39	-1.16	-1.4	-1.47
JAKMIP1	ID_739	5	0	-1.85	-0.64	0.2	0.08
JDP2	ID_740	24	0	0.08	0.16	-1.38	-0.16
JUN	ID_741	8	0	-1.12	-2.43	-2.26	-1.72
JUNB	ID_742	8	0	-1.05	-1.74	-1.63	-1.48
JUND1	ID_743	1	0	-2.35	-3.17	-2.45	-2.94
KAT2A	ID_744	49	0	0.9	0.51	1.17	0.16
KEL	ID_746	13	0	-1.74	-0.41	-0.6	-2.9
KLF1	ID_747	13	0	-0.65	-0.09	0.52	-2.27
KLF2	ID_748	8	0	-1.57	-3.15	-2.64	-2.41
KLF4	ID_749	0	0	-0.91	-2.67	-2.9	-1.94
KLF6	ID_750	0	0	-1	-1.1	-2.28	-1.48
KLRA17	ID_752	16	0	-1.53	0.13	-0.57	-0.23
KLRE1	ID_753	34	0	0.94	-0.62	2.02	-0.48
KLRG1	ID_754	26	0	1.2	0.51	2.41	-0.91
KRT86	ID_755	12	0	-1.68	1.13	-2.29	-0.23
LARGE	ID_756	19	0	-0.88	-2.36	-4.28	-2.03
LARP1	ID_757	49	0	1.1	0.72	1.67	0.8
LBCL1	ID_758	42	0	-0.19	1.37	0.28	0.99
LDLR	ID_759	19	0	-0.12	-1.52	-2.11	-1.75
LGALS3BP	ID_760	34	0	2.33	0.09	3.12	0.06
LGALS9	ID_761	11	0	-0.48	-0.12	0.93	-0.15
LGMN	ID_762	46	0	1.52	0.36	0.57	0.26
LGR5	ID_763	18	0	-8.91	0.2	0.23	0.46
LHX1	ID_764	27	0	-1.63	1.19	-3.22	-0.88
LMNA	ID_766	22	0	0.54	0.11	0.75	-2.17
LOC100038882	ID_768	26	0	1.03	0.04	3.71	-0.72
LOC100038908	ID_769	12	0	-1.28	0.32	-1.31	-0.3
LOC100039742	ID_770	11	0	-0.22	-0.04	0.98	0.26
LOC100040525	ID_772	0	0	-0.38	-0.74	-1.1	-0.47
LOC100041137	ID_773	12	0	-0.73	0.46	-0.97	-0.12
LOC100041230	ID_774	0	0	-1.15	-1.58	-1.51	-1.12
LOC100041388	ID_775	8	0	-0.46	-1.03	-0.47	-0.98
LOC100041681	ID_776	2	0	-2.39	-1.17	-3.68	-1.93
LOC100042270	ID_777	23	0	-0.63	-1.52	1.52	0.67
LOC100043671	ID_778	38	0	1.21	0.83	1.34	1.03
LOC100044190	ID_779	11	0	0.06	-0.33	2.34	0.26
LOC100044430	ID_780	20	0	1	-1.63	1.5	-0.45
LOC100044439	ID_781	27	0	-0.59	0.83	-1.29	0.34
LOC100044948	ID_782	34	0	0.84	0.25	1.29	-0.2
LOC100045266	ID_783	7	0	-1.23	-0.09	-0.18	-0.25
LOC100045678	ID_785	8	0	-0.58	-1.47	-1.31	-1.03
LOC100045780	ID_786	18	0	-1.23	0.7	0.39	0.2
LOC100045882	ID_787	45	0	1.76	0.42	0.33	-0.12
LOC100046087	ID_788	32	0	0.21	-1.7	-0.71	-0.1
LOC100046120	ID_789	34	0	3.11	-0.09	1.33	0.55
LOC100046406	ID_790	0	0	-1.94	-1.99	-2.45	-1.88
LOC100046496	ID_791	49	0	1.35	0.76	2.96	0.72
LOC100046546	ID_793	49	0	1.1	1.04	2.09	0.45
LOC100046552	ID_794	46	0	4.84	4.35	3.47	2.07
LOC100046690	ID_795	13	0	-1.27	0.28	-0.16	-2.58
LOC100046793	ID_796	49	0	1.1	0.86	2.22	0.72
LOC100046817	ID_797	3	0	-2.59	-0.95	-1.03	-1.24
LOC100046905	ID_798	7	0	-1.27	0.28	0.12	-0.31
LOC100047053	ID_799	23	0	-0.66	-2.3	0.67	0.14
LOC100047132	ID_800	11	0	-0.67	-0.49	2.17	0.81
LOC100047162	ID_801	39	0	0.22	0.84	1.67	0.85
LOC100047273	ID_802	5	0	-2.48	-2.08	-0.21	-0.9
LOC100047316	ID_803	49	0	0.88	0.88	2.21	0.64
LOC100047749	ID_805	36	0	-0.15	0.55	-1.6	0.41
LOC100047788	ID_806	41	0	0.9	2.18	3.85	4.33
LOC100047815	ID_807	5	0	-2.17	-0.82	0.54	-0.1
LOC100047963	ID_808	34	0	1.54	0.2	2.55	0.62
LOC100048346	ID_809	26	0	1.09	0.03	3.77	-0.49
LOC100048461	ID_810	27	0	-0.31	0.24	-1.4	-0.14
LOC100048807	ID_811	34	0	2.88	-0.35	2.54	1.02
LOC207685	ID_812	14	0	-0.35	0.1	2.11	0.94
LOC212390	ID_813	7	0	-3.83	0.42	-0.05	0
LOC212399	ID_814	0	0	-0.69	-1.08	-1.46	-0.91
LOC213684	ID_815	39	0	0.81	0.66	2.05	0.84
LOC215086	ID_816	12	0	-0.8	-0.41	-1.27	-0.23
LOC218617	ID_817	27	0	-0.45	0.25	-0.98	-0.1
LOC223653	ID_818	15	0	-0.71	0.66	-0.93	-0.22
LOC226017	ID_819	19	0	0.22	-1.44	-2.75	-1.2
LOC232060	ID_820	41	0	0.34	0.78	1.26	1.09
LOC232065	ID_821	39	0	0.05	0.3	2.62	1.13
LOC232067	ID_822	39	0	0.3	0.7	1.92	0.68
LOC234081	ID_823	34	0	1.75	0.88	1.72	0.23
LOC239770	ID_825	12	0	-1.37	0.8	-1.81	-0.4
LOC240672	ID_826	8	0	-0.47	-2.26	-2.09	-1.87
LOC243431	ID_827	39	0	0.43	0.22	1.34	0.52
LOC243439	ID_828	46	0	4.51	1.09	2.28	1.48
LOC245069	ID_829	26	0	-0.85	-0.74	0.44	-1.86
LOC245676	ID_830	20	0	0.26	-1.35	-0.09	-0.78
LOC268288	ID_831	34	0	1.06	-0.3	1.79	-0.27
LOC268701	ID_832	19	0	-0.83	-2.26	-3.65	-2.25
LOC270152	ID_833	27	0	-0.58	0.5	-1.39	-0.69
LOC271490	ID_834	38	0	1.4	1.04	1.35	1.35
LOC272683	ID_835	39	0	0.37	0.03	2.02	0.78
LOC277837	ID_836	2	0	-1.04	-0.73	-1.29	-0.99
LOC280487	ID_837	0	0	-1.09	-0.91	-1.71	-0.89
LOC331239	ID_838	9	0	0.18	-1.64	-1.68	-2.31
LOC333751	ID_839	0	0	-0.74	-0.84	-1.43	-1.16
LOC380617	ID_840	2	0	-1.28	-0.63	-1.3	-1.15
LOC380623	ID_841	20	0	-0.35	-1.34	-0.24	-0.8
LOC380665	ID_842	34	0	0.74	-0.2	0.94	-0.24
LOC380691	ID_843	13	0	-1.8	0.02	-0.92	-2.49
LOC380706	ID_844	34	0	1.45	0.02	3.46	-0.06
LOC380799	ID_845	11	0	-0.65	-0.24	1.08	0.42
LOC380805	ID_846	18	0	-0.25	1.07	0.83	1.34
LOC381232	ID_847	12	0	-2.54	0.16	-1.74	-0.74
LOC381739	ID_848	5	0	-2.98	-0.68	-0.31	-0.16
LOC381774	ID_849	34	0	0.88	-0.01	1.51	0.5
LOC381776	ID_850	34	0	0.89	-0.09	1.77	-0.27
LOC381782	ID_851	34	0	0.85	-0.12	2.34	0.21
LOC381947	ID_852	34	0	0.75	0.2	1.02	0.36
LOC381957	ID_853	12	0	-1.15	0.85	-1.09	0.17
LOC382015	ID_854	5	0	-3.13	-0.23	1.06	0.89
LOC382058	ID_855	8	0	-0.94	-1.4	-1.13	-1.12
LOC383077	ID_857	3	0	-2.45	-0.7	-1.13	-1.24
LOC383196	ID_858	11	0	-0.62	-0.7	1.82	0.93
LOC384382	ID_862	8	0	-1.25	-4.17	-2.04	-2.21
LOC384411	ID_863	11	0	-0.55	-1.03	1.68	-0.25
LOC384412	ID_864	23	0	1.42	-0.41	3.47	3.11
LOC384413	ID_865	23	0	0.29	-0.47	1.66	0.71
LOC384415	ID_866	35	0	0.91	0.02	1.21	1.04
LOC384419	ID_867	39	0	1.15	0.6	2.06	0.91
LOC384422	ID_868	39	0	0.54	-0.16	2.3	0.51
LOC384538	ID_869	13	0	-2.74	0.07	-1.19	-2.82
LOC384710	ID_870	20	0	-0.05	-1.29	-0.09	-0.72
LOC385019	ID_871	3	0	-2.08	-1.1	-1.27	-1.57
LOC385068	ID_872	0	0	-1.17	-1.28	-1.75	-1.41
LOC385109	ID_873	39	0	0.79	0.55	2.05	0.85
LOC385277	ID_874	34	0	3.46	0.53	1.97	0.71
LOC385291	ID_875	29	0	0.43	0.33	1.64	0.26
LOC385392	ID_876	1	0	-2.14	-2.34	-1.29	-1.11
LOC385825	ID_877	8	0	-0.82	-1.23	-0.99	-1.08
LOC385855	ID_878	8	0	-1.02	-1.94	-1.44	-1.74
LOC385877	ID_879	2	0	-0.83	-0.71	-1.45	-1.29
LOC386005	ID_880	0	0	-1.15	-1.26	-1.21	-1.01
LOC386078	ID_881	0	0	-0.68	-0.88	-1.05	-0.57
LOC386085	ID_882	0	0	-3.07	-2.74	-2.99	-1.95
LOC386112	ID_883	1	0	-1.69	-1.59	-0.27	-1.2
LOC386246	ID_884	2	0	-1.14	-1.13	-1.3	-1.25
LOC386270	ID_885	2	0	-1.51	-1.23	-1.33	-1.57
LOC386360	ID_886	3	0	-2.32	-1.8	-0.96	-1.37
LOC386405	ID_887	20	0	0.04	-1.7	-0.65	-1.39
LOC386520	ID_888	11	0	-1.57	-1.64	1.38	0.53
LOC433943	ID_889	30	0	1.07	-0.95	-1.08	0.24
LOC434031	ID_890	49	0	0.54	0.72	1.26	0.61
LOC434609	ID_891	40	0	1.73	2.05	0.22	-0.44
LOC544904	ID_892	41	0	-0.04	0.74	1.35	1.58
LOC545487	ID_893	1	0	-0.46	-0.99	-0.4	-1.01
LOC547150	ID_894	3	0	-1.55	-0.95	-0.85	-0.99
LOC547343	ID_895	39	0	-0.1	0.11	1.34	0.51
LOC56628	ID_896	39	0	0.22	-0.23	1.97	0.22
LOC623453	ID_897	27	0	-0.51	0.12	-1.13	-0.25
LOC625360	ID_898	11	0	0.05	-0.89	2.11	-0.12
LOC626347	ID_899	23	0	0.09	-1.46	2.15	2.02
LOC626583	ID_900	11	0	-0.6	-1.41	2.63	0.83
LOC630146	ID_901	27	0	-1.12	0.41	-2.58	-0.72
LOC630242	ID_902	23	0	-0.05	-0.49	1.44	1.32
LOC630253	ID_903	11	0	-1.21	-0.44	1.23	0.43
LOC630284	ID_904	11	0	-0.29	-0.28	1.22	0.61
LOC630302	ID_905	14	0	-0.9	-0.06	1.05	0.39
LOC630305	ID_906	14	0	-0.37	0.15	1.51	0.62
LOC630320	ID_907	23	0	-0.53	-1.97	1.8	1.26
LOC630337	ID_908	39	0	0.98	0.72	1.99	1.43
LOC630347	ID_909	49	0	0.86	0.52	1.53	0.5
LOC631037	ID_910	2	0	-2.71	-0.93	-2.69	-3.19
LOC635601	ID_911	35	0	1.02	-0.61	1.44	0.55
LOC635815	ID_912	49	0	1.83	1.24	1.67	-0.5
LOC635860	ID_913	11	0	-0.98	0.08	2.47	0.49
LOC636017	ID_914	34	0	1.47	-0.15	2.62	0.39
LOC636696	ID_915	11	0	-0.51	-0.67	1.6	0.43
LOC636752	ID_916	49	0	0.74	0.72	2.23	0.55
LOC636875	ID_917	39	0	1.14	0.07	2.29	0.97
LOC636944	ID_918	39	0	0.47	-0.3	1.63	0.78
LOC637082	ID_920	3	0	-1.78	-1.13	-1.14	-0.7
LOC637155	ID_921	43	0	-0.39	2.18	2.33	1.02
LOC637227	ID_922	29	0	0.15	0.58	1.51	0.55
LOC637260	ID_923	39	0	0.47	0.12	2.38	1.33
LOC637785	ID_924	43	0	0.1	0.67	1.09	0.52
LOC638301	ID_925	20	0	0.51	-1.08	1.18	-0.27
LOC638892	ID_926	22	0	-0.17	-0.85	0.25	-1.05
LOC640340	ID_927	11	0	-0.94	-1.6	1.77	0.94
LOC641240	ID_928	20	0	-0.21	-1.48	-0.02	-0.83
LOC641366	ID_929	2	0	-1.94	-1.58	-2.4	-1.68
LOC665506	ID_930	34	0	1.29	-0.46	0.9	-0.51
LOC666036	ID_931	34	0	1.04	0.32	1.05	0.43
LOC666559	ID_932	34	0	1.2	-0.69	0.83	0.34
LOC667337	ID_934	2	0	-1.97	-1.54	-3.02	-2.36
LOC668164	ID_936	0	0	-0.72	-0.68	-1.2	-0.75
LOC669053	ID_937	39	0	0.33	0.96	2.3	0.92
LOC672274	ID_938	5	0	-2.46	-1.37	-0.81	-0.62
LOC672329	ID_939	49	0	0.99	0.57	2.54	0.53
LOC672339	ID_940	29	0	-0.48	0.09	1.68	0.18
LOC672342	ID_941	49	0	0.9	0.74	1.92	0.55
LOC674094	ID_943	39	0	0.18	0.94	2.44	1.36
LOC674107	ID_944	14	0	-0.43	0.27	1.32	0.42
LOC674110	ID_945	11	0	-1.12	-0.55	1.13	0.28
LOC674135	ID_946	29	0	0.01	0.15	1.5	0.25
LOC674912	ID_947	0	0	-1.02	-1.19	-2.64	-1.52
LOC676136	ID_948	39	0	0.87	1.02	2.26	1.9
LOC676222	ID_949	39	0	0.02	-0.27	1.86	0.89
LOC677448	ID_950	0	0	-0.38	-0.7	-1.11	-0.54
LOC677643	ID_951	39	0	0.33	0.56	1.16	0.55
LOC677648	ID_952	33	0	1.2	0.15	1	2.07
LOXL1	ID_953	45	0	3.74	0.69	0.23	-0.96
LPXN	ID_954	23	0	0.44	-0.61	1.38	0.46
LRRC57	ID_955	0	0	-0.91	-1.2	-1.09	-0.54
LST1	ID_956	27	0	-0.37	0.22	-1.13	-0.27
LY6A	ID_958	34	0	3.46	0.64	7.09	0.64
LY6D	ID_959	11	0	-0.21	-1.59	2.04	0.18
LY6E	ID_960	34	0	0.89	0.19	1.26	0.44
LY6G5B	ID_961	12	0	-1.1	1.1	-2.06	0.41
LYNX1	ID_962	11	0	0.04	-0.22	2.45	0.19
LYVE1	ID_963	12	0	-2.41	1.17	-3.3	-0.07
LYZ1	ID_964	27	0	-0.73	0.33	-2.23	-0.18
LYZS	ID_965	12	0	-0.53	0.11	-0.93	-0.07
MAGED1	ID_966	44	0	1.32	-0.24	-1.59	-1.18
MAGED2	ID_967	45	0	2.17	0.06	0.06	0.12
MALT-1	ID_968	1	0	-1.35	-1.4	-0.47	-0.79
MAPK3	ID_969	27	0	-0.38	0.41	-1.59	-0.14
MARCKSL1	ID_970	24	0	-0.23	-0.32	-1.42	-0.52
MCPT8	ID_971	12	0	-1.31	-0.79	-1.32	-0.02
MDK	ID_972	45	0	2.32	0.23	-1.53	-0.31
MEGF8	ID_973	46	0	2.62	0.75	1.74	1.42
MEGF9	ID_974	21	0	-0.62	-0.27	-1.74	-0.26
MGL2	ID_975	21	0	0.67	-0.63	-1.31	0.18
MGST3	ID_977	13	0	-0.34	0.18	-0.21	-1.63
MID1	ID_978	8	0	-0.98	-3.99	-3.04	-3.21
MITD1	ID_980	11	0	0.1	-0.28	1.11	-0.09
MLP	ID_981	21	0	-0.8	-0.66	-2.19	-0.46
MMP27	ID_983	12	0	-3.6	-1.28	-9.11	-1.35
MMP8	ID_984	12	0	-1.86	0.85	-1.05	0.16
MPZL3	ID_985	12	0	-2.37	0.55	-2.67	-0.52
MRC1	ID_986	45	0	2.76	1.61	0.06	0.84
MRPL44	ID_987	46	0	1.01	0.17	0.52	0.46
MRPS18B	ID_988	34	0	0.96	0.22	1.14	0.12
MSCP	ID_990	15	0	-1.31	0.44	-0.83	-1.13
MSI2H	ID_991	1	0	-2.27	-2.13	-0.27	-1.67
MST1R	ID_992	22	0	-0.15	-1.3	0.67	-2.81
MTDNA_ND3	ID_994	20	0	0.19	-0.97	-0.14	-0.72
MTDNA_ND4L	ID_995	20	0	0.1	-1.49	-0.29	-0.64
MT-ND4L	ID_996	20	0	0.48	-1.29	-0.23	-0.22
MTSS1	ID_997	10	0	-2.43	-4.31	-0.51	-0.96
MX2	ID_998	34	0	0.44	-1.74	2.68	-1.08
MYAK	ID_999	9	0	-0.43	-0.32	-1.24	-1.28
MYBPC2	ID_1000	5	0	-3.03	-1.45	-0.57	-0.16
MYD116	ID_1002	9	0	-1.72	-2.47	-2.36	-3.56
MYL2	ID_1003	27	0	-1.54	0.56	-2.83	-0.75
MYL4	ID_1004	5	0	-3.19	-1.2	-0.89	-0.37
MYL9	ID_1005	32	0	4.66	-0.75	0.83	2.34
MYLK	ID_1007	46	0	3.59	1.55	1.73	1.04
MYO1E	ID_1008	11	0	-1.51	-1.12	0.94	0.56
MYO6	ID_1009	45	0	3.74	0.82	1.01	-0.2
NAT8L	ID_1010	27	0	-0.65	0.62	-3.01	-0.9
NCAM1	ID_1011	24	0	-0.42	-0.18	-2.3	-0.76
NCF2	ID_1012	24	0	-0.73	-0.33	-2.42	-1.26
NDRG1	ID_1013	27	0	-0.82	0.23	-1.99	-0.39
NDRL	ID_1014	27	0	-0.66	0.33	-1.74	-0.43
NEIL1	ID_1015	5	0	-2.8	-1.2	-0.17	0.26
NFAM1	ID_1016	12	0	-0.83	-0.14	-1.15	-0.36
NFKBIZ	ID_1017	19	0	-1.2	-2.62	-3.24	-2.79
NIBAN	ID_1019	27	0	-0.5	0.62	-2.29	0.37
NIPA1	ID_1020	26	0	-0.19	0.12	0.82	-2.51
NKRF	ID_1022	29	0	0.35	0.91	1.25	0.38
NKTR	ID_1023	2	0	-1.35	-0.92	-0.98	-1.66
NPY	ID_1024	32	0	3.66	-2.7	1.21	0.83
NRP1	ID_1025	27	0	-0.13	0.26	-1.4	-0.15
NT5E	ID_1026	12	0	-1.88	1.11	-1.77	-0.01
NUAK1	ID_1027	5	0	-2.41	-0.55	-0.02	0.23
NUDEL-PENDING	ID_1028	0	0	-1.93	-2.1	-3.16	-2.56
NUPL2	ID_1029	34	0	0.77	0.33	1.14	-0.05
NUPR1	ID_1030	30	0	0.41	-1.36	-0.61	-0.36
OAS2	ID_1034	39	0	0.93	-0.02	2.64	0.47
OAS3	ID_1035	29	0	0.36	0.37	2.07	-0.01
OASL1	ID_1036	34	0	0.98	0.07	2.57	0.21
OASL2	ID_1037	34	0	2	-0.77	5.14	-0.21
OGFR	ID_1038	34	0	0.61	0.07	1.35	0.18
OLFM4	ID_1039	27	0	-0.76	0.34	-1.59	-0.7
OSCAR	ID_1041	30	0	3.23	-0.83	-1.68	-0.1
OSGIN1	ID_1042	24	0	-0.87	-0.1	-1.81	-0.74
OSM	ID_1043	19	0	-0.52	-1.92	-2.25	-2.18
OSP94	ID_1044	9	0	-1.6	-3.42	-2.18	-4.54
OTTMUSG00000000971	ID_1045	11	0	-0.15	-1.26	1.97	0.22
OTTMUSG00000005491	ID_1046	27	0	-0.86	0.26	-2.46	-0.51
OTUB2	ID_1048	5	0	-2.67	-0.95	0.31	-0.43
P2RY13	ID_1049	42	0	1.22	2.28	1.2	1.82
P2RY6	ID_1050	24	0	0.27	-0.28	-2.09	-0.86
PAFAH1B3	ID_1051	5	0	-1.85	-1.01	0	-0.12
PALLD	ID_1052	30	0	3.33	-0.29	-0.2	0.02
PAQR7	ID_1053	36	0	0	0.24	-1.34	0.37
PARP12	ID_1054	34	0	1.23	0.2	3.13	0.21
PARP14	ID_1055	39	0	0.27	0.35	2.63	0.94
PCBP4	ID_1056	34	0	1.61	0.59	0.91	-0.09
PDE1B	ID_1057	12	0	-1.21	-0.02	-1.43	-0.17
PDIA2	ID_1058	13	0	-0.95	0.16	-0.13	-3.33
PDZK1IP1	ID_1059	7	0	-2.44	-0.26	-0.69	-2.41
PER	ID_1060	8	0	-1.14	-5.29	-3.88	-5.67
PGLYRP	ID_1062	16	0	-0.76	2.1	0.02	1.28
PHF11	ID_1063	34	0	1.95	-0.85	3.65	-0.36
PHLDA1	ID_1064	2	0	-1.35	-0.3	-2.4	-1.41
PHXR4	ID_1065	1	0	-3.58	-2.4	-0.79	-2.34
PI16	ID_1066	27	0	-0.67	0.62	-1.45	0.1
PIK3R6	ID_1067	27	0	-0.38	0.24	-1.56	-0.11
PILRA	ID_1068	12	0	-0.72	0.61	-1.1	0.23
PILRB1	ID_1069	12	0	-0.88	0.15	-1.37	-0.49
PIRA1	ID_1070	2	0	-0.93	-0.21	-1.27	-0.76
PIRA2	ID_1071	24	0	-0.45	0.07	-1.2	-0.58
PIRA4	ID_1072	12	0	-0.64	-0.06	-1.22	-0.41
PLA2G7	ID_1073	24	0	-0.75	-0.25	-2.42	-1.36
PLAUR	ID_1074	0	0	-0.99	-0.59	-1.87	-0.86
PLK2	ID_1075	0	0	-2.65	-4.11	-4.54	-3.68
PLK3	ID_1076	19	0	-1.02	-2.8	-3.13	-3.06
PLXND1	ID_1078	36	0	0.97	0.16	-1.2	0.32
PML	ID_1079	39	0	0.46	-0.05	1.46	0.36
PNPLA7	ID_1080	27	0	-0.55	0.47	-1.54	-0.07
POU2AF1	ID_1081	5	0	-1.86	-0.49	0.26	0.22
POU2F2	ID_1082	5	0	-2.93	-2.09	0.19	-0.74
PPA1	ID_1083	34	0	0.95	0.26	1.46	-0.18
PPAP2A	ID_1084	13	0	-0.01	0.41	0.55	-3.19
PPBP	ID_1085	32	0	4.51	-1.5	1.88	1.8
PPIC	ID_1086	46	0	1.85	0.01	0.52	0.77
PPP1R3B	ID_1087	42	0	0.13	1.97	0.53	1.47
PPRC1	ID_1088	29	0	0.47	0.76	1.61	0.25
PRAM1	ID_1089	18	0	-0.68	1.87	0.61	1.7
PRELP	ID_1090	46	0	3.4	0.72	0.88	0.48
PRF1	ID_1091	5	0	-2.22	-1.62	-0.61	-0.78
PRG2	ID_1092	20	0	0.05	-1.2	0.54	-0.85
PRKCB	ID_1093	12	0	-1.18	0.02	-0.87	-0.02
PRM1	ID_1094	11	0	-3.3	-3.86	2.77	1.37
PROK2	ID_1095	14	0	-0.59	0.22	2.61	1.31
PROS1	ID_1096	46	0	1.74	0.47	0.95	0.72
PRSS34	ID_1097	12	0	-1.11	-0.26	-1.23	0.25
PSMB1	ID_1098	32	0	1.33	-0.56	0.75	1.28
PSMB10	ID_1099	34	0	0.63	-0.41	1.66	0.29
PSMB8	ID_1100	39	0	0.92	0.51	1.53	0.99
PSMB9	ID_1101	11	0	-0.21	-0.24	1.32	0.11
PSME1	ID_1102	34	0	0.5	-0.28	1.04	0.07
PTEN	ID_1103	7	0	-1.3	-0.11	-0.25	-0.45
PTPLAD2	ID_1104	12	0	-1.1	0.86	-1.47	-0.09
PTRF	ID_1105	46	0	3.96	1.03	0.29	1.33
RAB5B	ID_1106	18	0	-0.41	1.93	0.97	1.58
RAD23A	ID_1108	1	0	-1.03	-1.36	-1.01	-1.96
RAF1	ID_1109	15	0	-0.54	0.18	-0.9	-0.48
RAG1	ID_1110	5	0	-2.71	-0.04	0.43	0.32
RAI14	ID_1111	46	0	2.79	0.74	1.16	0.34
RALGPS2	ID_1112	5	0	-3.8	-1.77	-0.53	-0.32
RAP2A	ID_1113	12	0	-0.95	0.66	-1.8	-0.01
RAPGEFL1	ID_1114	5	0	-3.33	-1.2	0.59	0.52
RARRES2	ID_1115	30	0	1.35	0.01	-0.09	0.19
RASSF3	ID_1116	12	0	-0.5	0.31	-1.29	0.32
RBM19	ID_1117	34	0	0.61	0.2	1.51	-0.01
REEP3	ID_1118	27	0	-0.42	0.7	-1.05	0.14
RGS1	ID_1119	8	0	0.12	-6.6	-3.69	-4.34
RGS2	ID_1120	1	0	-2.05	-2.23	-1.98	-1.77
RHAG	ID_1121	13	0	-0.53	0.54	0.73	-2.06
RHBDL2	ID_1122	3	0	-1.2	-0.76	-0.39	-0.7
RHD	ID_1123	13	0	-1.8	-0.31	-1.14	-2.43
RHOB	ID_1124	0	0	-1.45	-1.97	-2.49	-2.06
RND3	ID_1125	21	0	0.85	-0.41	-1.78	-0.09
RNF114	ID_1126	39	0	0.48	0.24	1.5	0.49
RNF213	ID_1127	49	0	0.78	0.3	2.31	0.22
RNMTL1	ID_1128	29	0	0.51	0.53	1.78	0.17
RNU6	ID_1129	8	0	-0.46	-1.48	-0.71	-0.88
ROGDI	ID_1130	24	0	-0.05	0.04	-1.62	-0.29
RPL3L	ID_1131	12	0	-1.03	0.06	-1.67	-0.07
RRP12	ID_1133	49	0	1.38	0.77	1.64	0.73
RSAD2	ID_1134	17	0	-0.83	0.63	1.39	-1.35
RSPH1	ID_1135	12	0	-2.12	-0.4	-0.89	0.02
RTP4	ID_1136	29	0	-0.14	0.23	2.81	0.05
RYK	ID_1137	26	0	-0.37	-0.18	0.79	-1.84
S100A10	ID_1138	10	0	-0.11	-1.3	-0.62	-0.15
S100A13	ID_1139	0	0	-0.97	-0.97	-1.74	-1.13
S100A4	ID_1140	21	0	0.13	-1.36	-3	-0.39
SBK	ID_1141	5	0	-2.25	-0.51	0.36	0.14
SCARA3	ID_1142	45	0	3.82	1.51	0.35	1.04
SCD1	ID_1144	11	0	-2.34	-1.64	0.95	-0.21
SCL0001602.1_506	ID_1145	27	0	-0.58	2.45	-2.28	-0.34
SCL0002064.1_2	ID_1146	8	0	-0.6	-1.27	-0.67	-0.57
SCL000209.1_5	ID_1147	27	0	-1.11	0.11	-1.88	-0.83
SCL0002975.1_346	ID_1148	12	0	-1.88	-0.36	-1.26	-0.67
SCL0004020.1_31	ID_1149	46	0	1.23	0.89	0.89	0.51
SCL0015365.1_6	ID_1151	27	0	-0.72	0.05	-1.6	-0.49
SCNN1A	ID_1152	36	0	0.05	0.22	-2.39	0.12
SCRG1	ID_1153	12	0	-1.46	0.65	-1.49	-0.3
SDC3	ID_1154	34	0	3.11	1.15	1.78	0.06
SDF2L1	ID_1155	34	0	1.1	-0.21	1.15	0.48
SDPR	ID_1156	35	0	2.17	-1.38	1.41	0.67
SEPHS2	ID_1157	2	0	-0.75	-0.45	-1.37	-0.74
SEPN1	ID_1158	12	0	-0.71	0.5	-1.46	0.09
SERPINA3F	ID_1159	39	0	1.44	0.53	3.23	0.8
SERPINA3G	ID_1160	34	0	2.94	-0.05	4.05	0.48
SERPINB6B	ID_1162	26	0	0.74	0.07	1.86	-0.42
SERPINE2	ID_1163	45	0	1.86	0.01	-0.33	0.13
SERPING1	ID_1164	31	0	3.53	-1.06	0.87	-2
SERPINH1	ID_1165	45	0	2.69	-0.6	-0.89	-0.88
SFRS17B	ID_1166	14	0	-1.36	-0.65	1.49	0.75
SGK1	ID_1167	24	0	-0.6	-0.25	-1.68	-0.72
SH3YL1	ID_1168	2	0	-1.26	-0.09	-1.36	-1.28
SIAT9	ID_1169	27	0	-0.77	0.57	-1.71	-0.14
SIGLECG	ID_1171	5	0	-1.93	-1.34	0.29	-0.01
SIPA1L2	ID_1172	42	0	-0.24	1.89	0.11	1.33
SIRPA	ID_1173	27	0	-0.1	0.42	-1.23	0.07
SLAMF9	ID_1174	11	0	-0.75	-1.35	1.36	0.22
SLC12A3	ID_1175	5	0	-1.12	-0.85	0.22	-0.13
SLC25A37	ID_1176	15	0	-1.39	0.6	-0.74	-1.24
SLC2A3	ID_1177	12	0	-1.25	0.1	-1.26	-0.44
SLC38A5	ID_1179	13	0	-0.74	-0.18	-0.01	-2.09
SLC39A4	ID_1180	24	0	-0.14	0	-2.32	-1.36
SLC43A1	ID_1181	13	0	-0.8	0.09	-0.07	-2.06
SLC4A1	ID_1182	13	0	-1	0.5	-0.49	-1.8
SLC6A12	ID_1183	27	0	-0.24	0.45	-2.28	-0.16
SLC6A13	ID_1184	24	0	0.23	-0.04	-1.28	-0.12
SLC6A9	ID_1186	15	0	-1.91	0.27	-1.39	-2.11
SLCO2B1	ID_1187	46	0	5.33	3.94	3.06	3.46
SMCX	ID_1188	4	0	-1.38	-0.59	-0.43	-1.52
SNCA	ID_1189	13	0	-1.89	0.02	-0.8	-2.38
SNORA70	ID_1190	8	0	-0.79	-1.93	-1.11	-1.5
SNX30	ID_1191	5	0	-1.7	-1.21	-0.21	-0.49
SOAT2	ID_1192	26	0	1.58	0.85	3.14	-0.41
SOCS2	ID_1193	45	0	2.76	2.08	0.82	0.81
SOCS3	ID_1194	31	0	1.41	-0.82	0.37	0.05
SOX4	ID_1195	5	0	-2.68	-1.9	-0.76	-0.77
SPHK1	ID_1197	26	0	-0.32	-0.59	0.76	-1.93
SPIC	ID_1198	45	0	2.42	0.74	1.05	-0.17
SPINK2	ID_1199	21	0	-0.03	-0.66	-1.83	0.32
SPNB1	ID_1200	13	0	-1.24	0.27	-0.3	-2.53
SPON2	ID_1201	1	0	-1.27	-1.33	-0.99	-1.86
SPRED1	ID_1202	46	0	1.59	1.07	1.27	0.87
SRM	ID_1203	34	0	0.83	0.07	1.26	-0.24
SRPK3	ID_1204	5	0	-4.41	-2.31	0.84	0.31
ST3GAL5	ID_1206	15	0	-1.04	0.26	-1.3	-0.56
STARD10	ID_1207	13	0	-0.93	-0.75	-0.27	-2
STAT1	ID_1208	29	0	0.06	0.4	1.43	0.11
STAT2	ID_1209	11	0	-0.32	-0.13	1.71	0.44
STFA1	ID_1210	40	0	1.4	2.03	0.69	0.65
STFA2	ID_1211	40	0	0.9	1.56	0.88	0.72
TAL1	ID_1212	13	0	-0.72	0.05	0.42	-2.15
TAP1	ID_1213	39	0	0.68	0.04	2.2	0.26
TBX6	ID_1214	3	0	-2.6	-0.13	-0.77	-0.27
TCRB-V8.2	ID_1215	34	0	1.44	-0.5	1.04	-0.79
TCRG-V4	ID_1216	45	0	6.18	1.95	1.66	0.49
TDRD7	ID_1217	43	0	0.68	1.24	1.17	1.09
TFDP2	ID_1219	2	0	-1.2	-0.06	-0.7	-1.03
THY1	ID_1221	34	0	2.45	1.06	2.75	0.87
TIMP2	ID_1222	27	0	-0.55	1.19	-1.67	0.41
TINAGL1	ID_1223	12	0	-1.85	0.66	-4.25	-0.27
TLR1	ID_1224	39	0	0.88	0.09	1.84	1.65
TM6SF1	ID_1225	24	0	0.15	-0.1	-1.36	-0.16
TMCC1	ID_1226	12	0	-1.04	-0.03	-1.73	-0.5
TMCC2	ID_1227	7	0	-3.04	0.23	-1.16	-2.95
TMEM108	ID_1228	3	0	-2.57	-1.3	-1.8	-1.21
TMEM49	ID_1229	8	0	-0.7	-2.19	-1.84	-2.15
TMEM51	ID_1230	46	0	1.55	0.2	0	0.56
TMEM63A	ID_1231	21	0	-0.14	-0.23	-1.25	-0.16
TMEM86A	ID_1232	30	0	1.49	0.01	-0.25	0.42
TMPRSS3	ID_1233	5	0	-3.83	-0.74	-0.47	-0.48
TNF	ID_1236	19	0	-0.36	-1.58	-2.34	-1.32
TNFAIP3	ID_1237	19	0	-0.45	-2	-2.05	-1.78
TNFRSF13C	ID_1238	5	0	-2.35	-1.85	0.71	0.28
TNFSF13B	ID_1239	27	0	-0.4	0.9	-1.85	0.06
TNNC1	ID_1240	25	0	-0.35	0.45	-1.93	0.64
TNNT1	ID_1241	21	0	-0.12	-0.05	-1.26	-0.03
TNS3	ID_1242	42	0	0.76	1.27	0.45	1.16
TOB1	ID_1243	12	0	-1.07	0.2	-1.49	-0.49
TPM1	ID_1244	31	0	1.18	-0.01	0.48	-0.34
TRAFD1	ID_1245	39	0	0.53	0.25	1.76	0.43
TREM1	ID_1246	24	0	-1.02	-0.94	-2.68	-1.91
TREM2	ID_1247	36	0	2.32	0.72	-1.35	1.58
TREML1	ID_1248	20	0	2.29	-3.82	1.33	0.09
TRF	ID_1249	24	0	0.28	0.2	-1.58	-0.15
TRIB2	ID_1250	5	0	-2.13	-0.9	0.56	0.4
TRIM10	ID_1251	13	0	-1.72	0	-0.56	-2.78
TRIM11	ID_1252	5	0	-1.23	-0.07	-0.09	0.17
TRIM21	ID_1253	39	0	0.49	1.21	2.31	1.54
TRIM25	ID_1254	29	0	-0.13	0.42	1.17	0.37
TRIM30	ID_1255	39	0	0.38	-0.16	2.3	0.7
TRIM34	ID_1256	49	0	1.38	2.02	2.7	1.48
TRIM56	ID_1257	7	0	-1.93	0.18	0.23	-0.31
TRP53INP2	ID_1258	12	0	-1.05	1	-1.64	0.11
TRPS1	ID_1259	0	0	-1.1	-1.92	-2.78	-1.99
TSPAN33	ID_1261	13	0	-1.1	0.11	0.05	-2.59
TSPAN8	ID_1262	13	0	-1.18	-0.44	0.23	-2.27
TSSC8	ID_1263	20	0	-1.76	-4.05	-1.36	-2.93
TUBB2B	ID_1264	8	0	-1.02	-1.71	-0.93	-0.8
TUBB6	ID_1265	30	0	1.72	-1.54	-0.11	-0.06
TUT1	ID_1266	39	0	0.55	0.86	1.56	1.01
TXNDC5	ID_1267	34	0	0.88	0.1	1.13	0.43
TXNRD2	ID_1268	13	0	-0.52	-0.31	0.16	-1.43
TYKI	ID_1269	29	0	-0.3	0.18	1.24	-0.41
TYROBP	ID_1270	27	0	-0.45	0.3	-1.54	-0.41
UACA	ID_1271	42	0	0.62	2.57	1.12	1.21
UBAC1	ID_1272	13	0	-0.56	-0.01	0.1	-1.37
UBE1L	ID_1273	29	0	0.36	0.58	2.05	0.27
UBE2L6	ID_1274	13	0	-0.77	0.32	0.54	-1.3
UBG	ID_1275	2	0	-0.77	-0.64	-0.73	-1.01
UCP2	ID_1277	0	0	-1.26	-1.35	-2.99	-1.73
UPP1	ID_1278	39	0	0.94	0.57	2.76	1.78
USP18	ID_1279	26	0	1.23	-0.05	3.69	-0.8
VAT1	ID_1280	30	0	1.33	-0.93	-1.42	0.39
VNN3	ID_1281	15	0	-2.04	0.55	-3.12	-1.54
VPREB1	ID_1282	40	0	1.11	2.09	0.37	0.45
VPREB3	ID_1283	5	0	-2.15	-0.16	0.41	0.23
VWF	ID_1285	32	0	1.93	-2.54	1.22	0.74
WHRN	ID_1286	5	0	-2.68	-0.83	0.6	0.1
WNT10A	ID_1287	14	0	-1.47	-0.44	2.76	1.82
XCL1	ID_1288	31	0	1.87	-0.75	1	-2.03
XLR4A	ID_1289	30	0	0.52	-1.28	-0.66	0.11
YBX3	ID_1290	2	0	-1.49	-1.43	-1.73	-1.44
YPEL4	ID_1291	13	0	-1.77	0.12	-1.19	-2.6
ZBP1	ID_1292	34	0	1.14	0.14	3.14	-0.02
ZBTB2	ID_1293	3	0	-2.9	-2.24	-1.07	-1.25
ZBTB9	ID_1294	5	0	-1.73	-0.93	-0.47	-0.52
ZDHHC21	ID_1295	8	0	-0.51	-1.77	-0.8	-0.89
ZFAND2A	ID_1296	8	0	-0.33	-1.39	-0.99	-1.08
ZFHX1B	ID_1297	1	0	-2.08	-2.72	-1.58	-1.45
ZFHX3	ID_1298	42	0	-0.13	2.14	-0.1	1.37
ZFP36	ID_1299	0	0	-1.02	-1.69	-2.41	-1.79
ZFP516	ID_1300	42	0	0.81	2.14	0.51	1.86
ZXDA	ID_1301	4	0	-1.43	-0.92	-0.27	-1.21
