# Supplementary material for: Identification of Hub Genes Related to the Recovery Phase of Irradiation Injury by Microarray and Integrated Gene Network Analysis
Source: PLoS One. 2011 Sep 13;6(9):e24680. doi: 10.1371/journal.pone.0024680 (PMC3172286; doi:10.1371/journal.pone.0024680)
Supplement: Table S4 — Significant functional categories and their differentially expressed genes according to biological process. (XLS) [file pone.0024680.s005.xls]

## Sheet: Sheet1
Table S4. Significant functional categories and their differentially expressed genes according to biological process
GO ID	GO NAME	GENE SYMBOL	P-value	FDR	enrichment
GO:0006334	nucleosome assembly	Hist1h3b	8.67669e-20	6.99665e-18	19.374
GO:0006334	nucleosome assembly	H1fx	8.67669e-20	6.99665e-18	19.374
GO:0006334	nucleosome assembly	Hist1h2be	8.67669e-20	6.99665e-18	19.374
GO:0006334	nucleosome assembly	Hist1h2bf	8.67669e-20	6.99665e-18	19.374
GO:0006334	nucleosome assembly	Hist1h2bh	8.67669e-20	6.99665e-18	19.374
GO:0006334	nucleosome assembly	Hist1h4a	8.67669e-20	6.99665e-18	19.374
GO:0006334	nucleosome assembly	Hist1h1b	8.67669e-20	6.99665e-18	19.374
GO:0006334	nucleosome assembly	Hist1h3a	8.67669e-20	6.99665e-18	19.374
GO:0006334	nucleosome assembly	Hist2h2bb	8.67669e-20	6.99665e-18	19.374
GO:0006334	nucleosome assembly	Hist1h1a	8.67669e-20	6.99665e-18	19.374
GO:0006334	nucleosome assembly	Hist1h2bn	8.67669e-20	6.99665e-18	19.374
GO:0006334	nucleosome assembly	Hist1h2bm	8.67669e-20	6.99665e-18	19.374
GO:0006334	nucleosome assembly	Hist1h2bl	8.67669e-20	6.99665e-18	19.374
GO:0006334	nucleosome assembly	Hist1h2bk	8.67669e-20	6.99665e-18	19.374
GO:0006334	nucleosome assembly	Hist1h2bj	8.67669e-20	6.99665e-18	19.374
GO:0006334	nucleosome assembly	Hist1h2bb	8.67669e-20	6.99665e-18	19.374
GO:0006334	nucleosome assembly	Hist2h2aa1	8.67669e-20	6.99665e-18	19.374
GO:0006334	nucleosome assembly	Hist2h2be	8.67669e-20	6.99665e-18	19.374
GO:0006334	nucleosome assembly	Hist1h2bc	8.67669e-20	6.99665e-18	19.374
GO:0006334	nucleosome assembly	H2afv	8.67669e-20	6.99665e-18	19.374
GO:0055085	transmembrane transport	Aqp1	4.0695e-19	1.64077e-17	92.8339
GO:0055085	transmembrane transport	Slc2a3	4.0695e-19	1.64077e-17	92.8339
GO:0055085	transmembrane transport	Slc43a1	4.0695e-19	1.64077e-17	92.8339
GO:0055085	transmembrane transport	Rhag	4.0695e-19	1.64077e-17	92.8339
GO:0055085	transmembrane transport	Rhd	4.0695e-19	1.64077e-17	92.8339
GO:0055085	transmembrane transport	Nupl2	4.0695e-19	1.64077e-17	92.8339
GO:0055085	transmembrane transport	Mfsd6	4.0695e-19	1.64077e-17	92.8339
GO:0055085	transmembrane transport	Tap1	4.0695e-19	1.64077e-17	92.8339
GO:0055085	transmembrane transport	Ucp2	4.0695e-19	1.64077e-17	92.8339
GO:0055085	transmembrane transport	Slc12a3	4.0695e-19	1.64077e-17	92.8339
GO:0042493	response to drug	Apobec1	2.22865e-16	5.9904e-15	39.3179
GO:0042493	response to drug	Jun	2.22865e-16	5.9904e-15	39.3179
GO:0042493	response to drug	Junb	2.22865e-16	5.9904e-15	39.3179
GO:0042493	response to drug	Fos	2.22865e-16	5.9904e-15	39.3179
GO:0042493	response to drug	Snca	2.22865e-16	5.9904e-15	39.3179
GO:0042493	response to drug	Ccl3	2.22865e-16	5.9904e-15	39.3179
GO:0042493	response to drug	Ccnd1	2.22865e-16	5.9904e-15	39.3179
GO:0042493	response to drug	Hdac5	2.22865e-16	5.9904e-15	39.3179
GO:0042493	response to drug	Hdac4	2.22865e-16	5.9904e-15	39.3179
GO:0042493	response to drug	Ddit3	2.22865e-16	5.9904e-15	39.3179
GO:0042493	response to drug	Acsl1	2.22865e-16	5.9904e-15	39.3179
GO:0042493	response to drug	Nppc	2.22865e-16	5.9904e-15	39.3179
GO:0034097	response to cytokine stimulus	Serpina3g	9.04554e-15	1.82352e-13	111.401
GO:0034097	response to cytokine stimulus	Trafd1	9.04554e-15	1.82352e-13	111.401
GO:0034097	response to cytokine stimulus	Junb	9.04554e-15	1.82352e-13	111.401
GO:0034097	response to cytokine stimulus	Fos	9.04554e-15	1.82352e-13	111.401
GO:0034097	response to cytokine stimulus	Serpina3f	9.04554e-15	1.82352e-13	111.401
GO:0034097	response to cytokine stimulus	Pml	9.04554e-15	1.82352e-13	111.401
GO:0034097	response to cytokine stimulus	Jun	9.04554e-15	1.82352e-13	111.401
GO:0032496	response to lipopolysaccharide	Il12a	5.19764e-11	8.38248e-10	37.1336
GO:0032496	response to lipopolysaccharide	Jun	5.19764e-11	8.38248e-10	37.1336
GO:0032496	response to lipopolysaccharide	Mapk3	5.19764e-11	8.38248e-10	37.1336
GO:0032496	response to lipopolysaccharide	1100001G20Rik	5.19764e-11	8.38248e-10	37.1336
GO:0032496	response to lipopolysaccharide	Fos	5.19764e-11	8.38248e-10	37.1336
GO:0032496	response to lipopolysaccharide	Snca	5.19764e-11	8.38248e-10	37.1336
GO:0032496	response to lipopolysaccharide	Ccr5	5.19764e-11	8.38248e-10	37.1336
GO:0032496	response to lipopolysaccharide	F2r	5.19764e-11	8.38248e-10	37.1336
GO:0007568	aging	Ddit3	2.36895e-09	2.91851e-08	79.5719
GO:0007568	aging	Fos	2.36895e-09	2.91851e-08	79.5719
GO:0007568	aging	Jun	2.36895e-09	2.91851e-08	79.5719
GO:0007568	aging	Ifi27l2a	2.36895e-09	2.91851e-08	79.5719
GO:0007568	aging	Ccr5	2.36895e-09	2.91851e-08	79.5719
GO:0006955	immune response	H2-Q6	3.05066e-09	3.51425e-08	5.75167
GO:0006955	immune response	Oasl1	3.05066e-09	3.51425e-08	5.75167
GO:0006955	immune response	H2-K1	3.05066e-09	3.51425e-08	5.75167
GO:0006955	immune response	Lst1	3.05066e-09	3.51425e-08	5.75167
GO:0006955	immune response	Ccl4	3.05066e-09	3.51425e-08	5.75167
GO:0006955	immune response	Cxcl9	3.05066e-09	3.51425e-08	5.75167
GO:0006955	immune response	H60a	3.05066e-09	3.51425e-08	5.75167
GO:0006955	immune response	Ccl3	3.05066e-09	3.51425e-08	5.75167
GO:0006955	immune response	Oas2	3.05066e-09	3.51425e-08	5.75167
GO:0006955	immune response	H2-M3	3.05066e-09	3.51425e-08	5.75167
GO:0006955	immune response	Oas1c	3.05066e-09	3.51425e-08	5.75167
GO:0006955	immune response	Ccr7	3.05066e-09	3.51425e-08	5.75167
GO:0006955	immune response	H2-T10	3.05066e-09	3.51425e-08	5.75167
GO:0006955	immune response	H2-T22	3.05066e-09	3.51425e-08	5.75167
GO:0006955	immune response	Il12a	3.05066e-09	3.51425e-08	5.75167
GO:0006955	immune response	Igf1r	3.05066e-09	3.51425e-08	5.75167
GO:0006955	immune response	Oasl2	3.05066e-09	3.51425e-08	5.75167
GO:0006955	immune response	H2-D1	3.05066e-09	3.51425e-08	5.75167
GO:0006955	immune response	Tinagl1	3.05066e-09	3.51425e-08	5.75167
GO:0045471	response to ethanol	Apobec1	6.27039e-09	6.32034e-08	69.6255
GO:0045471	response to ethanol	Ccnd2	6.27039e-09	6.32034e-08	69.6255
GO:0045471	response to ethanol	Nppc	6.27039e-09	6.32034e-08	69.6255
GO:0045471	response to ethanol	Prf1	6.27039e-09	6.32034e-08	69.6255
GO:0045471	response to ethanol	Ccnd1	6.27039e-09	6.32034e-08	69.6255
GO:0030593	neutrophil chemotaxis	Csf3r	1.38849e-07	1.24405e-06	42.8464
GO:0030593	neutrophil chemotaxis	Ccl3	1.38849e-07	1.24405e-06	42.8464
GO:0030593	neutrophil chemotaxis	Itgb2	1.38849e-07	1.24405e-06	42.8464
GO:0030593	neutrophil chemotaxis	Itgam	1.38849e-07	1.24405e-06	42.8464
GO:0030593	neutrophil chemotaxis	Fcgr3	1.38849e-07	1.24405e-06	42.8464
GO:0008285	negative regulation of cell proliferation	Timp2	3.0092e-07	2.42653e-06	9.28339
GO:0008285	negative regulation of cell proliferation	Ifitm3	3.0092e-07	2.42653e-06	9.28339
GO:0008285	negative regulation of cell proliferation	Pml	3.0092e-07	2.42653e-06	9.28339
GO:0008285	negative regulation of cell proliferation	Dnajb2	3.0092e-07	2.42653e-06	9.28339
GO:0008285	negative regulation of cell proliferation	Hspa1a	3.0092e-07	2.42653e-06	9.28339
GO:0008285	negative regulation of cell proliferation	Hdac4	3.0092e-07	2.42653e-06	9.28339
GO:0008285	negative regulation of cell proliferation	Jun	3.0092e-07	2.42653e-06	9.28339
GO:0008285	negative regulation of cell proliferation	Klf4	3.0092e-07	2.42653e-06	9.28339
GO:0008285	negative regulation of cell proliferation	Nppc	3.0092e-07	2.42653e-06	9.28339
GO:0008285	negative regulation of cell proliferation	F2r	3.0092e-07	2.42653e-06	9.28339
GO:0001889	liver development	Met	7.57029e-07	5.3508e-06	20.8876
GO:0001889	liver development	Ccnd1	7.57029e-07	5.3508e-06	20.8876
GO:0001889	liver development	Klf1	7.57029e-07	5.3508e-06	20.8876
GO:0001889	liver development	Hgf	7.57029e-07	5.3508e-06	20.8876
GO:0001889	liver development	Ccnd2	7.57029e-07	5.3508e-06	20.8876
GO:0001889	liver development	Atg7	7.57029e-07	5.3508e-06	20.8876
GO:0009615	response to virus	Eif2ak2	1.11207e-06	7.17109e-06	14.4408
GO:0009615	response to virus	Il12a	1.11207e-06	7.17109e-06	14.4408
GO:0009615	response to virus	Acta2	1.11207e-06	7.17109e-06	14.4408
GO:0009615	response to virus	Trim11	1.11207e-06	7.17109e-06	14.4408
GO:0009615	response to virus	Ifi27l2a	1.11207e-06	7.17109e-06	14.4408
GO:0009615	response to virus	Ddx58	1.11207e-06	7.17109e-06	14.4408
GO:0009615	response to virus	Mx2	1.11207e-06	7.17109e-06	14.4408
GO:0001916	positive regulation of T cell mediated cytotoxicity	H2-D1	1.56188e-06	9.06472e-06	49.5114
GO:0001916	positive regulation of T cell mediated cytotoxicity	Il12a	1.56188e-06	9.06472e-06	49.5114
GO:0001916	positive regulation of T cell mediated cytotoxicity	H2-K1	1.56188e-06	9.06472e-06	49.5114
GO:0001916	positive regulation of T cell mediated cytotoxicity	H2-M3	1.56188e-06	9.06472e-06	49.5114
GO:0019882	antigen processing and presentation	H2-D1	1.59618e-06	9.1937e-06	10.8684
GO:0019882	antigen processing and presentation	H2-Q6	1.59618e-06	9.1937e-06	10.8684
GO:0019882	antigen processing and presentation	H2-K1	1.59618e-06	9.1937e-06	10.8684
GO:0019882	antigen processing and presentation	H60a	1.59618e-06	9.1937e-06	10.8684
GO:0019882	antigen processing and presentation	H2-M3	1.59618e-06	9.1937e-06	10.8684
GO:0019882	antigen processing and presentation	H2-T10	1.59618e-06	9.1937e-06	10.8684
GO:0019882	antigen processing and presentation	H2-T22	1.59618e-06	9.1937e-06	10.8684
GO:0019882	antigen processing and presentation	Psmb8	1.59618e-06	9.1937e-06	10.8684
GO:0032729	positive regulation of interferon-gamma production	Klre1	2.5846e-06	1.38944e-05	44.5603
GO:0032729	positive regulation of interferon-gamma production	Il12a	2.5846e-06	1.38944e-05	44.5603
GO:0032729	positive regulation of interferon-gamma production	H60a	2.5846e-06	1.38944e-05	44.5603
GO:0032729	positive regulation of interferon-gamma production	H2-M3	2.5846e-06	1.38944e-05	44.5603
GO:0007184	SMAD protein nuclear translocation	Pml	5.71707e-06	2.66315e-05	83.5505
GO:0007184	SMAD protein nuclear translocation	Jun	5.71707e-06	2.66315e-05	83.5505
GO:0007184	SMAD protein nuclear translocation	Tob1	5.71707e-06	2.66315e-05	83.5505
GO:0051726	regulation of cell cycle	Ccnd1	7.03484e-06	3.10276e-05	14.5305
GO:0051726	regulation of cell cycle	Gadd45g	7.03484e-06	3.10276e-05	14.5305
GO:0051726	regulation of cell cycle	Junb	7.03484e-06	3.10276e-05	14.5305
GO:0051726	regulation of cell cycle	Gadd45a	7.03484e-06	3.10276e-05	14.5305
GO:0051726	regulation of cell cycle	Jun	7.03484e-06	3.10276e-05	14.5305
GO:0051726	regulation of cell cycle	Ccnd2	7.03484e-06	3.10276e-05	14.5305
GO:0050830	defense response to Gram-positive bacterium	Il12a	8.61344e-06	3.57154e-05	34.2771
GO:0050830	defense response to Gram-positive bacterium	Lyz1	8.61344e-06	3.57154e-05	34.2771
GO:0050830	defense response to Gram-positive bacterium	Lyz2	8.61344e-06	3.57154e-05	34.2771
GO:0050830	defense response to Gram-positive bacterium	Tirap	8.61344e-06	3.57154e-05	34.2771
GO:0050853	B cell receptor signaling pathway	Cd19	8.61344e-06	3.57154e-05	34.2771
GO:0050853	B cell receptor signaling pathway	Nfam1	8.61344e-06	3.57154e-05	34.2771
GO:0050853	B cell receptor signaling pathway	Prkcb	8.61344e-06	3.57154e-05	34.2771
GO:0050853	B cell receptor signaling pathway	Cd79b	8.61344e-06	3.57154e-05	34.2771
GO:0007155	cell adhesion	Lyve1	9.36279e-06	3.77495e-05	3.92602
GO:0007155	cell adhesion	Olfm4	9.36279e-06	3.77495e-05	3.92602
GO:0007155	cell adhesion	Cd84	9.36279e-06	3.77495e-05	3.92602
GO:0007155	cell adhesion	Amica1	9.36279e-06	3.77495e-05	3.92602
GO:0007155	cell adhesion	Col5a1	9.36279e-06	3.77495e-05	3.92602
GO:0007155	cell adhesion	Cd47	9.36279e-06	3.77495e-05	3.92602
GO:0007155	cell adhesion	Lgals3bp	9.36279e-06	3.77495e-05	3.92602
GO:0007155	cell adhesion	Mybpc2	9.36279e-06	3.77495e-05	3.92602
GO:0007155	cell adhesion	Nrp1	9.36279e-06	3.77495e-05	3.92602
GO:0007155	cell adhesion	Hspg2	9.36279e-06	3.77495e-05	3.92602
GO:0007155	cell adhesion	Itgb2	9.36279e-06	3.77495e-05	3.92602
GO:0007155	cell adhesion	Sdc3	9.36279e-06	3.77495e-05	3.92602
GO:0007155	cell adhesion	Mpzl3	9.36279e-06	3.77495e-05	3.92602
GO:0007155	cell adhesion	Cd33	9.36279e-06	3.77495e-05	3.92602
GO:0007155	cell adhesion	Itgam	9.36279e-06	3.77495e-05	3.92602
GO:0007155	cell adhesion	Gp5	9.36279e-06	3.77495e-05	3.92602
GO:0009416	response to light stimulus	Junb	1.4197e-05	5.37862e-05	66.8404
GO:0009416	response to light stimulus	Fos	1.4197e-05	5.37862e-05	66.8404
GO:0009416	response to light stimulus	Per1	1.4197e-05	5.37862e-05	66.8404
GO:0045449	regulation of transcription	Il16	1.68902e-05	6.19081e-05	3.74456
GO:0045449	regulation of transcription	Chd3	1.68902e-05	6.19081e-05	3.74456
GO:0045449	regulation of transcription	Pou2af1	1.68902e-05	6.19081e-05	3.74456
GO:0045449	regulation of transcription	Phf11	1.68902e-05	6.19081e-05	3.74456
GO:0045449	regulation of transcription	Ccnl1	1.68902e-05	6.19081e-05	3.74456
GO:0045449	regulation of transcription	Cnot4	1.68902e-05	6.19081e-05	3.74456
GO:0045449	regulation of transcription	Zbtb9	1.68902e-05	6.19081e-05	3.74456
GO:0045449	regulation of transcription	Egr2	1.68902e-05	6.19081e-05	3.74456
GO:0045449	regulation of transcription	Abcg4	1.68902e-05	6.19081e-05	3.74456
GO:0045449	regulation of transcription	Chd7	1.68902e-05	6.19081e-05	3.74456
GO:0045449	regulation of transcription	Btg2	1.68902e-05	6.19081e-05	3.74456
GO:0045449	regulation of transcription	Hdac4	1.68902e-05	6.19081e-05	3.74456
GO:0045449	regulation of transcription	Prkcb	1.68902e-05	6.19081e-05	3.74456
GO:0045449	regulation of transcription	Klf4	1.68902e-05	6.19081e-05	3.74456
GO:0045449	regulation of transcription	Adar	1.68902e-05	6.19081e-05	3.74456
GO:0045449	regulation of transcription	Parp14	1.68902e-05	6.19081e-05	3.74456
GO:0030101	natural killer cell activation	Klre1	2.82041e-05	9.76059e-05	55.7004
GO:0030101	natural killer cell activation	H60a	2.82041e-05	9.76059e-05	55.7004
GO:0030101	natural killer cell activation	Itgb2	2.82041e-05	9.76059e-05	55.7004
GO:0032088	negative regulation of NF-kappaB transcription factor activity	Trim21	4.9027e-05	0.000153859	47.7432
GO:0032088	negative regulation of NF-kappaB transcription factor activity	Irak3	4.9027e-05	0.000153859	47.7432
GO:0032088	negative regulation of NF-kappaB transcription factor activity	Nlrc5	4.9027e-05	0.000153859	47.7432
GO:0043123	positive regulation of I-kappaB kinase/NF-kappaB cascade	Plk2	5.55248e-05	0.000169327	22.2801
GO:0043123	positive regulation of I-kappaB kinase/NF-kappaB cascade	F2r	5.55248e-05	0.000169327	22.2801
GO:0043123	positive regulation of I-kappaB kinase/NF-kappaB cascade	Prkcb	5.55248e-05	0.000169327	22.2801
GO:0043123	positive regulation of I-kappaB kinase/NF-kappaB cascade	S100a13	5.55248e-05	0.000169327	22.2801
GO:0007623	circadian rhythm	Prf1	6.81027e-05	0.000196915	21.2192
GO:0007623	circadian rhythm	Per1	6.81027e-05	0.000196915	21.2192
GO:0007623	circadian rhythm	Arntl	6.81027e-05	0.000196915	21.2192
GO:0007623	circadian rhythm	Jun	6.81027e-05	0.000196915	21.2192
GO:0032869	cellular response to insulin stimulus	Ccnd2	7.79189e-05	0.000216535	41.7753
GO:0032869	cellular response to insulin stimulus	Ucp2	7.79189e-05	0.000216535	41.7753
GO:0032869	cellular response to insulin stimulus	Apobec1	7.79189e-05	0.000216535	41.7753
GO:0006810	transport	Tspo2	7.93404e-05	0.00021925	0.135524
GO:0006810	transport	Lyve1	7.93404e-05	0.00021925	0.135524
GO:0000186	activation of MAPKK activity	F2r	0.000116097	0.000280238	37.1336
GO:0000186	activation of MAPKK activity	Gadd45g	0.000116097	0.000280238	37.1336
GO:0000186	activation of MAPKK activity	Lrrk2	0.000116097	0.000280238	37.1336
GO:0045429	positive regulation of nitric oxide biosynthetic process	H60a	0.000116097	0.000280238	37.1336
GO:0045429	positive regulation of nitric oxide biosynthetic process	Itgb2	0.000116097	0.000280238	37.1336
GO:0045429	positive regulation of nitric oxide biosynthetic process	H2-M3	0.000116097	0.000280238	37.1336
GO:0045668	negative regulation of osteoblast differentiation	Tob1	0.000116097	0.000280238	37.1336
GO:0045668	negative regulation of osteoblast differentiation	Hdac5	0.000116097	0.000280238	37.1336
GO:0045668	negative regulation of osteoblast differentiation	Hdac4	0.000116097	0.000280238	37.1336
GO:0046777	protein amino acid autophosphorylation	Lrrk2	0.000128661	0.000297692	11.8511
GO:0046777	protein amino acid autophosphorylation	Eif2ak2	0.000128661	0.000297692	11.8511
GO:0046777	protein amino acid autophosphorylation	Met	0.000128661	0.000297692	11.8511
GO:0046777	protein amino acid autophosphorylation	Irak3	0.000128661	0.000297692	11.8511
GO:0046777	protein amino acid autophosphorylation	Igf1r	0.000128661	0.000297692	11.8511
GO:0045087	innate immune response	Dhx58	0.000151377	0.000325833	8.56929
GO:0045087	innate immune response	Tlr1	0.000151377	0.000325833	8.56929
GO:0045087	innate immune response	Tirap	0.000151377	0.000325833	8.56929
GO:0045087	innate immune response	Nlrc5	0.000151377	0.000325833	8.56929
GO:0045087	innate immune response	Ddx58	0.000151377	0.000325833	8.56929
GO:0045087	innate immune response	Mx2	0.000151377	0.000325833	8.56929
GO:0031296	B cell costimulation	Tnfsf13b	0.00016087	0.000336464	111.401
GO:0031296	B cell costimulation	Tnfrsf13c	0.00016087	0.000336464	111.401
GO:0031648	protein destabilization	Trim21	0.00016087	0.000336464	111.401
GO:0031648	protein destabilization	Ccdc88c	0.00016087	0.000336464	111.401
GO:0045737	positive regulation of cyclin-dependent protein kinase activity	Ccnd1	0.00016087	0.000336464	111.401
GO:0045737	positive regulation of cyclin-dependent protein kinase activity	Ccnd2	0.00016087	0.000336464	111.401
GO:0048662	negative regulation of smooth muscle cell proliferation	Klf4	0.00016087	0.000336464	111.401
GO:0048662	negative regulation of smooth muscle cell proliferation	Il12a	0.00016087	0.000336464	111.401
GO:0030308	negative regulation of cell growth	Dnajb2	0.000164168	0.000340017	17.1386
GO:0030308	negative regulation of cell growth	Hspa1a	0.000164168	0.000340017	17.1386
GO:0030308	negative regulation of cell growth	Pml	0.000164168	0.000340017	17.1386
GO:0030308	negative regulation of cell growth	Myl2	0.000164168	0.000340017	17.1386
GO:0009749	response to glucose stimulus	Slc2a3	0.000164746	0.000340632	33.4202
GO:0009749	response to glucose stimulus	Egr1	0.000164746	0.000340632	33.4202
GO:0009749	response to glucose stimulus	Ucp2	0.000164746	0.000340632	33.4202
GO:0050728	negative regulation of inflammatory response	Zfp36	0.000225013	0.000426341	30.382
GO:0050728	negative regulation of inflammatory response	Adrb2	0.000225013	0.000426341	30.382
GO:0050728	negative regulation of inflammatory response	Nt5e	0.000225013	0.000426341	30.382
GO:0045941	positive regulation of transcription	Fos	0.000296165	0.000510736	7.5955
GO:0045941	positive regulation of transcription	Ddit3	0.000296165	0.000510736	7.5955
GO:0045941	positive regulation of transcription	Klf2	0.000296165	0.000510736	7.5955
GO:0045941	positive regulation of transcription	Egr1	0.000296165	0.000510736	7.5955
GO:0045941	positive regulation of transcription	Pou2f2	0.000296165	0.000510736	7.5955
GO:0045941	positive regulation of transcription	Nr2f2	0.000296165	0.000510736	7.5955
GO:0045454	cell redox homeostasis	Magt1	0.00029983	0.000514674	9.94649
GO:0045454	cell redox homeostasis	Txnrd2	0.00029983	0.000514674	9.94649
GO:0045454	cell redox homeostasis	Pdia2	0.00029983	0.000514674	9.94649
GO:0045454	cell redox homeostasis	Txndc5	0.00029983	0.000514674	9.94649
GO:0045454	cell redox homeostasis	Ddit3	0.00029983	0.000514674	9.94649
GO:0007507	heart development	Gnaq	0.000352041	0.000567082	6.045
GO:0007507	heart development	Epor	0.000352041	0.000567082	6.045
GO:0007507	heart development	Txnrd2	0.000352041	0.000567082	6.045
GO:0007507	heart development	Nrp1	0.000352041	0.000567082	6.045
GO:0007507	heart development	Hdac5	0.000352041	0.000567082	6.045
GO:0007507	heart development	Myl2	0.000352041	0.000567082	6.045
GO:0007507	heart development	Sox4	0.000352041	0.000567082	6.045
GO:0050821	protein stabilization	Pml	0.000384836	0.000596823	25.7079
GO:0050821	protein stabilization	Sox4	0.000384836	0.000596823	25.7079
GO:0050821	protein stabilization	Ahsp	0.000384836	0.000596823	25.7079
GO:0007186	G-protein coupled receptor protein signaling pathway	Darc	0.00041561	0.000622784	0.240997
GO:0007186	G-protein coupled receptor protein signaling pathway	Fpr1	0.00041561	0.000622784	0.240997
GO:0007186	G-protein coupled receptor protein signaling pathway	Rgs1	0.00041561	0.000622784	0.240997
GO:0007186	G-protein coupled receptor protein signaling pathway	Gnaq	0.00041561	0.000622784	0.240997
GO:0006468	protein amino acid phosphorylation	Mapk3	0.000443381	0.000644752	2.95754
GO:0006468	protein amino acid phosphorylation	Plk2	0.000443381	0.000644752	2.95754
GO:0006468	protein amino acid phosphorylation	Trib2	0.000443381	0.000644752	2.95754
GO:0006468	protein amino acid phosphorylation	Eif2ak2	0.000443381	0.000644752	2.95754
GO:0006468	protein amino acid phosphorylation	Nuak1	0.000443381	0.000644752	2.95754
GO:0006468	protein amino acid phosphorylation	Igf1r	0.000443381	0.000644752	2.95754
GO:0006468	protein amino acid phosphorylation	Raf1	0.000443381	0.000644752	2.95754
GO:0006468	protein amino acid phosphorylation	Srms	0.000443381	0.000644752	2.95754
GO:0006468	protein amino acid phosphorylation	Blk	0.000443381	0.000644752	2.95754
GO:0006468	protein amino acid phosphorylation	Prkcb	0.000443381	0.000644752	2.95754
GO:0006468	protein amino acid phosphorylation	Ccnd1	0.000443381	0.000644752	2.95754
GO:0006468	protein amino acid phosphorylation	Wnk1	0.000443381	0.000644752	2.95754
GO:0006468	protein amino acid phosphorylation	Srpk3	0.000443381	0.000644752	2.95754
GO:0006468	protein amino acid phosphorylation	Bmx	0.000443381	0.000644752	2.95754
GO:0006468	protein amino acid phosphorylation	Hipk1	0.000443381	0.000644752	2.95754
GO:0008284	positive regulation of cell proliferation	Cd47	0.000444912	0.000645925	5.81944
GO:0008284	positive regulation of cell proliferation	Ccnd1	0.000444912	0.000645925	5.81944
GO:0008284	positive regulation of cell proliferation	F2r	0.000444912	0.000645925	5.81944
GO:0008284	positive regulation of cell proliferation	Adrb2	0.000444912	0.000645925	5.81944
GO:0008284	positive regulation of cell proliferation	Sox4	0.000444912	0.000645925	5.81944
GO:0008284	positive regulation of cell proliferation	Hdac4	0.000444912	0.000645925	5.81944
GO:0008284	positive regulation of cell proliferation	Hipk1	0.000444912	0.000645925	5.81944
GO:0002636	positive regulation of germinal center formation	Tnfrsf13c	0.000479734	0.000671617	74.2671
GO:0002636	positive regulation of germinal center formation	Tnfsf13b	0.000479734	0.000671617	74.2671
GO:0030206	chondroitin sulfate biosynthetic process	Chst12	0.000479734	0.000671617	74.2671
GO:0030206	chondroitin sulfate biosynthetic process	Chst3	0.000479734	0.000671617	74.2671
GO:0031017	exocrine pancreas development	Igf1r	0.000479734	0.000671617	74.2671
GO:0031017	exocrine pancreas development	Sox4	0.000479734	0.000671617	74.2671
GO:0032436	positive regulation of proteasomal ubiquitin-dependent protein catabolic process	Trib2	0.000479734	0.000671617	74.2671
GO:0032436	positive regulation of proteasomal ubiquitin-dependent protein catabolic process	Dnajb2	0.000479734	0.000671617	74.2671
GO:0032816	positive regulation of natural killer cell activation	H60a	0.000479734	0.000671617	74.2671
GO:0032816	positive regulation of natural killer cell activation	Il12a	0.000479734	0.000671617	74.2671
GO:0040012	regulation of locomotion	Snca	0.000479734	0.000671617	74.2671
GO:0040012	regulation of locomotion	Lrrk2	0.000479734	0.000671617	74.2671
GO:0042590	antigen processing and presentation of exogenous peptide antigen via MHC class I	Fcgr3	0.000479734	0.000671617	74.2671
GO:0042590	antigen processing and presentation of exogenous peptide antigen via MHC class I	H2-K1	0.000479734	0.000671617	74.2671
GO:0043433	negative regulation of transcription factor activity	Trib2	0.000479734	0.000671617	74.2671
GO:0043433	negative regulation of transcription factor activity	Hdac4	0.000479734	0.000671617	74.2671
GO:0048012	hepatocyte growth factor receptor signaling pathway	Met	0.000479734	0.000671617	74.2671
GO:0048012	hepatocyte growth factor receptor signaling pathway	Hgf	0.000479734	0.000671617	74.2671
GO:0051450	myoblast proliferation	Met	0.000479734	0.000671617	74.2671
GO:0051450	myoblast proliferation	Hgf	0.000479734	0.000671617	74.2671
GO:0006284	base-excision repair	Ccno	0.000486526	0.000676417	23.8716
GO:0006284	base-excision repair	Neil1	0.000486526	0.000676417	23.8716
GO:0006284	base-excision repair	Mpg	0.000486526	0.000676417	23.8716
GO:0001934	positive regulation of protein amino acid phosphorylation	Ccnd1	0.000604105	0.000800406	22.2801
GO:0001934	positive regulation of protein amino acid phosphorylation	Fam129a	0.000604105	0.000800406	22.2801
GO:0001934	positive regulation of protein amino acid phosphorylation	Ccnd2	0.000604105	0.000800406	22.2801
GO:0030968	endoplasmic reticulum unfolded protein response	Eif2ak2	0.000604105	0.000800406	22.2801
GO:0030968	endoplasmic reticulum unfolded protein response	Ccnd1	0.000604105	0.000800406	22.2801
GO:0030968	endoplasmic reticulum unfolded protein response	Ddit3	0.000604105	0.000800406	22.2801
GO:0043066	negative regulation of apoptosis	Slc2a3	0.000735085	0.000925485	6.42696
GO:0043066	negative regulation of apoptosis	Csda	0.000735085	0.000925485	6.42696
GO:0043066	negative regulation of apoptosis	Sox4	0.000735085	0.000925485	6.42696
GO:0043066	negative regulation of apoptosis	Atg7	0.000735085	0.000925485	6.42696
GO:0043066	negative regulation of apoptosis	Btg2	0.000735085	0.000925485	6.42696
GO:0043066	negative regulation of apoptosis	Adar	0.000735085	0.000925485	6.42696
GO:0016477	cell migration	Clasp2	0.000823613	0.0010032	11.4257
GO:0016477	cell migration	Nrp1	0.000823613	0.0010032	11.4257
GO:0016477	cell migration	Col5a1	0.000823613	0.0010032	11.4257
GO:0016477	cell migration	Il12a	0.000823613	0.0010032	11.4257
GO:0032715	negative regulation of interleukin-6 production	Klf2	0.00095375	0.00110869	55.7004
GO:0032715	negative regulation of interleukin-6 production	Irak3	0.00095375	0.00110869	55.7004
GO:0032868	response to insulin stimulus	Egr1	0.00095375	0.00110869	55.7004
GO:0032868	response to insulin stimulus	Egr2	0.00095375	0.00110869	55.7004
GO:0042535	positive regulation of tumor necrosis factor biosynthetic process	Tlr1	0.00095375	0.00110869	55.7004
GO:0042535	positive regulation of tumor necrosis factor biosynthetic process	Fcgr3	0.00095375	0.00110869	55.7004
GO:0043627	response to estrogen stimulus	Ccnd1	0.00095375	0.00110869	55.7004
GO:0043627	response to estrogen stimulus	Aqp1	0.00095375	0.00110869	55.7004
GO:0045123	cellular extravasation	Itgb2	0.00095375	0.00110869	55.7004
GO:0045123	cellular extravasation	Itgam	0.00095375	0.00110869	55.7004
GO:0045768	positive regulation of anti-apoptosis	Igf1r	0.00095375	0.00110869	55.7004
GO:0045768	positive regulation of anti-apoptosis	Btg2	0.00095375	0.00110869	55.7004
GO:0051930	regulation of sensory perception of pain	F2r	0.00095375	0.00110869	55.7004
GO:0051930	regulation of sensory perception of pain	Adrb2	0.00095375	0.00110869	55.7004
GO:0007420	brain development	Met	0.00104053	0.00117384	7.63019
GO:0007420	brain development	Hspg2	0.00104053	0.00117384	7.63019
GO:0007420	brain development	Sbk1	0.00104053	0.00117384	7.63019
GO:0007420	brain development	Igf1r	0.00104053	0.00117384	7.63019
GO:0007420	brain development	Epor	0.00104053	0.00117384	7.63019
GO:0030217	T cell differentiation	Egr1	0.00106191	0.0011893	18.5668
GO:0030217	T cell differentiation	Chd7	0.00106191	0.0011893	18.5668
GO:0030217	T cell differentiation	Sox4	0.00106191	0.0011893	18.5668
GO:0050776	regulation of immune response	Tnfsf13b	0.00106191	0.0011893	18.5668
GO:0050776	regulation of immune response	Tnfrsf13c	0.00106191	0.0011893	18.5668
GO:0050776	regulation of immune response	Fcgr3	0.00106191	0.0011893	18.5668
GO:0050766	positive regulation of phagocytosis	Cd47	0.00125263	0.0013521	17.5896
GO:0050766	positive regulation of phagocytosis	Sirpa	0.00125263	0.0013521	17.5896
GO:0050766	positive regulation of phagocytosis	Fcgr3	0.00125263	0.0013521	17.5896
GO:0030218	erythrocyte differentiation	Trim10	0.00146388	0.00151921	16.7101
GO:0030218	erythrocyte differentiation	Tal1	0.00146388	0.00151921	16.7101
GO:0030218	erythrocyte differentiation	Ahsp	0.00146388	0.00151921	16.7101
GO:0043410	positive regulation of MAPKKK cascade	Igf1r	0.00146388	0.00151921	16.7101
GO:0043410	positive regulation of MAPKKK cascade	Adrb2	0.00146388	0.00151921	16.7101
GO:0043410	positive regulation of MAPKKK cascade	F2r	0.00146388	0.00151921	16.7101
GO:0009166	nucleotide catabolic process	Upp1	0.00158012	0.00160577	44.5603
GO:0009166	nucleotide catabolic process	Nt5e	0.00158012	0.00160577	44.5603
GO:0045987	positive regulation of smooth muscle contraction	F2r	0.00158012	0.00160577	44.5603
GO:0045987	positive regulation of smooth muscle contraction	Chrm3	0.00158012	0.00160577	44.5603
GO:0051091	positive regulation of transcription factor activity	Nfam1	0.00158012	0.00160577	44.5603
GO:0051091	positive regulation of transcription factor activity	Hdac4	0.00158012	0.00160577	44.5603
GO:0060173	limb development	Chd7	0.00158012	0.00160577	44.5603
GO:0060173	limb development	Nr2f2	0.00158012	0.00160577	44.5603
GO:0006469	negative regulation of protein kinase activity	Gadd45a	0.00169651	0.00168892	15.9144
GO:0006469	negative regulation of protein kinase activity	Thy1	0.00169651	0.00168892	15.9144
GO:0006469	negative regulation of protein kinase activity	Gadd45g	0.00169651	0.00168892	15.9144
GO:0042102	positive regulation of T cell proliferation	Il12a	0.00169651	0.00168892	15.9144
GO:0042102	positive regulation of T cell proliferation	Tnfrsf13c	0.00169651	0.00168892	15.9144
GO:0042102	positive regulation of T cell proliferation	Tnfsf13b	0.00169651	0.00168892	15.9144
GO:0006935	chemotaxis	Il16	0.00197308	0.00189474	6.631
GO:0006935	chemotaxis	Ccl4	0.00197308	0.00189474	6.631
GO:0006935	chemotaxis	Fpr1	0.00197308	0.00189474	6.631
GO:0006935	chemotaxis	Ccr7	0.00197308	0.00189474	6.631
GO:0006935	chemotaxis	Ear2	0.00197308	0.00189474	6.631
GO:0019835	cytolysis	Prf1	0.00222913	0.00207273	14.5305
GO:0019835	cytolysis	Lyz1	0.00222913	0.00207273	14.5305
GO:0019835	cytolysis	Lyz2	0.00222913	0.00207273	14.5305
GO:0009791	post-embryonic development	Lhx1	0.00229882	0.00211923	8.73731
GO:0009791	post-embryonic development	Atg7	0.00229882	0.00211923	8.73731
GO:0009791	post-embryonic development	Nppc	0.00229882	0.00211923	8.73731
GO:0009791	post-embryonic development	Gnaq	0.00229882	0.00211923	8.73731
GO:0031398	positive regulation of protein ubiquitination	Dnajb2	0.00235608	0.00215685	37.1336
GO:0031398	positive regulation of protein ubiquitination	Lrrk2	0.00235608	0.00215685	37.1336
GO:0045954	positive regulation of natural killer cell mediated cytotoxicity	Klre1	0.00235608	0.00215685	37.1336
GO:0045954	positive regulation of natural killer cell mediated cytotoxicity	H2-M3	0.00235608	0.00215685	37.1336
GO:0048305	immunoglobulin secretion	Tnfsf13b	0.00235608	0.00215685	37.1336
GO:0048305	immunoglobulin secretion	Pou2f2	0.00235608	0.00215685	37.1336
GO:0030335	positive regulation of cell migration	Igf1r	0.00253067	0.00226838	13.9251
GO:0030335	positive regulation of cell migration	F2r	0.00253067	0.00226838	13.9251
GO:0030335	positive regulation of cell migration	Aqp1	0.00253067	0.00226838	13.9251
GO:0006950	response to stress	Hdac5	0.0028239	0.00244557	6.12092
GO:0006950	response to stress	Hspa1a	0.0028239	0.00244557	6.12092
GO:0006950	response to stress	Hspa1b	0.0028239	0.00244557	6.12092
GO:0006950	response to stress	Fam129a	0.0028239	0.00244557	6.12092
GO:0006950	response to stress	Hspa2	0.0028239	0.00244557	6.12092
GO:0001701	in utero embryonic development	Chd7	0.00299455	0.00254328	4.91474
GO:0001701	in utero embryonic development	Kat2a	0.00299455	0.00254328	4.91474
GO:0001701	in utero embryonic development	Junb	0.00299455	0.00254328	4.91474
GO:0001701	in utero embryonic development	Klf1	0.00299455	0.00254328	4.91474
GO:0001701	in utero embryonic development	Csda	0.00299455	0.00254328	4.91474
GO:0001701	in utero embryonic development	Ly6e	0.00299455	0.00254328	4.91474
GO:0007050	cell cycle arrest	Il12a	0.00305009	0.00257428	8.10187
GO:0007050	cell cycle arrest	Ddit3	0.00305009	0.00257428	8.10187
GO:0007050	cell cycle arrest	Gadd45a	0.00305009	0.00257428	8.10187
GO:0007050	cell cycle arrest	Pml	0.00305009	0.00257428	8.10187
GO:0006954	inflammatory response	Cxcl9	0.00322545	0.00266964	4.84351
GO:0006954	inflammatory response	Ccl4	0.00322545	0.00266964	4.84351
GO:0006954	inflammatory response	Darc	0.00322545	0.00266964	4.84351
GO:0006954	inflammatory response	F2r	0.00322545	0.00266964	4.84351
GO:0006954	inflammatory response	Ccl3	0.00322545	0.00266964	4.84351
GO:0006954	inflammatory response	Tlr1	0.00322545	0.00266964	4.84351
GO:0016337	cell-cell adhesion	Adam8	0.00326165	0.00268887	7.95719
GO:0016337	cell-cell adhesion	Cd93	0.00326165	0.00268887	7.95719
GO:0016337	cell-cell adhesion	Icam4	0.00326165	0.00268887	7.95719
GO:0016337	cell-cell adhesion	Thy1	0.00326165	0.00268887	7.95719
GO:0043154	negative regulation of caspase activity	Rag1	0.0032789	0.00269797	31.8288
GO:0043154	negative regulation of caspase activity	Snca	0.0032789	0.00269797	31.8288
GO:0045664	regulation of neuron differentiation	Ccnd2	0.0032789	0.00269797	31.8288
GO:0045664	regulation of neuron differentiation	Timp2	0.0032789	0.00269797	31.8288
GO:0046697	decidualization	Epor	0.0032789	0.00269797	31.8288
GO:0046697	decidualization	Junb	0.0032789	0.00269797	31.8288
GO:0050798	activated T cell proliferation	Itgb2	0.0032789	0.00269797	31.8288
GO:0050798	activated T cell proliferation	Itgam	0.0032789	0.00269797	31.8288
GO:0050829	defense response to Gram-negative bacterium	Lyz1	0.0032789	0.00269797	31.8288
GO:0050829	defense response to Gram-negative bacterium	Lyz2	0.0032789	0.00269797	31.8288
GO:0000122	negative regulation of transcription from RNA polymerase II promoter	Hdac5	0.00361113	0.00290491	4.08275
GO:0000122	negative regulation of transcription from RNA polymerase II promoter	Nr2f1	0.00361113	0.00290491	4.08275
GO:0000122	negative regulation of transcription from RNA polymerase II promoter	Egr1	0.00361113	0.00290491	4.08275
GO:0000122	negative regulation of transcription from RNA polymerase II promoter	Hdac4	0.00361113	0.00290491	4.08275
GO:0000122	negative regulation of transcription from RNA polymerase II promoter	Csda	0.00361113	0.00290491	4.08275
GO:0000122	negative regulation of transcription from RNA polymerase II promoter	Trps1	0.00361113	0.00290491	4.08275
GO:0000122	negative regulation of transcription from RNA polymerase II promoter	Nr2f2	0.00361113	0.00290491	4.08275
GO:0007283	spermatogenesis	Pafah1b3	0.00383013	0.00303632	4.04044
GO:0007283	spermatogenesis	Strbp	0.00383013	0.00303632	4.04044
GO:0007283	spermatogenesis	Rnf114	0.00383013	0.00303632	4.04044
GO:0007283	spermatogenesis	Hist1h1a	0.00383013	0.00303632	4.04044
GO:0007283	spermatogenesis	Csda	0.00383013	0.00303632	4.04044
GO:0007283	spermatogenesis	Bik	0.00383013	0.00303632	4.04044
GO:0007283	spermatogenesis	Ccnd2	0.00383013	0.00303632	4.04044
GO:0006779	porphyrin biosynthetic process	Hmbs	0.00434589	0.00333123	27.8502
GO:0006779	porphyrin biosynthetic process	Spnb1	0.00434589	0.00333123	27.8502
GO:0042542	response to hydrogen peroxide	Jun	0.00434589	0.00333123	27.8502
GO:0042542	response to hydrogen peroxide	Ddit3	0.00434589	0.00333123	27.8502
GO:0048168	regulation of neuronal synaptic plasticity	Snca	0.00434589	0.00333123	27.8502
GO:0048168	regulation of neuronal synaptic plasticity	Egr2	0.00434589	0.00333123	27.8502
GO:0051592	response to calcium ion	Apobec1	0.00434589	0.00333123	27.8502
GO:0051592	response to calcium ion	Ccnd1	0.00434589	0.00333123	27.8502
GO:0001764	neuron migration	Tubb2b	0.00474899	0.00354849	7.18714
GO:0001764	neuron migration	Nr2f1	0.00474899	0.00354849	7.18714
GO:0001764	neuron migration	Met	0.00474899	0.00354849	7.18714
GO:0001764	neuron migration	Nr2f2	0.00474899	0.00354849	7.18714
GO:0007049	cell cycle	Hjurp	0.00503985	0.00369857	2.75993
GO:0007049	cell cycle	Ddit3	0.00503985	0.00369857	2.75993
GO:0007049	cell cycle	Ccnd2	0.00503985	0.00369857	2.75993
GO:0007049	cell cycle	Sept5	0.00503985	0.00369857	2.75993
GO:0007049	cell cycle	Clasp2	0.00503985	0.00369857	2.75993
GO:0007049	cell cycle	Ccnd1	0.00503985	0.00369857	2.75993
GO:0007049	cell cycle	Ccpg1	0.00503985	0.00369857	2.75993
GO:0007049	cell cycle	Gspt2	0.00503985	0.00369857	2.75993
GO:0007049	cell cycle	Mapk3	0.00503985	0.00369857	2.75993
GO:0007049	cell cycle	G0s2	0.00503985	0.00369857	2.75993
GO:0007049	cell cycle	Tfdp2	0.00503985	0.00369857	2.75993
GO:0002076	osteoblast development	Hdac5	0.0055544	0.00395135	24.7557
GO:0002076	osteoblast development	Hdac4	0.0055544	0.00395135	24.7557
GO:0006402	mRNA catabolic process	Zfp36	0.0055544	0.00395135	24.7557
GO:0006402	mRNA catabolic process	Hspa1a	0.0055544	0.00395135	24.7557
GO:0031295	T cell costimulation	Tnfsf13b	0.0055544	0.00395135	24.7557
GO:0031295	T cell costimulation	Tnfrsf13c	0.0055544	0.00395135	24.7557
GO:0045576	mast cell activation	Ndrg1	0.0055544	0.00395135	24.7557
GO:0045576	mast cell activation	Fcgr3	0.0055544	0.00395135	24.7557
GO:0050870	positive regulation of T cell activation	Cd47	0.0055544	0.00395135	24.7557
GO:0050870	positive regulation of T cell activation	Thy1	0.0055544	0.00395135	24.7557
GO:0001666	response to hypoxia	Nppc	0.00642587	0.00434589	10.1273
GO:0001666	response to hypoxia	Pml	0.00642587	0.00434589	10.1273
GO:0001666	response to hypoxia	Ucp2	0.00642587	0.00434589	10.1273
GO:0007264	small GTPase mediated signal transduction	Lrrk2	0.00646184	0.00436134	3.67833
GO:0007264	small GTPase mediated signal transduction	Rapgefl1	0.00646184	0.00436134	3.67833
GO:0007264	small GTPase mediated signal transduction	Rap2a	0.00646184	0.00436134	3.67833
GO:0007264	small GTPase mediated signal transduction	Arl5c	0.00646184	0.00436134	3.67833
GO:0007264	small GTPase mediated signal transduction	Arl11	0.00646184	0.00436134	3.67833
GO:0007264	small GTPase mediated signal transduction	Rhob	0.00646184	0.00436134	3.67833
GO:0007264	small GTPase mediated signal transduction	Ralgps2	0.00646184	0.00436134	3.67833
GO:0006032	chitin catabolic process	Chi3l1	0.00690181	0.00454537	22.2801
GO:0006032	chitin catabolic process	Bclp2	0.00690181	0.00454537	22.2801
GO:0007179	transforming growth factor beta receptor signaling pathway	Fos	0.00760696	0.00482239	9.54863
GO:0007179	transforming growth factor beta receptor signaling pathway	Pml	0.00760696	0.00482239	9.54863
GO:0007179	transforming growth factor beta receptor signaling pathway	Jun	0.00760696	0.00482239	9.54863
GO:0006783	heme biosynthetic process	Alad	0.00838555	0.00510516	20.2547
GO:0006783	heme biosynthetic process	Hmbs	0.00838555	0.00510516	20.2547
GO:0009409	response to cold	Adrb2	0.00838555	0.00510516	20.2547
GO:0009409	response to cold	Fos	0.00838555	0.00510516	20.2547
GO:0001782	B cell homeostasis	Tnfrsf13c	0.0100031	0.00562636	18.5668
GO:0001782	B cell homeostasis	Tnfsf13b	0.0100031	0.00562636	18.5668
GO:0007026	negative regulation of microtubule depolymerization	Clasp2	0.0100031	0.00562636	18.5668
GO:0007026	negative regulation of microtubule depolymerization	Mid1	0.0100031	0.00562636	18.5668
GO:0016265	death	F2r	0.0100031	0.00562636	18.5668
GO:0016265	death	Rag1	0.0100031	0.00562636	18.5668
GO:0051607	defense response to virus	Nlrc5	0.0100031	0.00562636	18.5668
GO:0051607	defense response to virus	Apobec1	0.0100031	0.00562636	18.5668
GO:0006508	proteolysis	Mmp27	0.0111357	0.00594647	2.48058
GO:0006508	proteolysis	Mcpt8	0.0111357	0.00594647	2.48058
GO:0006508	proteolysis	Adam8	0.0111357	0.00594647	2.48058
GO:0006508	proteolysis	Mmp8	0.0111357	0.00594647	2.48058
GO:0006508	proteolysis	Kel	0.0111357	0.00594647	2.48058
GO:0006508	proteolysis	Hgf	0.0111357	0.00594647	2.48058
GO:0006508	proteolysis	Ctsw	0.0111357	0.00594647	2.48058
GO:0006508	proteolysis	Cpm	0.0111357	0.00594647	2.48058
GO:0006508	proteolysis	Prss34	0.0111357	0.00594647	2.48058
GO:0006508	proteolysis	Tmprss3	0.0111357	0.00594647	2.48058
GO:0006508	proteolysis	Tinagl1	0.0111357	0.00594647	2.48058
GO:0005975	carbohydrate metabolic process	Chi3l1	0.0113057	0.00599176	3.75508
GO:0005975	carbohydrate metabolic process	Adpgk	0.0113057	0.00599176	3.75508
GO:0005975	carbohydrate metabolic process	Hyal2	0.0113057	0.00599176	3.75508
GO:0005975	carbohydrate metabolic process	Fuca1	0.0113057	0.00599176	3.75508
GO:0005975	carbohydrate metabolic process	Chst3	0.0113057	0.00599176	3.75508
GO:0005975	carbohydrate metabolic process	Bclp2	0.0113057	0.00599176	3.75508
GO:0045944	positive regulation of transcription from RNA polymerase II promoter	Fos	0.0115449	0.00605431	3.00069
GO:0045944	positive regulation of transcription from RNA polymerase II promoter	Arntl	0.0115449	0.00605431	3.00069
GO:0045944	positive regulation of transcription from RNA polymerase II promoter	Egr1	0.0115449	0.00605431	3.00069
GO:0045944	positive regulation of transcription from RNA polymerase II promoter	Klf4	0.0115449	0.00605431	3.00069
GO:0045944	positive regulation of transcription from RNA polymerase II promoter	Adrb2	0.0115449	0.00605431	3.00069
GO:0045944	positive regulation of transcription from RNA polymerase II promoter	Jun	0.0115449	0.00605431	3.00069
GO:0045944	positive regulation of transcription from RNA polymerase II promoter	Egr2	0.0115449	0.00605431	3.00069
GO:0045944	positive regulation of transcription from RNA polymerase II promoter	Klf6	0.0115449	0.00605431	3.00069
GO:0006461	protein complex assembly	Cd3d	0.0117518	0.00610737	17.1386
GO:0006461	protein complex assembly	Pml	0.0117518	0.00610737	17.1386
GO:0007204	elevation of cytosolic calcium ion concentration	Epor	0.0117518	0.00610737	17.1386
GO:0007204	elevation of cytosolic calcium ion concentration	Ccl3	0.0117518	0.00610737	17.1386
GO:0048169	regulation of long-term neuronal synaptic plasticity	Egr1	0.0117518	0.00610737	17.1386
GO:0048169	regulation of long-term neuronal synaptic plasticity	Snca	0.0117518	0.00610737	17.1386
GO:0051789	response to protein stimulus	Fos	0.0117518	0.00610737	17.1386
GO:0051789	response to protein stimulus	Egr1	0.0117518	0.00610737	17.1386
GO:0007399	nervous system development	Kat2a	0.011923	0.00615055	3.71336
GO:0007399	nervous system development	Ntng2	0.011923	0.00615055	3.71336
GO:0007399	nervous system development	Nr2f1	0.011923	0.00615055	3.71336
GO:0007399	nervous system development	Nrp1	0.011923	0.00615055	3.71336
GO:0007399	nervous system development	Enah	0.011923	0.00615055	3.71336
GO:0007399	nervous system development	Fos	0.011923	0.00615055	3.71336
GO:0042742	defense response to bacterium	H2-K1	0.014672	0.00676592	5.24239
GO:0042742	defense response to bacterium	Lyz2	0.014672	0.00676592	5.24239
GO:0042742	defense response to bacterium	H2-M3	0.014672	0.00676592	5.24239
GO:0042742	defense response to bacterium	Ccr5	0.014672	0.00676592	5.24239
GO:0030097	hemopoiesis	Ahsp	0.0154377	0.00691475	7.42671
GO:0030097	hemopoiesis	Txnrd2	0.0154377	0.00691475	7.42671
GO:0030097	hemopoiesis	Tal1	0.0154377	0.00691475	7.42671
GO:0030099	myeloid cell differentiation	Pml	0.0156333	0.00695139	14.8534
GO:0030099	myeloid cell differentiation	Tirap	0.0156333	0.00695139	14.8534
GO:0016568	chromatin modification	Dtx3l	0.0162407	0.0070619	4.06572
GO:0016568	chromatin modification	Hdac5	0.0162407	0.0070619	4.06572
GO:0016568	chromatin modification	Rag1	0.0162407	0.0070619	4.06572
GO:0016568	chromatin modification	Chd7	0.0162407	0.0070619	4.06572
GO:0016568	chromatin modification	Prkcb	0.0162407	0.0070619	4.06572
GO:0006936	muscle contraction	Fxyd1	0.0177611	0.00731823	13.9251
GO:0006936	muscle contraction	Mybpc2	0.0177611	0.00731823	13.9251
GO:0007595	lactation	Met	0.0177611	0.00731823	13.9251
GO:0007595	lactation	Ccnd1	0.0177611	0.00731823	13.9251
GO:0000305	response to oxygen radical	Txnrd2	0.0179532	0.00734872	111.401
GO:0001774	microglial cell activation	Snca	0.0179532	0.00734872	111.401
GO:0001956	positive regulation of neurotransmitter secretion	Snca	0.0179532	0.00734872	111.401
GO:0001971	negative regulation of activation of membrane attack complex	Cd59a	0.0179532	0.00734872	111.401
GO:0001993	regulation of systemic arterial blood pressure by norepinephrine-epinephrine	Adrb2	0.0179532	0.00734872	111.401
GO:0002032	desensitization of G-protein coupled receptor protein signaling pathway by arrestin	Adrb2	0.0179532	0.00734872	111.401
GO:0002335	mature B cell differentiation	Pou2f2	0.0179532	0.00734872	111.401
GO:0002476	antigen processing and presentation of endogenous peptide antigen via MHC class Ib	H2-M3	0.0179532	0.00734872	111.401
GO:0002860	positive regulation of natural killer cell mediated cytotoxicity directed against tumor cell target	Il12a	0.0179532	0.00734872	111.401
GO:0003056	regulation of vascular smooth muscle contraction	Chrm3	0.0179532	0.00734872	111.401
GO:0006027	glycosaminoglycan catabolic process	Lyve1	0.0179532	0.00734872	111.401
GO:0006198	cAMP catabolic process	Pde1b	0.0179532	0.00734872	111.401
GO:0006220	pyrimidine nucleotide metabolic process	Upp1	0.0179532	0.00734872	111.401
GO:0006401	RNA catabolic process	Oas2	0.0179532	0.00734872	111.401
GO:0007168	receptor guanylyl cyclase signaling pathway	Nppc	0.0179532	0.00734872	111.401
GO:0007260	tyrosine phosphorylation of STAT protein	F2r	0.0179532	0.00734872	111.401
GO:0009214	cyclic nucleotide catabolic process	Cnp	0.0179532	0.00734872	111.401
GO:0009629	response to gravity	Fos	0.0179532	0.00734872	111.401
GO:0009913	epidermal cell differentiation	Klf4	0.0179532	0.00734872	111.401
GO:0009956	radial pattern formation	Nr2f2	0.0179532	0.00734872	111.401
GO:0010039	response to iron ion	Ccnd1	0.0179532	0.00734872	111.401
GO:0010634	positive regulation of epithelial cell migration	Aqp1	0.0179532	0.00734872	111.401
GO:0014048	regulation of glutamate secretion	Snca	0.0179532	0.00734872	111.401
GO:0014829	vascular smooth muscle contraction	Acta2	0.0179532	0.00734872	111.401
GO:0021545	cranial nerve development	Chd7	0.0179532	0.00734872	111.401
GO:0021660	rhombomere 3 formation	Egr2	0.0179532	0.00734872	111.401
GO:0021666	rhombomere 5 formation	Egr2	0.0179532	0.00734872	111.401
GO:0030194	positive regulation of blood coagulation	F2r	0.0179532	0.00734872	111.401
GO:0030195	negative regulation of blood coagulation	Tspan8	0.0179532	0.00734872	111.401
GO:0030814	regulation of cAMP metabolic process	Timp2	0.0179532	0.00734872	111.401
GO:0032446	protein modification by small protein conjugation	Atg7	0.0179532	0.00734872	111.401
GO:0032486	Rap protein signal transduction	Rap2a	0.0179532	0.00734872	111.401
GO:0032727	positive regulation of interferon-alpha production	Ddx58	0.0179532	0.00734872	111.401
GO:0032792	negative regulation of CREB transcription factor activity	Ddit3	0.0179532	0.00734872	111.401
GO:0032964	collagen biosynthetic process	Col5a1	0.0179532	0.00734872	111.401
GO:0033574	response to testosterone stimulus	Ccnd2	0.0179532	0.00734872	111.401
GO:0033689	negative regulation of osteoblast proliferation	Eif2ak2	0.0179532	0.00734872	111.401
GO:0034599	cellular response to oxidative stress	Snca	0.0179532	0.00734872	111.401
GO:0035026	leading edge cell differentiation	Jun	0.0179532	0.00734872	111.401
GO:0040019	positive regulation of embryonic development	Rbm19	0.0179532	0.00734872	111.401
GO:0042178	xenobiotic catabolic process	Acsl1	0.0179532	0.00734872	111.401
GO:0042538	hyperosmotic salinity response	Aqp1	0.0179532	0.00734872	111.401
GO:0042694	muscle cell fate specification	Myl2	0.0179532	0.00734872	111.401
GO:0042789	mRNA transcription from RNA polymerase II promoter	Ddit3	0.0179532	0.00734872	111.401
GO:0043153	entrainment of circadian clock by photoperiod	Nr2f6	0.0179532	0.00734872	111.401
GO:0043623	cellular protein complex assembly	1110017D15Rik	0.0179532	0.00734872	111.401
GO:0045210	FasL biosynthetic process	Phlda1	0.0179532	0.00734872	111.401
GO:0045343	regulation of MHC class I biosynthetic process	Pml	0.0179532	0.00734872	111.401
GO:0045653	negative regulation of megakaryocyte differentiation	Hist1h4a	0.0179532	0.00734872	111.401
GO:0045667	regulation of osteoblast differentiation	Hemgn	0.0179532	0.00734872	111.401
GO:0046069	cGMP catabolic process	Pde1b	0.0179532	0.00734872	111.401
GO:0046108	uridine metabolic process	Upp1	0.0179532	0.00734872	111.401
GO:0046323	glucose import	Slc2a3	0.0179532	0.00734872	111.401
GO:0046549	retinal cone cell development	Thy1	0.0179532	0.00734872	111.401
GO:0048242	epinephrine secretion	Ly6e	0.0179532	0.00734872	111.401
GO:0048592	eye morphogenesis	Col5a1	0.0179532	0.00734872	111.401
GO:0050812	regulation of acyl-CoA biosynthetic process	Snca	0.0179532	0.00734872	111.401
GO:0050861	positive regulation of B cell receptor signaling pathway	Nfam1	0.0179532	0.00734872	111.401
GO:0050890	cognition	Chd7	0.0179532	0.00734872	111.401
GO:0051443	positive regulation of ubiquitin-protein ligase activity	Trib2	0.0179532	0.00734872	111.401
GO:0051897	positive regulation of protein kinase B signaling cascade	Igf1r	0.0179532	0.00734872	111.401
GO:0060291	long-term synaptic potentiation	Snca	0.0179532	0.00734872	111.401
GO:0006471	protein amino acid ADP-ribosylation	Art4	0.0200104	0.00789278	13.106
GO:0006471	protein amino acid ADP-ribosylation	Gnaq	0.0200104	0.00789278	13.106
GO:0018105	peptidyl-serine phosphorylation	Sbk1	0.0200104	0.00789278	13.106
GO:0018105	peptidyl-serine phosphorylation	Lrrk2	0.0200104	0.00789278	13.106
GO:0042060	wound healing	Aqp1	0.0200104	0.00789278	13.106
GO:0042060	wound healing	Klf6	0.0200104	0.00789278	13.106
GO:0042110	T cell activation	Hsh2d	0.0200104	0.00789278	13.106
GO:0042110	T cell activation	Cd3d	0.0200104	0.00789278	13.106
GO:0042113	B cell activation	Blnk	0.0200104	0.00789278	13.106
GO:0042113	B cell activation	Prkcb	0.0200104	0.00789278	13.106
GO:0051092	positive regulation of NF-kappaB transcription factor activity	Itgb2	0.0200104	0.00789278	13.106
GO:0051092	positive regulation of NF-kappaB transcription factor activity	Irak3	0.0200104	0.00789278	13.106
GO:0006979	response to oxidative stress	Neil1	0.0217787	0.00832973	6.55298
GO:0006979	response to oxidative stress	Ddit3	0.0217787	0.00832973	6.55298
GO:0006979	response to oxidative stress	Lrrk2	0.0217787	0.00832973	6.55298
GO:0008584	male gonad development	Csda	0.022379	0.00847211	12.3779
GO:0008584	male gonad development	Bik	0.022379	0.00847211	12.3779
GO:0010332	response to gamma radiation	Pml	0.022379	0.00847211	12.3779
GO:0010332	response to gamma radiation	Apobec1	0.022379	0.00847211	12.3779
GO:0030890	positive regulation of B cell proliferation	Tnfsf13b	0.022379	0.00847211	12.3779
GO:0030890	positive regulation of B cell proliferation	Tnfrsf13c	0.022379	0.00847211	12.3779
GO:0009952	anterior/posterior pattern formation	Lhx1	0.0230939	0.00863792	4.59384
GO:0009952	anterior/posterior pattern formation	Nr2f2	0.0230939	0.00863792	4.59384
GO:0009952	anterior/posterior pattern formation	Hipk1	0.0230939	0.00863792	4.59384
GO:0009952	anterior/posterior pattern formation	Btg2	0.0230939	0.00863792	4.59384
GO:0001525	angiogenesis	Nrp1	0.0239098	0.00882239	4.54697
GO:0001525	angiogenesis	Thy1	0.0239098	0.00882239	4.54697
GO:0001525	angiogenesis	Hspg2	0.0239098	0.00882239	4.54697
GO:0001525	angiogenesis	Jun	0.0239098	0.00882239	4.54697
GO:0030154	cell differentiation	Gadd45g	0.024671	0.00899003	2.32085
GO:0030154	cell differentiation	Ntng2	0.024671	0.00899003	2.32085
GO:0030154	cell differentiation	Strbp	0.024671	0.00899003	2.32085
GO:0030154	cell differentiation	Rnf114	0.024671	0.00899003	2.32085
GO:0030154	cell differentiation	Nrp1	0.024671	0.00899003	2.32085
GO:0030154	cell differentiation	Fcrla	0.024671	0.00899003	2.32085
GO:0030154	cell differentiation	Hemgn	0.024671	0.00899003	2.32085
GO:0030154	cell differentiation	Enah	0.024671	0.00899003	2.32085
GO:0030154	cell differentiation	Csrp2	0.024671	0.00899003	2.32085
GO:0030154	cell differentiation	Klf4	0.024671	0.00899003	2.32085
GO:0006917	induction of apoptosis	Pml	0.0247441	0.0090059	4.50104
GO:0006917	induction of apoptosis	Phlda1	0.0247441	0.0090059	4.50104
GO:0006917	induction of apoptosis	Bik	0.0247441	0.0090059	4.50104
GO:0006917	induction of apoptosis	Dffb	0.0247441	0.0090059	4.50104
GO:0007409	axonogenesis	Igf1r	0.0267251	0.00942229	6.0764
GO:0007409	axonogenesis	Ntng2	0.0267251	0.00942229	6.0764
GO:0007409	axonogenesis	Cnp	0.0267251	0.00942229	6.0764
GO:0002474	antigen processing and presentation of peptide antigen via MHC class I	H2-K1	0.0274645	0.0095711	11.1401
GO:0002474	antigen processing and presentation of peptide antigen via MHC class I	H2-D1	0.0274645	0.0095711	11.1401
GO:0016525	negative regulation of angiogenesis	Pml	0.0274645	0.0095711	11.1401
GO:0016525	negative regulation of angiogenesis	Cd59a	0.0274645	0.0095711	11.1401
GO:0019233	sensory perception of pain	Aqp1	0.0274645	0.0095711	11.1401
GO:0019233	sensory perception of pain	Mapk3	0.0274645	0.0095711	11.1401
GO:0035264	multicellular organism growth	Akp3	0.0274645	0.0095711	11.1401
GO:0035264	multicellular organism growth	Kat2a	0.0274645	0.0095711	11.1401
GO:0030336	negative regulation of cell migration	Rap2a	0.0301769	0.0100887	10.6096
GO:0030336	negative regulation of cell migration	Thy1	0.0301769	0.0100887	10.6096
GO:0009987	cellular process	Jun	0.0329995	0.0105845	10.1273
GO:0009987	cellular process	Junb	0.0329995	0.0105845	10.1273
GO:0001705	ectoderm formation	Lhx1	0.0357455	0.0110297	55.7004
GO:0002223	stimulatory C-type lectin receptor signaling pathway	Klre1	0.0357455	0.0110297	55.7004
GO:0006638	neutral lipid metabolic process	Snca	0.0357455	0.0110297	55.7004
GO:0006796	phosphate metabolic process	Ppa1	0.0357455	0.0110297	55.7004
GO:0007529	establishment of synaptic specificity at neuromuscular junction	F2r	0.0357455	0.0110297	55.7004
GO:0007622	rhythmic behavior	Egr2	0.0357455	0.0110297	55.7004
GO:0009082	branched chain family amino acid biosynthetic process	Bcat1	0.0357455	0.0110297	55.7004
GO:0014068	positive regulation of phosphoinositide 3-kinase cascade	F2r	0.0357455	0.0110297	55.7004
GO:0015670	carbon dioxide transport	Rhag	0.0357455	0.0110297	55.7004
GO:0016554	cytidine to uridine editing	Apobec1	0.0357455	0.0110297	55.7004
GO:0021670	lateral ventricle development	Aqp1	0.0357455	0.0110297	55.7004
GO:0030208	dermatan sulfate biosynthetic process	Chst12	0.0357455	0.0110297	55.7004
GO:0030431	sleep	Fos	0.0357455	0.0110297	55.7004
GO:0030540	female genitalia development	Chd7	0.0357455	0.0110297	55.7004
GO:0030828	positive regulation of cGMP biosynthetic process	Nppc	0.0357455	0.0110297	55.7004
GO:0030857	negative regulation of epithelial cell differentiation	Ccnd1	0.0357455	0.0110297	55.7004
GO:0030948	negative regulation of vascular endothelial growth factor receptor signaling pathway	Cd59a	0.0357455	0.0110297	55.7004
GO:0031401	positive regulation of protein modification process	Atg7	0.0357455	0.0110297	55.7004
GO:0031953	negative regulation of protein amino acid autophosphorylation	Jun	0.0357455	0.0110297	55.7004
GO:0032695	negative regulation of interleukin-12 production	Irak3	0.0357455	0.0110297	55.7004
GO:0032781	positive regulation of ATPase activity	Myl4	0.0357455	0.0110297	55.7004
GO:0032874	positive regulation of stress-activated MAPK cascade	Mid1	0.0357455	0.0110297	55.7004
GO:0042095	interferon-gamma biosynthetic process	Gadd45g	0.0357455	0.0110297	55.7004
GO:0042270	protection from natural killer cell mediated cytotoxicity	Tap1	0.0357455	0.0110297	55.7004
GO:0042594	response to starvation	Atg7	0.0357455	0.0110297	55.7004
GO:0043030	regulation of macrophage activation	Snca	0.0357455	0.0110297	55.7004
GO:0043547	positive regulation of GTPase activity	Thy1	0.0357455	0.0110297	55.7004
GO:0045063	T-helper 1 cell differentiation	Gadd45g	0.0357455	0.0110297	55.7004
GO:0045082	positive regulation of interleukin-10 biosynthetic process	Irf4	0.0357455	0.0110297	55.7004
GO:0045368	positive regulation of interleukin-13 biosynthetic process	Irf4	0.0357455	0.0110297	55.7004
GO:0045542	positive regulation of cholesterol biosynthetic process	Abcg4	0.0357455	0.0110297	55.7004
GO:0045634	regulation of melanocyte differentiation	Gnaq	0.0357455	0.0110297	55.7004
GO:0045657	positive regulation of monocyte differentiation	Jun	0.0357455	0.0110297	55.7004
GO:0045823	positive regulation of heart contraction	Adrb2	0.0357455	0.0110297	55.7004
GO:0045907	positive regulation of vasoconstriction	F2r	0.0357455	0.0110297	55.7004
GO:0045986	negative regulation of smooth muscle contraction	Adrb2	0.0357455	0.0110297	55.7004
GO:0046427	positive regulation of JAK-STAT cascade	F2r	0.0357455	0.0110297	55.7004
GO:0047484	regulation of response to osmotic stress	Gypa	0.0357455	0.0110297	55.7004
GO:0048730	epidermis morphogenesis	Klf4	0.0357455	0.0110297	55.7004
GO:0050806	positive regulation of synaptic transmission	Snca	0.0357455	0.0110297	55.7004
GO:0051602	response to electrical stimulus	Btg2	0.0357455	0.0110297	55.7004
GO:0051928	positive regulation of calcium ion transport	F2r	0.0357455	0.0110297	55.7004
GO:0055013	cardiac muscle cell development	Atg7	0.0357455	0.0110297	55.7004
GO:0009636	response to toxin	Fos	0.03593	0.0110584	9.68702
GO:0009636	response to toxin	Ces3	0.03593	0.0110584	9.68702
GO:0043065	positive regulation of apoptosis	Adrb2	0.0416769	0.0118997	5.14157
GO:0043065	positive regulation of apoptosis	Sox4	0.0416769	0.0118997	5.14157
GO:0043065	positive regulation of apoptosis	Ddit3	0.0416769	0.0118997	5.14157
GO:0003007	heart morphogenesis	Chd7	0.0421063	0.0119577	8.91206
GO:0003007	heart morphogenesis	Col5a1	0.0421063	0.0119577	8.91206
GO:0007015	actin filament organization	Sirpa	0.0421063	0.0119577	8.91206
GO:0007015	actin filament organization	Enah	0.0421063	0.0119577	8.91206
GO:0048666	neuron development	Dgkg	0.0421063	0.0119577	8.91206
GO:0048666	neuron development	Nr2f6	0.0421063	0.0119577	8.91206
GO:0006457	protein folding	Ahsp	0.0442247	0.0122349	3.7763
GO:0006457	protein folding	Dnajb9	0.0442247	0.0122349	3.7763
GO:0006457	protein folding	Nktr	0.0442247	0.0122349	3.7763
GO:0006457	protein folding	Hspa9	0.0442247	0.0122349	3.7763
GO:0051260	protein homooligomerization	Alad	0.0453478	0.0123762	8.56929
GO:0051260	protein homooligomerization	Ccdc88c	0.0453478	0.0123762	8.56929
GO:0030183	B cell differentiation	Nfam1	0.0486888	0.0127747	8.25191
GO:0030183	B cell differentiation	Rag1	0.0486888	0.0127747	8.25191
GO:0042552	myelination	Cldn1	0.0486888	0.0127747	8.25191
GO:0042552	myelination	Egr2	0.0486888	0.0127747	8.25191
GO:0006338	chromatin remodeling	Klf1	0.0521273	0.013154	7.95719
GO:0006338	chromatin remodeling	Hdac4	0.0521273	0.013154	7.95719
GO:0007628	adult walking behavior	Chd7	0.0521273	0.013154	7.95719
GO:0007628	adult walking behavior	Atg7	0.0521273	0.013154	7.95719
GO:0006974	response to DNA damage stimulus	Btg2	0.0526776	0.013212	3.01083
GO:0006974	response to DNA damage stimulus	Dtx3l	0.0526776	0.013212	3.01083
GO:0006974	response to DNA damage stimulus	Mapk3	0.0526776	0.013212	3.01083
GO:0006974	response to DNA damage stimulus	Gadd45a	0.0526776	0.013212	3.01083
GO:0006974	response to DNA damage stimulus	Ccnd1	0.0526776	0.013212	3.01083
GO:0000320	re-entry into mitotic cell cycle	Ccnd1	0.0533784	0.0132849	37.1336
GO:0001661	conditioned taste aversion	Fos	0.0533784	0.0132849	37.1336
GO:0001706	endoderm formation	Lhx1	0.0533784	0.0132849	37.1336
GO:0001805	positive regulation of type III hypersensitivity	Fcgr3	0.0533784	0.0132849	37.1336
GO:0002024	diet induced thermogenesis	Adrb2	0.0533784	0.0132849	37.1336
GO:0002025	vasodilation by norepinephrine-epinephrine involved in regulation of systemic arterial blood pressure	Adrb2	0.0533784	0.0132849	37.1336
GO:0002328	pro-B cell differentiation	Sox4	0.0533784	0.0132849	37.1336
GO:0002839	positive regulation of immune response to tumor cell	H60a	0.0533784	0.0132849	37.1336
GO:0006004	fucose metabolic process	Fuca1	0.0533784	0.0132849	37.1336
GO:0006670	sphingosine metabolic process	Ppap2a	0.0533784	0.0132849	37.1336
GO:0006873	cellular ion homeostasis	Rhag	0.0533784	0.0132849	37.1336
GO:0006883	cellular sodium ion homeostasis	Tmprss3	0.0533784	0.0132849	37.1336
GO:0006926	virus-infected cell apoptosis	Eif2ak2	0.0533784	0.0132849	37.1336
GO:0007016	cytoskeletal anchoring at plasma membrane	Gypa	0.0533784	0.0132849	37.1336
GO:0007098	centrosome cycle	Gadd45a	0.0533784	0.0132849	37.1336
GO:0007215	glutamate signaling pathway	Gnaq	0.0533784	0.0132849	37.1336
GO:0007262	STAT protein nuclear translocation	F2r	0.0533784	0.0132849	37.1336
GO:0007638	mechanosensory behavior	Strbp	0.0533784	0.0132849	37.1336
GO:0008228	opsonization	Cd47	0.0533784	0.0132849	37.1336
GO:0010043	response to zinc ion	Apobec1	0.0533784	0.0132849	37.1336
GO:0014902	myotube differentiation	Met	0.0533784	0.0132849	37.1336
GO:0015696	ammonium transport	Rhag	0.0533784	0.0132849	37.1336
GO:0019884	antigen processing and presentation of exogenous antigen	Psme1	0.0533784	0.0132849	37.1336
GO:0019885	antigen processing and presentation of endogenous peptide antigen via MHC class I	Tap1	0.0533784	0.0132849	37.1336
GO:0019941	modification-dependent protein catabolic process	Ube2l6	0.0533784	0.0132849	37.1336
GO:0021860	pyramidal neuron development	Atg7	0.0533784	0.0132849	37.1336
GO:0030104	water homeostasis	Aqp1	0.0533784	0.0132849	37.1336
GO:0030177	positive regulation of Wnt receptor signaling pathway	Sox4	0.0533784	0.0132849	37.1336
GO:0031077	post-embryonic camera-type eye development	Klf4	0.0533784	0.0132849	37.1336
GO:0031623	receptor internalization	Snca	0.0533784	0.0132849	37.1336
GO:0031649	heat generation	Adrb2	0.0533784	0.0132849	37.1336
GO:0032651	regulation of interleukin-1 beta production	F2r	0.0533784	0.0132849	37.1336
GO:0035067	negative regulation of histone acetylation	Snca	0.0533784	0.0132849	37.1336
GO:0035284	brain segmentation	Egr2	0.0533784	0.0132849	37.1336
GO:0042471	ear morphogenesis	Chd7	0.0533784	0.0132849	37.1336
GO:0042633	hair cycle	Mpzl3	0.0533784	0.0132849	37.1336
GO:0042832	defense response to protozoan	Il12a	0.0533784	0.0132849	37.1336
GO:0043032	positive regulation of macrophage activation	H60a	0.0533784	0.0132849	37.1336
GO:0043068	positive regulation of programmed cell death	Lrrk2	0.0533784	0.0132849	37.1336
GO:0043392	negative regulation of DNA binding	Jun	0.0533784	0.0132849	37.1336
GO:0043393	regulation of protein binding	Hdac4	0.0533784	0.0132849	37.1336
GO:0043405	regulation of MAP kinase activity	Trib2	0.0533784	0.0132849	37.1336
GO:0043584	nose development	Chd7	0.0533784	0.0132849	37.1336
GO:0045916	negative regulation of complement activation	Cd59a	0.0533784	0.0132849	37.1336
GO:0048513	organ development	Nppc	0.0533784	0.0132849	37.1336
GO:0048661	positive regulation of smooth muscle cell proliferation	Jun	0.0533784	0.0132849	37.1336
GO:0050779	RNA destabilization	Zfp36	0.0533784	0.0132849	37.1336
GO:0050832	defense response to fungus	Cotl1	0.0533784	0.0132849	37.1336
GO:0050872	white fat cell differentiation	1100001G20Rik	0.0533784	0.0132849	37.1336
GO:0051291	protein heterooligomerization	Igf1r	0.0533784	0.0132849	37.1336
GO:0051457	maintenance of protein location in nucleus	Pml	0.0533784	0.0132849	37.1336
GO:0006952	defense response	Ifi47	0.0545897	0.0134425	3.53653
GO:0006952	defense response	Tlr1	0.0545897	0.0134425	3.53653
GO:0006952	defense response	Tap1	0.0545897	0.0134425	3.53653
GO:0006952	defense response	Ccr5	0.0545897	0.0134425	3.53653
GO:0016358	dendrite development	Lst1	0.0556613	0.0135793	7.68281
GO:0016358	dendrite development	Nrp1	0.0556613	0.0135793	7.68281
GO:0007275	multicellular organismal development	Gadd45g	0.0564899	0.0136833	1.83086
GO:0007275	multicellular organismal development	Rbm19	0.0564899	0.0136833	1.83086
GO:0007275	multicellular organismal development	Ntng2	0.0564899	0.0136833	1.83086
GO:0007275	multicellular organismal development	Rnf114	0.0564899	0.0136833	1.83086
GO:0007275	multicellular organismal development	Strbp	0.0564899	0.0136833	1.83086
GO:0007275	multicellular organismal development	Itgb2	0.0564899	0.0136833	1.83086
GO:0007275	multicellular organismal development	Nrp1	0.0564899	0.0136833	1.83086
GO:0007275	multicellular organismal development	Tbx6	0.0564899	0.0136833	1.83086
GO:0007275	multicellular organismal development	Met	0.0564899	0.0136833	1.83086
GO:0007275	multicellular organismal development	Hemgn	0.0564899	0.0136833	1.83086
GO:0007275	multicellular organismal development	Enah	0.0564899	0.0136833	1.83086
GO:0007275	multicellular organismal development	Tal1	0.0564899	0.0136833	1.83086
GO:0007275	multicellular organismal development	Csrp2	0.0564899	0.0136833	1.83086
GO:0000902	cell morphogenesis	Lst1	0.0630075	0.0144524	7.18714
GO:0000902	cell morphogenesis	Hgf	0.0630075	0.0144524	7.18714
GO:0001843	neural tube closure	Kat2a	0.066816	0.0148652	6.96255
GO:0001843	neural tube closure	Enah	0.066816	0.0148652	6.96255
GO:0000289	nuclear-transcribed mRNA poly(A) tail shortening	Zfp36	0.0708533	0.0152765	27.8502
GO:0000303	response to superoxide	Ucp2	0.0708533	0.0152765	27.8502
GO:0001788	antibody-dependent cellular cytotoxicity	Fcgr3	0.0708533	0.0152765	27.8502
GO:0001820	serotonin secretion	Fcgr3	0.0708533	0.0152765	27.8502
GO:0001895	retina homeostasis	Whrn	0.0708533	0.0152765	27.8502
GO:0001945	lymph vessel development	Nr2f2	0.0708533	0.0152765	27.8502
GO:0006610	ribosomal protein import into nucleus	Ipo11	0.0708533	0.0152765	27.8502
GO:0006651	diacylglycerol biosynthetic process	Ppap2a	0.0708533	0.0152765	27.8502
GO:0007182	common-partner SMAD protein phosphorylation	Pml	0.0708533	0.0152765	27.8502
GO:0008295	spermidine biosynthetic process	Srm	0.0708533	0.0152765	27.8502
GO:0008333	endosome to lysosome transport	Rhob	0.0708533	0.0152765	27.8502
GO:0014037	Schwann cell differentiation	Egr2	0.0708533	0.0152765	27.8502
GO:0015804	neutral amino acid transport	Slc43a1	0.0708533	0.0152765	27.8502
GO:0015908	fatty acid transport	Acsl1	0.0708533	0.0152765	27.8502
GO:0016322	neuron remodeling	Gnaq	0.0708533	0.0152765	27.8502
GO:0016556	mRNA modification	Apobec1	0.0708533	0.0152765	27.8502
GO:0020027	hemoglobin metabolic process	Ahsp	0.0708533	0.0152765	27.8502
GO:0021569	rhombomere 3 development	Egr2	0.0708533	0.0152765	27.8502
GO:0021612	facial nerve structural organization	Egr2	0.0708533	0.0152765	27.8502
GO:0022409	positive regulation of cell-cell adhesion	Cd47	0.0708533	0.0152765	27.8502
GO:0030010	establishment of cell polarity	Igf1r	0.0708533	0.0152765	27.8502
GO:0030501	positive regulation of bone mineralization	Adrb2	0.0708533	0.0152765	27.8502
GO:0030838	positive regulation of actin filament polymerization	Cdc42ep2	0.0708533	0.0152765	27.8502
GO:0031396	regulation of protein ubiquitination	Atg7	0.0708533	0.0152765	27.8502
GO:0032020	ISG15-protein conjugation	Ube2l6	0.0708533	0.0152765	27.8502
GO:0042116	macrophage activation	Tlr1	0.0708533	0.0152765	27.8502
GO:0042271	susceptibility to natural killer cell mediated cytotoxicity	H60a	0.0708533	0.0152765	27.8502
GO:0042416	dopamine biosynthetic process	Snca	0.0708533	0.0152765	27.8502
GO:0043542	endothelial cell migration	Itgb2	0.0708533	0.0152765	27.8502
GO:0045599	negative regulation of fat cell differentiation	Trib2	0.0708533	0.0152765	27.8502
GO:0045672	positive regulation of osteoclast differentiation	Ccl3	0.0708533	0.0152765	27.8502
GO:0045727	positive regulation of translation	Fam129a	0.0708533	0.0152765	27.8502
GO:0045787	positive regulation of cell cycle	Trim21	0.0708533	0.0152765	27.8502
GO:0048255	mRNA stabilization	Apobec1	0.0708533	0.0152765	27.8502
GO:0048488	synaptic vesicle endocytosis	Snca	0.0708533	0.0152765	27.8502
GO:0048814	regulation of dendrite morphogenesis	Rap2a	0.0708533	0.0152765	27.8502
GO:0048843	negative regulation of axon extension involved in axon guidance	Nrp1	0.0708533	0.0152765	27.8502
GO:0050672	negative regulation of lymphocyte proliferation	Lst1	0.0708533	0.0152765	27.8502
GO:0050771	negative regulation of axonogenesis	Thy1	0.0708533	0.0152765	27.8502
GO:0050953	sensory perception of light stimulus	Whrn	0.0708533	0.0152765	27.8502
GO:0050965	detection of temperature stimulus involved in sensory perception of pain	Nr2f6	0.0708533	0.0152765	27.8502
GO:0051090	regulation of transcription factor activity	Mapk3	0.0708533	0.0152765	27.8502
GO:0051898	negative regulation of protein kinase B signaling cascade	Igf1r	0.0708533	0.0152765	27.8502
GO:0055003	cardiac myofibril assembly	Myl2	0.0708533	0.0152765	27.8502
GO:0060047	heart contraction	Myl2	0.0708533	0.0152765	27.8502
GO:0006333	chromatin assembly or disassembly	Chd3	0.07876	0.0163981	6.36576
GO:0006333	chromatin assembly or disassembly	Chd7	0.07876	0.0163981	6.36576
GO:0016042	lipid catabolic process	Pafah1b3	0.082758	0.0169365	3.93179
GO:0016042	lipid catabolic process	Plbd1	0.082758	0.0169365	3.93179
GO:0016042	lipid catabolic process	Nceh1	0.082758	0.0169365	3.93179
GO:0006412	translation	Abtb1	0.0859987	0.0173595	2.37023
GO:0006412	translation	Eif2ak2	0.0859987	0.0173595	2.37023
GO:0006412	translation	Mrps18b	0.0859987	0.0173595	2.37023
GO:0006412	translation	Rpl3l	0.0859987	0.0173595	2.37023
GO:0006412	translation	Gspt2	0.0859987	0.0173595	2.37023
GO:0006412	translation	Itgam	0.0859987	0.0173595	2.37023
GO:0002028	regulation of sodium ion transport	Adrb2	0.0881716	0.0176368	22.2801
GO:0006519	cellular amino acid and derivative metabolic process	Otub2	0.0881716	0.0176368	22.2801
GO:0007600	sensory perception	Arrdc3	0.0881716	0.0176368	22.2801
GO:0010224	response to UV-B	Il12a	0.0881716	0.0176368	22.2801
GO:0021680	cerebellar Purkinje cell layer development	Atg7	0.0881716	0.0176368	22.2801
GO:0021884	forebrain neuron development	Gnaq	0.0881716	0.0176368	22.2801
GO:0030278	regulation of ossification	Egr2	0.0881716	0.0176368	22.2801
GO:0032720	negative regulation of tumor necrosis factor production	Irak3	0.0881716	0.0176368	22.2801
GO:0033151	V(D)J recombination	Rag1	0.0881716	0.0176368	22.2801
GO:0033327	Leydig cell differentiation	Ccnd1	0.0881716	0.0176368	22.2801
GO:0040008	regulation of growth	Ogfr	0.0881716	0.0176368	22.2801
GO:0042177	negative regulation of protein catabolic process	Irak3	0.0881716	0.0176368	22.2801
GO:0042221	response to chemical stimulus	Klf4	0.0881716	0.0176368	22.2801
GO:0042415	norepinephrine metabolic process	Ly6e	0.0881716	0.0176368	22.2801
GO:0043388	positive regulation of DNA binding	Irf4	0.0881716	0.0176368	22.2801
GO:0043408	regulation of MAPKKK cascade	Timp2	0.0881716	0.0176368	22.2801
GO:0045404	positive regulation of interleukin-4 biosynthetic process	Irf4	0.0881716	0.0176368	22.2801
GO:0045638	negative regulation of myeloid cell differentiation	Zfp36	0.0881716	0.0176368	22.2801
GO:0045807	positive regulation of endocytosis	Snca	0.0881716	0.0176368	22.2801
GO:0048384	retinoic acid receptor signaling pathway	Pml	0.0881716	0.0176368	22.2801
GO:0048489	synaptic vesicle transport	Snca	0.0881716	0.0176368	22.2801
GO:0048568	embryonic organ development	Ddit3	0.0881716	0.0176368	22.2801
GO:0050729	positive regulation of inflammatory response	Cd47	0.0881716	0.0176368	22.2801
GO:0051716	cellular response to stimulus	Eif2b3	0.0881716	0.0176368	22.2801
GO:0000187	activation of MAPK activity	Met	0.0958269	0.0185747	5.71286
GO:0000187	activation of MAPK activity	Hgf	0.0958269	0.0185747	5.71286
GO:0008344	adult locomotory behavior	Snca	0.0958269	0.0185747	5.71286
GO:0008344	adult locomotory behavior	Cnp	0.0958269	0.0185747	5.71286
GO:0043524	negative regulation of neuron apoptosis	F2r	0.100286	0.0190948	5.57004
GO:0043524	negative regulation of neuron apoptosis	Snca	0.100286	0.0190948	5.57004
GO:0001568	blood vessel development	Chd7	0.104818	0.0196048	5.43418
GO:0001568	blood vessel development	Col5a1	0.104818	0.0196048	5.43418
GO:0000086	G2/M transition of mitotic cell cycle	Gadd45a	0.105335	0.0196618	18.5668
GO:0000278	mitotic cell cycle	Plk2	0.105335	0.0196618	18.5668
GO:0001933	negative regulation of protein amino acid phosphorylation	Fam129a	0.105335	0.0196618	18.5668
GO:0001937	negative regulation of endothelial cell proliferation	Nr2f2	0.105335	0.0196618	18.5668
GO:0006221	pyrimidine nucleotide biosynthetic process	Cad	0.105335	0.0196618	18.5668
GO:0006308	DNA catabolic process	Dnase1l1	0.105335	0.0196618	18.5668
GO:0006376	mRNA splice site selection	Celf2	0.105335	0.0196618	18.5668
GO:0006805	xenobiotic metabolic process	Nceh1	0.105335	0.0196618	18.5668
GO:0008015	blood circulation	Chd7	0.105335	0.0196618	18.5668
GO:0009948	anterior/posterior axis specification	Lhx1	0.105335	0.0196618	18.5668
GO:0015807	L-amino acid transport	Slc43a1	0.105335	0.0196618	18.5668
GO:0030517	negative regulation of axon extension	Nrp1	0.105335	0.0196618	18.5668
GO:0031668	cellular response to extracellular stimulus	Fos	0.105335	0.0196618	18.5668
GO:0035121	tail morphogenesis	Akp3	0.105335	0.0196618	18.5668
GO:0042158	lipoprotein biosynthetic process	Apobec1	0.105335	0.0196618	18.5668
GO:0042220	response to cocaine	Hdac5	0.105335	0.0196618	18.5668
GO:0042953	lipoprotein transport	Apobec1	0.105335	0.0196618	18.5668
GO:0045445	myoblast differentiation	Csrp2	0.105335	0.0196618	18.5668
GO:0045577	regulation of B cell differentiation	Nfam1	0.105335	0.0196618	18.5668
GO:0045648	positive regulation of erythrocyte differentiation	Tal1	0.105335	0.0196618	18.5668
GO:0045885	positive regulation of survival gene product expression	Tnfsf13b	0.105335	0.0196618	18.5668
GO:0045930	negative regulation of mitotic cell cycle	Pml	0.105335	0.0196618	18.5668
GO:0050860	negative regulation of T cell receptor signaling pathway	Thy1	0.105335	0.0196618	18.5668
GO:0050873	brown fat cell differentiation	Adrb2	0.105335	0.0196618	18.5668
GO:0051209	release of sequestered calcium ion into cytosol	F2r	0.105335	0.0196618	18.5668
GO:0051262	protein tetramerization	Igf1r	0.105335	0.0196618	18.5668
GO:0060136	embryonic process involved in female pregnancy	Junb	0.105335	0.0196618	18.5668
GO:0007229	integrin-mediated signaling pathway	Adam8	0.108735	0.0200995	3.51792
GO:0007229	integrin-mediated signaling pathway	Itgb2	0.108735	0.0200995	3.51792
GO:0007229	integrin-mediated signaling pathway	Itgam	0.108735	0.0200995	3.51792
GO:0007160	cell-matrix adhesion	Sirpa	0.109422	0.0201868	5.3048
GO:0007160	cell-matrix adhesion	Itgb2	0.109422	0.0201868	5.3048
GO:0045165	cell fate commitment	Pml	0.118838	0.021351	5.06367
GO:0045165	cell fate commitment	Tal1	0.118838	0.021351	5.06367
GO:0001812	positive regulation of type I hypersensitivity	Fcgr3	0.122344	0.021769	15.9144
GO:0006939	smooth muscle contraction	Chrm3	0.122344	0.021769	15.9144
GO:0006970	response to osmotic stress	Apobec1	0.122344	0.021769	15.9144
GO:0007250	activation of NF-kappaB-inducing kinase activity	Tlr1	0.122344	0.021769	15.9144
GO:0007413	axonal fasciculation	Nrp1	0.122344	0.021769	15.9144
GO:0009267	cellular response to starvation	Tnrc6a	0.122344	0.021769	15.9144
GO:0014059	regulation of dopamine secretion	Snca	0.122344	0.021769	15.9144
GO:0030279	negative regulation of ossification	Adrb2	0.122344	0.021769	15.9144
GO:0030595	leukocyte chemotaxis	Il16	0.122344	0.021769	15.9144
GO:0032355	response to estradiol stimulus	Ccnd2	0.122344	0.021769	15.9144
GO:0043193	positive regulation of gene-specific transcription	Nr2f2	0.122344	0.021769	15.9144
GO:0043409	negative regulation of MAPKKK cascade	Igf1r	0.122344	0.021769	15.9144
GO:0043488	regulation of mRNA stability	Zfp36	0.122344	0.021769	15.9144
GO:0045410	positive regulation of interleukin-6 biosynthetic process	Tlr1	0.122344	0.021769	15.9144
GO:0046328	regulation of JNK cascade	Rap2a	0.122344	0.021769	15.9144
GO:0048011	nerve growth factor receptor signaling pathway	Raf1	0.122344	0.021769	15.9144
GO:0060048	cardiac muscle contraction	Myl4	0.122344	0.021769	15.9144
GO:0008360	regulation of cell shape	Lst1	0.123648	0.0219224	4.95114
GO:0008360	regulation of cell shape	Cdc42ep2	0.123648	0.0219224	4.95114
GO:0006915	apoptosis	Bcap29	0.126386	0.0222411	2.00464
GO:0006915	apoptosis	Phlda1	0.126386	0.0222411	2.00464
GO:0006915	apoptosis	Raf1	0.126386	0.0222411	2.00464
GO:0006915	apoptosis	Prkcb	0.126386	0.0222411	2.00464
GO:0006915	apoptosis	Dffb	0.126386	0.0222411	2.00464
GO:0006915	apoptosis	Irak3	0.126386	0.0222411	2.00464
GO:0006915	apoptosis	Gadd45g	0.126386	0.0222411	2.00464
GO:0006874	cellular calcium ion homeostasis	Fxyd1	0.133461	0.0230429	4.74046
GO:0006874	cellular calcium ion homeostasis	Prkcb	0.133461	0.0230429	4.74046
GO:0007126	meiosis	Rsph1	0.138461	0.0235916	4.6417
GO:0007126	meiosis	Clasp2	0.138461	0.0235916	4.6417
GO:0007596	blood coagulation	F2rl3	0.138461	0.0235916	4.6417
GO:0007596	blood coagulation	Gp5	0.138461	0.0235916	4.6417
GO:0001655	urogenital system development	Lhx1	0.139201	0.0236716	13.9251
GO:0001798	positive regulation of type IIa hypersensitivity	Fcgr3	0.139201	0.0236716	13.9251
GO:0002237	response to molecule of bacterial origin	H2-M3	0.139201	0.0236716	13.9251
GO:0006672	ceramide metabolic process	Ppap2a	0.139201	0.0236716	13.9251
GO:0006983	ER overload response	Ddit3	0.139201	0.0236716	13.9251
GO:0009083	branched chain family amino acid catabolic process	Bcat1	0.139201	0.0236716	13.9251
GO:0009725	response to hormone stimulus	Aqp1	0.139201	0.0236716	13.9251
GO:0021915	neural tube development	Akp3	0.139201	0.0236716	13.9251
GO:0032526	response to retinoic acid	Klf4	0.139201	0.0236716	13.9251
GO:0043249	erythrocyte maturation	Klf1	0.139201	0.0236716	13.9251
GO:0043407	negative regulation of MAP kinase activity	Irak3	0.139201	0.0236716	13.9251
GO:0045059	positive thymic T cell selection	Cd3d	0.139201	0.0236716	13.9251
GO:0045785	positive regulation of cell adhesion	Il12a	0.139201	0.0236716	13.9251
GO:0050930	induction of positive chemotaxis	Il16	0.139201	0.0236716	13.9251
GO:0030182	neuron differentiation	Tubb2b	0.153821	0.0251902	4.36866
GO:0030182	neuron differentiation	Btg2	0.153821	0.0251902	4.36866
GO:0001508	regulation of action potential	Gnaq	0.155907	0.0253978	12.3779
GO:0002062	chondrocyte differentiation	Hspg2	0.155907	0.0253978	12.3779
GO:0007586	digestion	Chrm3	0.155907	0.0253978	12.3779
GO:0009617	response to bacterium	Cd47	0.155907	0.0253978	12.3779
GO:0016573	histone acetylation	Kat2a	0.155907	0.0253978	12.3779
GO:0017157	regulation of exocytosis	40426	0.155907	0.0253978	12.3779
GO:0021537	telencephalon development	Kat2a	0.155907	0.0253978	12.3779
GO:0021702	cerebellar Purkinje cell differentiation	Lhx1	0.155907	0.0253978	12.3779
GO:0030316	osteoclast differentiation	Junb	0.155907	0.0253978	12.3779
GO:0030433	ER-associated protein catabolic process	Dnajb2	0.155907	0.0253978	12.3779
GO:0031047	gene silencing by RNA	Adar	0.155907	0.0253978	12.3779
GO:0031532	actin cytoskeleton reorganization	Rap2a	0.155907	0.0253978	12.3779
GO:0035162	embryonic hemopoiesis	Klf1	0.155907	0.0253978	12.3779
GO:0042176	regulation of protein catabolic process	Arntl	0.155907	0.0253978	12.3779
GO:0043011	myeloid dendritic cell differentiation	Irf4	0.155907	0.0253978	12.3779
GO:0043523	regulation of neuron apoptosis	Snca	0.155907	0.0253978	12.3779
GO:0045078	positive regulation of interferon-gamma biosynthetic process	Tnfrsf13c	0.155907	0.0253978	12.3779
GO:0045086	positive regulation of interleukin-2 biosynthetic process	Irf4	0.155907	0.0253978	12.3779
GO:0045453	bone resorption	Adrb2	0.155907	0.0253978	12.3779
GO:0045736	negative regulation of cyclin-dependent protein kinase activity	Nr2f2	0.155907	0.0253978	12.3779
GO:0046622	positive regulation of organ growth	Csda	0.155907	0.0253978	12.3779
GO:0048009	insulin-like growth factor receptor signaling pathway	Igf1r	0.155907	0.0253978	12.3779
GO:0050877	neurological system process	Atg7	0.155907	0.0253978	12.3779
GO:0001829	trophectodermal cell differentiation	Junb	0.172463	0.0272381	11.1401
GO:0001958	endochondral ossification	Hspg2	0.172463	0.0272381	11.1401
GO:0002026	regulation of the force of heart contraction	Myl4	0.172463	0.0272381	11.1401
GO:0006611	protein export from nucleus	Hspa9	0.172463	0.0272381	11.1401
GO:0014003	oligodendrocyte development	Eif2b3	0.172463	0.0272381	11.1401
GO:0021549	cerebellum development	Lhx1	0.172463	0.0272381	11.1401
GO:0030238	male sex determination	Igf1r	0.172463	0.0272381	11.1401
GO:0042417	dopamine metabolic process	Snca	0.172463	0.0272381	11.1401
GO:0043330	response to exogenous dsRNA	Mapk3	0.172463	0.0272381	11.1401
GO:0046907	intracellular transport	Enah	0.172463	0.0272381	11.1401
GO:0046928	regulation of neurotransmitter secretion	Snca	0.172463	0.0272381	11.1401
GO:0048010	vascular endothelial growth factor receptor signaling pathway	Nrp1	0.172463	0.0272381	11.1401
GO:0048873	homeostasis of number of cells within a tissue	F2r	0.172463	0.0272381	11.1401
GO:0051899	membrane depolarization	Jun	0.172463	0.0272381	11.1401
GO:0009058	biosynthetic process	Eif2b3	0.180528	0.0280945	3.9786
GO:0009058	biosynthetic process	Cad	0.180528	0.0280945	3.9786
GO:0042981	regulation of apoptosis	Kat2a	0.184525	0.0285097	2.80842
GO:0042981	regulation of apoptosis	Irak3	0.184525	0.0285097	2.80842
GO:0042981	regulation of apoptosis	Ddit3	0.184525	0.0285097	2.80842
GO:0006479	protein amino acid methylation	Btg2	0.188871	0.0289544	10.1273
GO:0006807	nitrogen compound metabolic process	Cad	0.188871	0.0289544	10.1273
GO:0009607	response to biotic stimulus	Ifitm3	0.188871	0.0289544	10.1273
GO:0009611	response to wounding	Nrp1	0.188871	0.0289544	10.1273
GO:0009880	embryonic pattern specification	Lhx1	0.188871	0.0289544	10.1273
GO:0016579	protein deubiquitination	Otub2	0.188871	0.0289544	10.1273
GO:0018107	peptidyl-threonine phosphorylation	Sbk1	0.188871	0.0289544	10.1273
GO:0022008	neurogenesis	Akp3	0.188871	0.0289544	10.1273
GO:0030325	adrenal gland development	Ly6e	0.188871	0.0289544	10.1273
GO:0031663	lipopolysaccharide-mediated signaling pathway	Mapk3	0.188871	0.0289544	10.1273
GO:0032760	positive regulation of tumor necrosis factor production	Tirap	0.188871	0.0289544	10.1273
GO:0040015	negative regulation of multicellular organism growth	Adrb2	0.188871	0.0289544	10.1273
GO:0044419	interspecies interaction between organisms	Epor	0.188871	0.0289544	10.1273
GO:0048821	erythrocyte development	Klf1	0.188871	0.0289544	10.1273
GO:0060041	retina development in camera-type eye	Chd7	0.188871	0.0289544	10.1273
GO:0001503	ossification	Mmp8	0.191566	0.0292657	3.8414
GO:0001503	ossification	Nppc	0.191566	0.0292657	3.8414
GO:0006164	purine nucleotide biosynthetic process	Nt5e	0.205131	0.0308002	9.28339
GO:0006182	cGMP biosynthetic process	Nppc	0.205131	0.0308002	9.28339
GO:0007512	adult heart development	Chd7	0.205131	0.0308002	9.28339
GO:0016051	carbohydrate biosynthetic process	Chst12	0.205131	0.0308002	9.28339
GO:0017148	negative regulation of translation	Igf2bp1	0.205131	0.0308002	9.28339
GO:0043525	positive regulation of neuron apoptosis	Jun	0.205131	0.0308002	9.28339
GO:0045669	positive regulation of osteoblast differentiation	Nppc	0.205131	0.0308002	9.28339
GO:0045766	positive regulation of angiogenesis	Itgb2	0.205131	0.0308002	9.28339
GO:0048593	camera-type eye morphogenesis	Aqp1	0.205131	0.0308002	9.28339
GO:0042127	regulation of cell proliferation	Klf4	0.20847	0.0311698	3.65248
GO:0042127	regulation of cell proliferation	Apobec1	0.20847	0.0311698	3.65248
GO:0030900	forebrain development	Nr2f1	0.219956	0.032418	3.53653
GO:0030900	forebrain development	Nr2f2	0.219956	0.032418	3.53653
GO:0000209	protein polyubiquitination	Trim21	0.221246	0.032556	8.56929
GO:0001975	response to amphetamine	Ddit3	0.221246	0.032556	8.56929
GO:0006637	acyl-CoA metabolic process	Ces3	0.221246	0.032556	8.56929
GO:0006833	water transport	Aqp1	0.221246	0.032556	8.56929
GO:0008045	motor axon guidance	Egr2	0.221246	0.032556	8.56929
GO:0009116	nucleoside metabolic process	Upp1	0.221246	0.032556	8.56929
GO:0019827	stem cell maintenance	Klf4	0.221246	0.032556	8.56929
GO:0048514	blood vessel morphogenesis	Nr2f2	0.221246	0.032556	8.56929
GO:0050852	T cell receptor signaling pathway	Thy1	0.221246	0.032556	8.56929
GO:0060021	palate development	Chd7	0.221246	0.032556	8.56929
GO:0001836	release of cytochrome c from mitochondria	Jun	0.237217	0.0343705	7.95719
GO:0006898	receptor-mediated endocytosis	Adrb2	0.237217	0.0343705	7.95719
GO:0010165	response to X-ray	Ccnd1	0.237217	0.0343705	7.95719
GO:0016310	phosphorylation	Mapk3	0.237217	0.0343705	7.95719
GO:0030514	negative regulation of BMP signaling pathway	Tob1	0.237217	0.0343705	7.95719
GO:0035265	organ growth	Ly6e	0.237217	0.0343705	7.95719
GO:0044237	cellular metabolic process	Sdr39u1	0.237217	0.0343705	7.95719
GO:0048015	phosphoinositide-mediated signaling	Igf1r	0.237217	0.0343705	7.95719
GO:0051301	cell division	Clasp2	0.252371	0.0360416	2.09203
GO:0051301	cell division	40426	0.252371	0.0360416	2.09203
GO:0051301	cell division	Ccnd1	0.252371	0.0360416	2.09203
GO:0051301	cell division	Ccnd2	0.252371	0.0360416	2.09203
GO:0001649	osteoblast differentiation	Junb	0.253044	0.0361147	7.42671
GO:0001708	cell fate specification	Tbx6	0.253044	0.0361147	7.42671
GO:0006071	glycerol metabolic process	Gdpd3	0.253044	0.0361147	7.42671
GO:0007190	activation of adenylate cyclase activity	Adrb2	0.253044	0.0361147	7.42671
GO:0030168	platelet activation	F2r	0.253044	0.0361147	7.42671
GO:0030534	adult behavior	Met	0.253044	0.0361147	7.42671
GO:0045597	positive regulation of cell differentiation	Junb	0.253044	0.0361147	7.42671
GO:0050880	regulation of blood vessel size	Nppc	0.253044	0.0361147	7.42671
GO:0006541	glutamine metabolic process	Cad	0.26873	0.0379152	6.96255
GO:0007224	smoothened signaling pathway	Hipk1	0.26873	0.0379152	6.96255
GO:0007249	I-kappaB kinase/NF-kappaB cascade	Tirap	0.26873	0.0379152	6.96255
GO:0009566	fertilization	Csda	0.26873	0.0379152	6.96255
GO:0042130	negative regulation of T cell proliferation	Cd274	0.26873	0.0379152	6.96255
GO:0006916	anti-apoptosis	Snca	0.273518	0.0384566	3.09446
GO:0006916	anti-apoptosis	Hgf	0.273518	0.0384566	3.09446
GO:0007411	axon guidance	Nrp1	0.273518	0.0384566	3.09446
GO:0007411	axon guidance	Enah	0.273518	0.0384566	3.09446
GO:0006631	fatty acid metabolic process	Snca	0.279636	0.039143	3.05207
GO:0006631	fatty acid metabolic process	Acsl1	0.279636	0.039143	3.05207
GO:0007626	locomotory behavior	Chd7	0.279636	0.039143	3.05207
GO:0007626	locomotory behavior	Pde1b	0.279636	0.039143	3.05207
GO:0006839	mitochondrial transport	Ucp2	0.284275	0.0396594	6.55298
GO:0009653	anatomical structure morphogenesis	Lhx1	0.284275	0.0396594	6.55298
GO:0030574	collagen catabolic process	Mmp8	0.284275	0.0396594	6.55298
GO:0060079	regulation of excitatory postsynaptic membrane potential	Snca	0.284275	0.0396594	6.55298
GO:0006811	ion transport	Fxyd1	0.29554	0.040919	0.423577
GO:0006811	ion transport	Slc12a3	0.29554	0.040919	0.423577
GO:0007605	sensory perception of sound	Chd7	0.298162	0.0412095	2.9316
GO:0007605	sensory perception of sound	Whrn	0.298162	0.0412095	2.9316
GO:0001932	regulation of protein amino acid phosphorylation	Ccdc88c	0.29968	0.0413772	6.18893
GO:0030199	collagen fibril organization	Col5a1	0.29968	0.0413772	6.18893
GO:0030901	midbrain development	Kat2a	0.29968	0.0413772	6.18893
GO:0043588	skin development	Col5a1	0.29968	0.0413772	6.18893
GO:0016481	negative regulation of transcription	Per1	0.310647	0.0425786	2.85643
GO:0016481	negative regulation of transcription	Pml	0.310647	0.0425786	2.85643
GO:0008152	metabolic process	Nat8l	0.311871	0.0427116	1.48755
GO:0008152	metabolic process	Mmp27	0.311871	0.0427116	1.48755
GO:0008152	metabolic process	Uck2	0.311871	0.0427116	1.48755
GO:0008152	metabolic process	Pnpla7	0.311871	0.0427116	1.48755
GO:0008152	metabolic process	Ccno	0.311871	0.0427116	1.48755
GO:0008152	metabolic process	Mmp8	0.311871	0.0427116	1.48755
GO:0008152	metabolic process	Dlst	0.311871	0.0427116	1.48755
GO:0008152	metabolic process	Nceh1	0.311871	0.0427116	1.48755
GO:0008152	metabolic process	Kat2a	0.311871	0.0427116	1.48755
GO:0007612	learning	Jun	0.314948	0.043045	5.8632
GO:0030509	BMP signaling pathway	Egr1	0.314948	0.043045	5.8632
GO:0035116	embryonic hindlimb morphogenesis	Chd7	0.314948	0.043045	5.8632
GO:0042733	embryonic digit morphogenesis	Gnaq	0.314948	0.043045	5.8632
GO:0006644	phospholipid metabolic process	Snca	0.330079	0.0446812	5.57004
GO:0015758	glucose transport	Slc2a3	0.330079	0.0446812	5.57004
GO:0021987	cerebral cortex development	Atg7	0.330079	0.0446812	5.57004
GO:0030178	negative regulation of Wnt receptor signaling pathway	Ccnd1	0.330079	0.0446812	5.57004
GO:0001707	mesoderm formation	Tbx6	0.345074	0.0462721	5.3048
GO:0006289	nucleotide-excision repair	Neil1	0.345074	0.0462721	5.3048
GO:0009411	response to UV	Pml	0.345074	0.0462721	5.3048
GO:0016070	RNA metabolic process	Cnp	0.345074	0.0462721	5.3048
GO:0050679	positive regulation of epithelial cell proliferation	Ccnd2	0.345074	0.0462721	5.3048
GO:0001569	patterning of blood vessels	Nrp1	0.359934	0.0478196	5.06367
GO:0001657	ureteric bud development	Lhx1	0.359934	0.0478196	5.06367
GO:0007154	cell communication	Snx30	0.367935	0.0486409	2.56094
GO:0007154	cell communication	Snx29	0.367935	0.0486409	2.56094
GO:0000082	G1/S transition of mitotic cell cycle	Ccnd1	0.374662	0.0493252	4.84351
GO:0001541	ovarian follicle development	Ccnd2	0.374662	0.0493252	4.84351
GO:0006986	response to unfolded protein	Hspa1a	0.374662	0.0493252	4.84351
GO:0007059	chromosome segregation	Hjurp	0.374662	0.0493252	4.84351
GO:0016126	sterol biosynthetic process	Cyb5r1	0.374662	0.0493252	4.84351
GO:0016338	calcium-independent cell-cell adhesion	Cldn1	0.374662	0.0493252	4.84351
GO:0040014	regulation of multicellular organism growth	Nppc	0.374662	0.0493252	4.84351
GO:0006886	intracellular protein transport	Bcap29	0.380362	0.0499007	2.00121
GO:0006886	intracellular protein transport	Ipo4	0.380362	0.0499007	2.00121
GO:0006886	intracellular protein transport	Ipo11	0.380362	0.0499007	2.00121
GO:0007165	signal transduction	Mapk3	0.382237	0.0500891	0.770178
GO:0007165	signal transduction	Rap2a	0.382237	0.0500891	0.770178
GO:0007165	signal transduction	Nfam1	0.382237	0.0500891	0.770178
GO:0007165	signal transduction	Raf1	0.382237	0.0500891	0.770178
GO:0007165	signal transduction	Tlr1	0.382237	0.0500891	0.770178
GO:0007165	signal transduction	Arrdc3	0.382237	0.0500891	0.770178
GO:0007165	signal transduction	Rassf3	0.382237	0.0500891	0.770178
GO:0007165	signal transduction	Ppap2a	0.382237	0.0500891	0.770178
GO:0007165	signal transduction	Rhbdl2	0.382237	0.0500891	0.770178
GO:0007165	signal transduction	Tirap	0.382237	0.0500891	0.770178
GO:0007165	signal transduction	Pde1b	0.382237	0.0500891	0.770178
GO:0007165	signal transduction	Bmx	0.382237	0.0500891	0.770178
GO:0007165	signal transduction	Epor	0.382237	0.0500891	0.770178
GO:0007165	signal transduction	Irak3	0.382237	0.0500891	0.770178
GO:0001890	placenta development	Met	0.389257	0.0507907	4.6417
GO:0006099	tricarboxylic acid cycle	Dlst	0.389257	0.0507907	4.6417
GO:0006605	protein targeting	Pml	0.389257	0.0507907	4.6417
GO:0006914	autophagy	Atg7	0.389257	0.0507907	4.6417
GO:0008217	regulation of blood pressure	Acta2	0.389257	0.0507907	4.6417
GO:0030317	sperm motility	Met	0.389257	0.0507907	4.6417
GO:0045444	fat cell differentiation	Ccnd1	0.389257	0.0507907	4.6417
GO:0007569	cell aging	Pml	0.403722	0.0524224	4.45603
GO:0007610	behavior	Gnaq	0.403722	0.0524224	4.45603
GO:0001702	gastrulation with mouth forming second	Lhx1	0.418057	0.054024	4.28464
GO:0007565	female pregnancy	Fos	0.418057	0.054024	4.28464
GO:0042157	lipoprotein metabolic process	Apobec1	0.418057	0.054024	4.28464
GO:0051258	protein polymerization	Tubb2b	0.418057	0.054024	4.28464
GO:0048469	cell maturation	Pou2f2	0.432263	0.0556653	4.12595
GO:0008542	visual learning	Pde1b	0.446342	0.0572807	3.9786
GO:0009887	organ morphogenesis	Igf1r	0.459518	0.0587823	2.20595
GO:0009887	organ morphogenesis	Mapk3	0.459518	0.0587823	2.20595
GO:0030879	mammary gland development	Igf1r	0.460295	0.0588706	3.8414
GO:0040018	positive regulation of multicellular organism growth	Chd7	0.460295	0.0588706	3.8414
GO:0016567	protein ubiquitination	Trim21	0.474123	0.0604357	3.71336
GO:0006366	transcription from RNA polymerase II promoter	Junb	0.487827	0.0619764	3.59357
GO:0006826	iron ion transport	1300017J02Rik	0.487827	0.0619764	3.59357
GO:0006879	cellular iron ion homeostasis	1300017J02Rik	0.487827	0.0619764	3.59357
GO:0001756	somitogenesis	Kat2a	0.501408	0.0634933	3.48127
GO:0006413	translational initiation	Eif2b3	0.501408	0.0634933	3.48127
GO:0007286	spermatid development	Strbp	0.501408	0.0634933	3.48127
GO:0030163	protein catabolic process	Atg7	0.501408	0.0634933	3.48127
GO:0001570	vasculogenesis	Junb	0.528206	0.0666605	3.27649
GO:0009968	negative regulation of signal transduction	Rgs1	0.541425	0.0682149	3.18288
GO:0051216	cartilage development	Mapk3	0.567508	0.071267	3.01083
GO:0006470	protein amino acid dephosphorylation	Nceh1	0.57227	0.0718221	1.88815
GO:0006470	protein amino acid dephosphorylation	Ppap2a	0.57227	0.0718221	1.88815
GO:0006629	lipid metabolic process	Acsl1	0.593861	0.0743303	1.57643
GO:0006629	lipid metabolic process	Gdpd3	0.593861	0.0743303	1.57643
GO:0006629	lipid metabolic process	Pnpla7	0.593861	0.0743303	1.57643
GO:0006310	DNA recombination	Rag1	0.605763	0.0757073	2.78502
GO:0007417	central nervous system development	Chd7	0.618287	0.0771517	2.71709
GO:0001822	kidney development	Lhx1	0.630698	0.0785788	2.6524
GO:0043010	camera-type eye development	Chd7	0.630698	0.0785788	2.6524
GO:0006836	neurotransmitter transport	Slc6a12	0.642998	0.0799887	2.59071
GO:0008283	cell proliferation	Hgf	0.6449	0.0802063	1.72714
GO:0008283	cell proliferation	Kat2a	0.6449	0.0802063	1.72714
GO:0006006	glucose metabolic process	Chd3	0.655188	0.0813816	2.53183
GO:0009953	dorsal/ventral pattern formation	Lhx1	0.655188	0.0813816	2.53183
GO:0051028	mRNA transport	Nupl2	0.655188	0.0813816	2.53183
GO:0010468	regulation of gene expression	Lhx1	0.667268	0.082758	2.47557
GO:0006397	mRNA processing	Adar	0.67694	0.0838569	1.4594
GO:0006397	mRNA processing	Celf2	0.67694	0.0838569	1.4594
GO:0006397	mRNA processing	Apobec1	0.67694	0.0838569	1.4594
GO:0006096	glycolysis	Adpgk	0.67924	0.0841179	2.42175
GO:0007267	cell-cell signaling	Lhx1	0.691105	0.0854617	2.37023
GO:0007389	pattern specification process	Lhx1	0.702864	0.0867896	2.32085
GO:0006633	fatty acid biosynthetic process	Ptplad2	0.714517	0.0881017	2.27348
GO:0008203	cholesterol metabolic process	Apob48r	0.714517	0.0881017	2.27348
GO:0051246	regulation of protein metabolic process	Ube2l6	0.714517	0.0881017	2.27348
GO:0006821	chloride transport	Slc4a1	0.726065	0.0893983	2.22801
GO:0008104	protein localization	Hspg2	0.726065	0.0893983	2.22801
GO:0007067	mitosis	Clasp2	0.735885	0.090498	1.55805
GO:0007067	mitosis	Tubb2b	0.735885	0.090498	1.55805
GO:0006486	protein amino acid glycosylation	St3gal5	0.73751	0.0906797	2.18433
GO:0042472	inner ear morphogenesis	Chd7	0.782272	0.095657	2.02547
GO:0008202	steroid metabolic process	Apob48r	0.793213	0.0968652	1.9893
GO:0015031	protein transport	Atg7	0.814347	0.09919	1.19529
GO:0015031	protein transport	Snx30	0.814347	0.09919	1.19529
GO:0015031	protein transport	Nupl2	0.814347	0.09919	1.19529
GO:0015031	protein transport	Tap1	0.814347	0.09919	1.19529
GO:0015031	protein transport	S100a13	0.814347	0.09919	1.19529
GO:0007268	synaptic transmission	Whrn	0.846463	0.1027	1.82624
GO:0055114	oxidation reduction	Cyb5r1	0.87149	0.105417	0.797143
GO:0055114	oxidation reduction	Chd3	0.87149	0.105417	0.797143
GO:0055114	oxidation reduction	Txnrd2	0.87149	0.105417	0.797143
GO:0055114	oxidation reduction	Dhrs7	0.87149	0.105417	0.797143
GO:0006869	lipid transport	Apob48r	0.887369	0.107131	1.71386
GO:0035023	regulation of Rho protein signal transduction	Arhgef4	0.887369	0.107131	1.71386
GO:0006281	DNA repair	Neil1	1	0.11911	0.643935
GO:0006813	potassium ion transport	Aqp1	1	0.11911	0.66707
GO:0006814	sodium ion transport	Slc12a3	1	0.11911	0.913121
GO:0006816	calcium ion transport	Prkcb	1	0.11911	1.02202
GO:0007018	microtubule-based movement	Tubb2b	1	0.11911	1.29536
GO:0016055	Wnt receptor signaling pathway	Ccdc88c	1	0.11911	0.968702
GO:0016192	vesicle-mediated transport	Bcap29	1	0.11911	0.732899
