# Supplementary material for: Identification of Hub Genes Related to the Recovery Phase of Irradiation Injury by Microarray and Integrated Gene Network Analysis
Source: PLoS One. 2011 Sep 13;6(9):e24680. doi: 10.1371/journal.pone.0024680 (PMC3172286; doi:10.1371/journal.pone.0024680)
Supplement: Table S6 — Significant functional categories ( p <0.05) and their differentially expressed genes according to cellular component. (XLS) [file pone.0024680.s007.xls]

## Sheet: Sheet1
Table S6. Significant functional categories (p<0.05) and their differentially expressed genes according to cellular component
GO ID	GO NAME	GENE SYMBOL	P-value	FDR	enrichment
GO:0005737	cytoplasm	1110017D15Rik	9.70461e-25	1.04298e-22	3.06475
GO:0005737	cytoplasm	6430548M08Rik	9.70461e-25	1.04298e-22	3.06475
GO:0005737	cytoplasm	Abtb1	9.70461e-25	1.04298e-22	3.06475
GO:0005737	cytoplasm	Acta2	9.70461e-25	1.04298e-22	3.06475
GO:0005737	cytoplasm	Adar	9.70461e-25	1.04298e-22	3.06475
GO:0005737	cytoplasm	Ahsp	9.70461e-25	1.04298e-22	3.06475
GO:0005737	cytoplasm	Ankrd37	9.70461e-25	1.04298e-22	3.06475
GO:0005737	cytoplasm	Arhgef4	9.70461e-25	1.04298e-22	3.06475
GO:0005737	cytoplasm	Arrdc3	9.70461e-25	1.04298e-22	3.06475
GO:0005737	cytoplasm	Atg7	9.70461e-25	1.04298e-22	3.06475
GO:0005737	cytoplasm	Bcat1	9.70461e-25	1.04298e-22	3.06475
GO:0005737	cytoplasm	Blnk	9.70461e-25	1.04298e-22	3.06475
GO:0005737	cytoplasm	Bmx	9.70461e-25	1.04298e-22	3.06475
GO:0005737	cytoplasm	Capns2	9.70461e-25	1.04298e-22	3.06475
GO:0005737	cytoplasm	Capsl	9.70461e-25	1.04298e-22	3.06475
GO:0005737	cytoplasm	Ccdc88c	9.70461e-25	1.04298e-22	3.06475
GO:0005737	cytoplasm	Ccnd1	9.70461e-25	1.04298e-22	3.06475
GO:0005737	cytoplasm	Ccnl1	9.70461e-25	1.04298e-22	3.06475
GO:0005737	cytoplasm	Cdc42ep2	9.70461e-25	1.04298e-22	3.06475
GO:0005737	cytoplasm	Celf2	9.70461e-25	1.04298e-22	3.06475
GO:0005737	cytoplasm	Clasp2	9.70461e-25	1.04298e-22	3.06475
GO:0005737	cytoplasm	Cnot4	9.70461e-25	1.04298e-22	3.06475
GO:0005737	cytoplasm	Cnp	9.70461e-25	1.04298e-22	3.06475
GO:0005737	cytoplasm	Cotl1	9.70461e-25	1.04298e-22	3.06475
GO:0005737	cytoplasm	Csda	9.70461e-25	1.04298e-22	3.06475
GO:0005737	cytoplasm	Ddit3	9.70461e-25	1.04298e-22	3.06475
GO:0005737	cytoplasm	Ddx58	9.70461e-25	1.04298e-22	3.06475
GO:0005737	cytoplasm	Dffb	9.70461e-25	1.04298e-22	3.06475
GO:0005737	cytoplasm	Dhx58	9.70461e-25	1.04298e-22	3.06475
GO:0005737	cytoplasm	Dnajb9	9.70461e-25	1.04298e-22	3.06475
GO:0005737	cytoplasm	Dtx3l	9.70461e-25	1.04298e-22	3.06475
GO:0005737	cytoplasm	Egr1	9.70461e-25	1.04298e-22	3.06475
GO:0005737	cytoplasm	Eif2b3	9.70461e-25	1.04298e-22	3.06475
GO:0005737	cytoplasm	Enah	9.70461e-25	1.04298e-22	3.06475
GO:0005737	cytoplasm	Ermap	9.70461e-25	1.04298e-22	3.06475
GO:0005737	cytoplasm	Fam129a	9.70461e-25	1.04298e-22	3.06475
GO:0005737	cytoplasm	Fcrla	9.70461e-25	1.04298e-22	3.06475
GO:0005737	cytoplasm	Fmnl2	9.70461e-25	1.04298e-22	3.06475
GO:0005737	cytoplasm	Gspt2	9.70461e-25	1.04298e-22	3.06475
GO:0005737	cytoplasm	Gvin1	9.70461e-25	1.04298e-22	3.06475
GO:0005737	cytoplasm	Hdac4	9.70461e-25	1.04298e-22	3.06475
GO:0005737	cytoplasm	Hdac5	9.70461e-25	1.04298e-22	3.06475
GO:0005737	cytoplasm	Hipk1	9.70461e-25	1.04298e-22	3.06475
GO:0005737	cytoplasm	Hjurp	9.70461e-25	1.04298e-22	3.06475
GO:0005737	cytoplasm	Hsh2d	9.70461e-25	1.04298e-22	3.06475
GO:0005737	cytoplasm	Hspa1a	9.70461e-25	1.04298e-22	3.06475
GO:0005737	cytoplasm	Hspa1b	9.70461e-25	1.04298e-22	3.06475
GO:0005737	cytoplasm	Hspa9	9.70461e-25	1.04298e-22	3.06475
GO:0005737	cytoplasm	Ier2	9.70461e-25	1.04298e-22	3.06475
GO:0005737	cytoplasm	Igf2bp1	9.70461e-25	1.04298e-22	3.06475
GO:0005737	cytoplasm	Il16	9.70461e-25	1.04298e-22	3.06475
GO:0005737	cytoplasm	Ipcef1	9.70461e-25	1.04298e-22	3.06475
GO:0005737	cytoplasm	Ipo11	9.70461e-25	1.04298e-22	3.06475
GO:0005737	cytoplasm	Ipo4	9.70461e-25	1.04298e-22	3.06475
GO:0005737	cytoplasm	Irak3	9.70461e-25	1.04298e-22	3.06475
GO:0005737	cytoplasm	Irf4	9.70461e-25	1.04298e-22	3.06475
GO:0005737	cytoplasm	Klf6	9.70461e-25	1.04298e-22	3.06475
GO:0005737	cytoplasm	Kptn	9.70461e-25	1.04298e-22	3.06475
GO:0005737	cytoplasm	Lrrk2	9.70461e-25	1.04298e-22	3.06475
GO:0005737	cytoplasm	Lst1	9.70461e-25	1.04298e-22	3.06475
GO:0005737	cytoplasm	Mapk3	9.70461e-25	1.04298e-22	3.06475
GO:0005737	cytoplasm	Mid1	9.70461e-25	1.04298e-22	3.06475
GO:0005737	cytoplasm	Mx2	9.70461e-25	1.04298e-22	3.06475
GO:0005737	cytoplasm	Ndrg1	9.70461e-25	1.04298e-22	3.06475
GO:0005737	cytoplasm	Neil1	9.70461e-25	1.04298e-22	3.06475
GO:0005737	cytoplasm	Nlrc5	9.70461e-25	1.04298e-22	3.06475
GO:0005737	cytoplasm	Ogfr	9.70461e-25	1.04298e-22	3.06475
GO:0005737	cytoplasm	Pafah1b3	9.70461e-25	1.04298e-22	3.06475
GO:0005737	cytoplasm	Parp14	9.70461e-25	1.04298e-22	3.06475
GO:0005737	cytoplasm	Pcbp4	9.70461e-25	1.04298e-22	3.06475
GO:0005737	cytoplasm	Pde1b	9.70461e-25	1.04298e-22	3.06475
GO:0005737	cytoplasm	Per1	9.70461e-25	1.04298e-22	3.06475
GO:0005737	cytoplasm	Phlda1	9.70461e-25	1.04298e-22	3.06475
GO:0005737	cytoplasm	Pik3r6	9.70461e-25	1.04298e-22	3.06475
GO:0005737	cytoplasm	Pml	9.70461e-25	1.04298e-22	3.06475
GO:0005737	cytoplasm	Pou2f2	9.70461e-25	1.04298e-22	3.06475
GO:0005737	cytoplasm	Ppa1	9.70461e-25	1.04298e-22	3.06475
GO:0005737	cytoplasm	Prkcb	9.70461e-25	1.04298e-22	3.06475
GO:0005737	cytoplasm	Psmb10	9.70461e-25	1.04298e-22	3.06475
GO:0005737	cytoplasm	Psmb8	9.70461e-25	1.04298e-22	3.06475
GO:0005737	cytoplasm	Ralgps2	9.70461e-25	1.04298e-22	3.06475
GO:0005737	cytoplasm	Rassf3	9.70461e-25	1.04298e-22	3.06475
GO:0005737	cytoplasm	Rbm19	9.70461e-25	1.04298e-22	3.06475
GO:0005737	cytoplasm	Rsph1	9.70461e-25	1.04298e-22	3.06475
GO:0005737	cytoplasm	Rsph9	9.70461e-25	1.04298e-22	3.06475
GO:0005737	cytoplasm	S100a13	9.70461e-25	1.04298e-22	3.06475
GO:0005737	cytoplasm	Sbk1	9.70461e-25	1.04298e-22	3.06475
GO:0005737	cytoplasm	Sept5	9.70461e-25	1.04298e-22	3.06475
GO:0005737	cytoplasm	Slc2a3	9.70461e-25	1.04298e-22	3.06475
GO:0005737	cytoplasm	Snca	9.70461e-25	1.04298e-22	3.06475
GO:0005737	cytoplasm	Snx30	9.70461e-25	1.04298e-22	3.06475
GO:0005737	cytoplasm	Sox4	9.70461e-25	1.04298e-22	3.06475
GO:0005737	cytoplasm	Strbp	9.70461e-25	1.04298e-22	3.06475
GO:0005737	cytoplasm	Tinagl1	9.70461e-25	1.04298e-22	3.06475
GO:0005737	cytoplasm	Tob1	9.70461e-25	1.04298e-22	3.06475
GO:0005737	cytoplasm	Trib2	9.70461e-25	1.04298e-22	3.06475
GO:0005737	cytoplasm	Trim10	9.70461e-25	1.04298e-22	3.06475
GO:0005737	cytoplasm	Trim11	9.70461e-25	1.04298e-22	3.06475
GO:0005737	cytoplasm	Trim21	9.70461e-25	1.04298e-22	3.06475
GO:0005737	cytoplasm	Txnrd2	9.70461e-25	1.04298e-22	3.06475
GO:0005737	cytoplasm	Ubac1	9.70461e-25	1.04298e-22	3.06475
GO:0005737	cytoplasm	Upp1	9.70461e-25	1.04298e-22	3.06475
GO:0005737	cytoplasm	Whrn	9.70461e-25	1.04298e-22	3.06475
GO:0005737	cytoplasm	Wnk1	9.70461e-25	1.04298e-22	3.06475
GO:0005737	cytoplasm	Zfand2a	9.70461e-25	1.04298e-22	3.06475
GO:0005737	cytoplasm	Zfp36	9.70461e-25	1.04298e-22	3.06475
GO:0005634	nucleus	6430548M08Rik	7.25498e-20	4.24646e-18	2.56333
GO:0005634	nucleus	Adar	7.25498e-20	4.24646e-18	2.56333
GO:0005634	nucleus	Adrb2	7.25498e-20	4.24646e-18	2.56333
GO:0005634	nucleus	Ankrd37	7.25498e-20	4.24646e-18	2.56333
GO:0005634	nucleus	Arntl	7.25498e-20	4.24646e-18	2.56333
GO:0005634	nucleus	Bach2	7.25498e-20	4.24646e-18	2.56333
GO:0005634	nucleus	Cad	7.25498e-20	4.24646e-18	2.56333
GO:0005634	nucleus	Ccdc86	7.25498e-20	4.24646e-18	2.56333
GO:0005634	nucleus	Ccnd1	7.25498e-20	4.24646e-18	2.56333
GO:0005634	nucleus	Ccnd2	7.25498e-20	4.24646e-18	2.56333
GO:0005634	nucleus	Ccnl1	7.25498e-20	4.24646e-18	2.56333
GO:0005634	nucleus	Ccno	7.25498e-20	4.24646e-18	2.56333
GO:0005634	nucleus	Celf2	7.25498e-20	4.24646e-18	2.56333
GO:0005634	nucleus	Chd3	7.25498e-20	4.24646e-18	2.56333
GO:0005634	nucleus	Chd7	7.25498e-20	4.24646e-18	2.56333
GO:0005634	nucleus	Cnot4	7.25498e-20	4.24646e-18	2.56333
GO:0005634	nucleus	Csda	7.25498e-20	4.24646e-18	2.56333
GO:0005634	nucleus	Csrp2	7.25498e-20	4.24646e-18	2.56333
GO:0005634	nucleus	Ddit3	7.25498e-20	4.24646e-18	2.56333
GO:0005634	nucleus	Dffb	7.25498e-20	4.24646e-18	2.56333
GO:0005634	nucleus	Dnajb9	7.25498e-20	4.24646e-18	2.56333
GO:0005634	nucleus	Dtx3l	7.25498e-20	4.24646e-18	2.56333
GO:0005634	nucleus	Egr1	7.25498e-20	4.24646e-18	2.56333
GO:0005634	nucleus	Egr2	7.25498e-20	4.24646e-18	2.56333
GO:0005634	nucleus	Fam71b	7.25498e-20	4.24646e-18	2.56333
GO:0005634	nucleus	Fos	7.25498e-20	4.24646e-18	2.56333
GO:0005634	nucleus	Fosb	7.25498e-20	4.24646e-18	2.56333
GO:0005634	nucleus	Gadd45a	7.25498e-20	4.24646e-18	2.56333
GO:0005634	nucleus	Gadd45g	7.25498e-20	4.24646e-18	2.56333
GO:0005634	nucleus	Gvin1	7.25498e-20	4.24646e-18	2.56333
GO:0005634	nucleus	H1fx	7.25498e-20	4.24646e-18	2.56333
GO:0005634	nucleus	H2afv	7.25498e-20	4.24646e-18	2.56333
GO:0005634	nucleus	Hdac4	7.25498e-20	4.24646e-18	2.56333
GO:0005634	nucleus	Hdac5	7.25498e-20	4.24646e-18	2.56333
GO:0005634	nucleus	Hemgn	7.25498e-20	4.24646e-18	2.56333
GO:0005634	nucleus	Hipk1	7.25498e-20	4.24646e-18	2.56333
GO:0005634	nucleus	Hist1h1a	7.25498e-20	4.24646e-18	2.56333
GO:0005634	nucleus	Hist1h1b	7.25498e-20	4.24646e-18	2.56333
GO:0005634	nucleus	Hist1h2bb	7.25498e-20	4.24646e-18	2.56333
GO:0005634	nucleus	Hist1h2bc	7.25498e-20	4.24646e-18	2.56333
GO:0005634	nucleus	Hist1h2be	7.25498e-20	4.24646e-18	2.56333
GO:0005634	nucleus	Hist1h2bf	7.25498e-20	4.24646e-18	2.56333
GO:0005634	nucleus	Hist1h2bh	7.25498e-20	4.24646e-18	2.56333
GO:0005634	nucleus	Hist1h2bj	7.25498e-20	4.24646e-18	2.56333
GO:0005634	nucleus	Hist1h2bk	7.25498e-20	4.24646e-18	2.56333
GO:0005634	nucleus	Hist1h2bl	7.25498e-20	4.24646e-18	2.56333
GO:0005634	nucleus	Hist1h2bm	7.25498e-20	4.24646e-18	2.56333
GO:0005634	nucleus	Hist1h2bn	7.25498e-20	4.24646e-18	2.56333
GO:0005634	nucleus	Hist1h3a	7.25498e-20	4.24646e-18	2.56333
GO:0005634	nucleus	Hist1h3b	7.25498e-20	4.24646e-18	2.56333
GO:0005634	nucleus	Hist1h4a	7.25498e-20	4.24646e-18	2.56333
GO:0005634	nucleus	Hist2h2aa1	7.25498e-20	4.24646e-18	2.56333
GO:0005634	nucleus	Hist2h2bb	7.25498e-20	4.24646e-18	2.56333
GO:0005634	nucleus	Hist2h2be	7.25498e-20	4.24646e-18	2.56333
GO:0005634	nucleus	Hjurp	7.25498e-20	4.24646e-18	2.56333
GO:0005634	nucleus	Hspa1a	7.25498e-20	4.24646e-18	2.56333
GO:0005634	nucleus	Igf2bp1	7.25498e-20	4.24646e-18	2.56333
GO:0005634	nucleus	Il16	7.25498e-20	4.24646e-18	2.56333
GO:0005634	nucleus	Ipo11	7.25498e-20	4.24646e-18	2.56333
GO:0005634	nucleus	Ipo4	7.25498e-20	4.24646e-18	2.56333
GO:0005634	nucleus	Irak3	7.25498e-20	4.24646e-18	2.56333
GO:0005634	nucleus	Irf4	7.25498e-20	4.24646e-18	2.56333
GO:0005634	nucleus	Itgam	7.25498e-20	4.24646e-18	2.56333
GO:0005634	nucleus	Jun	7.25498e-20	4.24646e-18	2.56333
GO:0005634	nucleus	Junb	7.25498e-20	4.24646e-18	2.56333
GO:0005634	nucleus	Kat2a	7.25498e-20	4.24646e-18	2.56333
GO:0005634	nucleus	Klf2	7.25498e-20	4.24646e-18	2.56333
GO:0005634	nucleus	Klf4	7.25498e-20	4.24646e-18	2.56333
GO:0005634	nucleus	Klf6	7.25498e-20	4.24646e-18	2.56333
GO:0005634	nucleus	Lgals3bp	7.25498e-20	4.24646e-18	2.56333
GO:0005634	nucleus	Lhx1	7.25498e-20	4.24646e-18	2.56333
GO:0005634	nucleus	Mapk3	7.25498e-20	4.24646e-18	2.56333
GO:0005634	nucleus	Mpg	7.25498e-20	4.24646e-18	2.56333
GO:0005634	nucleus	Neil1	7.25498e-20	4.24646e-18	2.56333
GO:0005634	nucleus	Nr2f1	7.25498e-20	4.24646e-18	2.56333
GO:0005634	nucleus	Nr2f2	7.25498e-20	4.24646e-18	2.56333
GO:0005634	nucleus	Nr2f6	7.25498e-20	4.24646e-18	2.56333
GO:0005634	nucleus	Nupl2	7.25498e-20	4.24646e-18	2.56333
GO:0005634	nucleus	Ogfr	7.25498e-20	4.24646e-18	2.56333
GO:0005634	nucleus	Parp12	7.25498e-20	4.24646e-18	2.56333
GO:0005634	nucleus	Parp14	7.25498e-20	4.24646e-18	2.56333
GO:0005634	nucleus	Per1	7.25498e-20	4.24646e-18	2.56333
GO:0005634	nucleus	Phf11	7.25498e-20	4.24646e-18	2.56333
GO:0005634	nucleus	Phlda1	7.25498e-20	4.24646e-18	2.56333
GO:0005634	nucleus	Pml	7.25498e-20	4.24646e-18	2.56333
GO:0005634	nucleus	Pnpla7	7.25498e-20	4.24646e-18	2.56333
GO:0005634	nucleus	Pou2af1	7.25498e-20	4.24646e-18	2.56333
GO:0005634	nucleus	Pou2f2	7.25498e-20	4.24646e-18	2.56333
GO:0005634	nucleus	Prkcb	7.25498e-20	4.24646e-18	2.56333
GO:0005634	nucleus	Psmb10	7.25498e-20	4.24646e-18	2.56333
GO:0005634	nucleus	Psmb8	7.25498e-20	4.24646e-18	2.56333
GO:0005634	nucleus	Rag1	7.25498e-20	4.24646e-18	2.56333
GO:0005634	nucleus	Rbm19	7.25498e-20	4.24646e-18	2.56333
GO:0005634	nucleus	Rrp12	7.25498e-20	4.24646e-18	2.56333
GO:0005634	nucleus	Rsph1	7.25498e-20	4.24646e-18	2.56333
GO:0005634	nucleus	S100a13	7.25498e-20	4.24646e-18	2.56333
GO:0005634	nucleus	Snca	7.25498e-20	4.24646e-18	2.56333
GO:0005634	nucleus	Sox4	7.25498e-20	4.24646e-18	2.56333
GO:0005634	nucleus	Strbp	7.25498e-20	4.24646e-18	2.56333
GO:0005634	nucleus	Tal1	7.25498e-20	4.24646e-18	2.56333
GO:0005634	nucleus	Tbx6	7.25498e-20	4.24646e-18	2.56333
GO:0005634	nucleus	Tfdp2	7.25498e-20	4.24646e-18	2.56333
GO:0005634	nucleus	Trim11	7.25498e-20	4.24646e-18	2.56333
GO:0005634	nucleus	Trim21	7.25498e-20	4.24646e-18	2.56333
GO:0005634	nucleus	Trps1	7.25498e-20	4.24646e-18	2.56333
GO:0005634	nucleus	Tut1	7.25498e-20	4.24646e-18	2.56333
GO:0005634	nucleus	Ubac1	7.25498e-20	4.24646e-18	2.56333
GO:0005634	nucleus	Ypel4	7.25498e-20	4.24646e-18	2.56333
GO:0005634	nucleus	Zbtb9	7.25498e-20	4.24646e-18	2.56333
GO:0005634	nucleus	Zfand2a	7.25498e-20	4.24646e-18	2.56333
GO:0005634	nucleus	Zfp36	7.25498e-20	4.24646e-18	2.56333
GO:0005694	chromosome	Clasp2	1.04669e-18	3.74969e-17	12.2643
GO:0005694	chromosome	H1fx	1.04669e-18	3.74969e-17	12.2643
GO:0005694	chromosome	H2afv	1.04669e-18	3.74969e-17	12.2643
GO:0005694	chromosome	Hist1h1a	1.04669e-18	3.74969e-17	12.2643
GO:0005694	chromosome	Hist1h1b	1.04669e-18	3.74969e-17	12.2643
GO:0005694	chromosome	Hist1h2bb	1.04669e-18	3.74969e-17	12.2643
GO:0005694	chromosome	Hist1h2bc	1.04669e-18	3.74969e-17	12.2643
GO:0005694	chromosome	Hist1h2be	1.04669e-18	3.74969e-17	12.2643
GO:0005694	chromosome	Hist1h2bf	1.04669e-18	3.74969e-17	12.2643
GO:0005694	chromosome	Hist1h2bh	1.04669e-18	3.74969e-17	12.2643
GO:0005694	chromosome	Hist1h2bj	1.04669e-18	3.74969e-17	12.2643
GO:0005694	chromosome	Hist1h2bk	1.04669e-18	3.74969e-17	12.2643
GO:0005694	chromosome	Hist1h2bl	1.04669e-18	3.74969e-17	12.2643
GO:0005694	chromosome	Hist1h2bm	1.04669e-18	3.74969e-17	12.2643
GO:0005694	chromosome	Hist1h2bn	1.04669e-18	3.74969e-17	12.2643
GO:0005694	chromosome	Hist1h3a	1.04669e-18	3.74969e-17	12.2643
GO:0005694	chromosome	Hist1h3b	1.04669e-18	3.74969e-17	12.2643
GO:0005694	chromosome	Hist1h4a	1.04669e-18	3.74969e-17	12.2643
GO:0005694	chromosome	Hist2h2aa1	1.04669e-18	3.74969e-17	12.2643
GO:0005694	chromosome	Hist2h2bb	1.04669e-18	3.74969e-17	12.2643
GO:0005694	chromosome	Hist2h2be	1.04669e-18	3.74969e-17	12.2643
GO:0005694	chromosome	Hjurp	1.04669e-18	3.74969e-17	12.2643
GO:0005694	chromosome	Rbm19	1.04669e-18	3.74969e-17	12.2643
GO:0005694	chromosome	Rsph1	1.04669e-18	3.74969e-17	12.2643
GO:0000786	nucleosome	H1fx	3.22528e-18	9.90369e-17	16.2629
GO:0000786	nucleosome	H2afv	3.22528e-18	9.90369e-17	16.2629
GO:0000786	nucleosome	Hist1h1a	3.22528e-18	9.90369e-17	16.2629
GO:0000786	nucleosome	Hist1h1b	3.22528e-18	9.90369e-17	16.2629
GO:0000786	nucleosome	Hist1h2bb	3.22528e-18	9.90369e-17	16.2629
GO:0000786	nucleosome	Hist1h2bc	3.22528e-18	9.90369e-17	16.2629
GO:0000786	nucleosome	Hist1h2be	3.22528e-18	9.90369e-17	16.2629
GO:0000786	nucleosome	Hist1h2bf	3.22528e-18	9.90369e-17	16.2629
GO:0000786	nucleosome	Hist1h2bh	3.22528e-18	9.90369e-17	16.2629
GO:0000786	nucleosome	Hist1h2bj	3.22528e-18	9.90369e-17	16.2629
GO:0000786	nucleosome	Hist1h2bk	3.22528e-18	9.90369e-17	16.2629
GO:0000786	nucleosome	Hist1h2bl	3.22528e-18	9.90369e-17	16.2629
GO:0000786	nucleosome	Hist1h2bm	3.22528e-18	9.90369e-17	16.2629
GO:0000786	nucleosome	Hist1h2bn	3.22528e-18	9.90369e-17	16.2629
GO:0000786	nucleosome	Hist1h3a	3.22528e-18	9.90369e-17	16.2629
GO:0000786	nucleosome	Hist1h3b	3.22528e-18	9.90369e-17	16.2629
GO:0000786	nucleosome	Hist1h4a	3.22528e-18	9.90369e-17	16.2629
GO:0000786	nucleosome	Hist2h2aa1	3.22528e-18	9.90369e-17	16.2629
GO:0000786	nucleosome	Hist2h2bb	3.22528e-18	9.90369e-17	16.2629
GO:0000786	nucleosome	Hist2h2be	3.22528e-18	9.90369e-17	16.2629
GO:0005886	plasma membrane	Acsl1	3.96908e-11	6.1079e-10	2.5848
GO:0005886	plasma membrane	Adam8	3.96908e-11	6.1079e-10	2.5848
GO:0005886	plasma membrane	Amica1	3.96908e-11	6.1079e-10	2.5848
GO:0005886	plasma membrane	Apob48r	3.96908e-11	6.1079e-10	2.5848
GO:0005886	plasma membrane	Aqp1	3.96908e-11	6.1079e-10	2.5848
GO:0005886	plasma membrane	Blnk	3.96908e-11	6.1079e-10	2.5848
GO:0005886	plasma membrane	Bst2	3.96908e-11	6.1079e-10	2.5848
GO:0005886	plasma membrane	Capns2	3.96908e-11	6.1079e-10	2.5848
GO:0005886	plasma membrane	Ccr5	3.96908e-11	6.1079e-10	2.5848
GO:0005886	plasma membrane	Ccr7	3.96908e-11	6.1079e-10	2.5848
GO:0005886	plasma membrane	Cd160	3.96908e-11	6.1079e-10	2.5848
GO:0005886	plasma membrane	Cd33	3.96908e-11	6.1079e-10	2.5848
GO:0005886	plasma membrane	Cd47	3.96908e-11	6.1079e-10	2.5848
GO:0005886	plasma membrane	Cd59a	3.96908e-11	6.1079e-10	2.5848
GO:0005886	plasma membrane	Cd84	3.96908e-11	6.1079e-10	2.5848
GO:0005886	plasma membrane	Cd93	3.96908e-11	6.1079e-10	2.5848
GO:0005886	plasma membrane	Cdc42ep2	3.96908e-11	6.1079e-10	2.5848
GO:0005886	plasma membrane	Chrm3	3.96908e-11	6.1079e-10	2.5848
GO:0005886	plasma membrane	Cldn1	3.96908e-11	6.1079e-10	2.5848
GO:0005886	plasma membrane	Cpm	3.96908e-11	6.1079e-10	2.5848
GO:0005886	plasma membrane	Dlst	3.96908e-11	6.1079e-10	2.5848
GO:0005886	plasma membrane	Epor	3.96908e-11	6.1079e-10	2.5848
GO:0005886	plasma membrane	Ermap	3.96908e-11	6.1079e-10	2.5848
GO:0005886	plasma membrane	F2r	3.96908e-11	6.1079e-10	2.5848
GO:0005886	plasma membrane	F2rl3	3.96908e-11	6.1079e-10	2.5848
GO:0005886	plasma membrane	Fcgr3	3.96908e-11	6.1079e-10	2.5848
GO:0005886	plasma membrane	Fpr1	3.96908e-11	6.1079e-10	2.5848
GO:0005886	plasma membrane	Gbp2	3.96908e-11	6.1079e-10	2.5848
GO:0005886	plasma membrane	Gnaq	3.96908e-11	6.1079e-10	2.5848
GO:0005886	plasma membrane	H2-D1	3.96908e-11	6.1079e-10	2.5848
GO:0005886	plasma membrane	Hyal2	3.96908e-11	6.1079e-10	2.5848
GO:0005886	plasma membrane	Icam4	3.96908e-11	6.1079e-10	2.5848
GO:0005886	plasma membrane	Ifitm3	3.96908e-11	6.1079e-10	2.5848
GO:0005886	plasma membrane	Igf1r	3.96908e-11	6.1079e-10	2.5848
GO:0005886	plasma membrane	Ipcef1	3.96908e-11	6.1079e-10	2.5848
GO:0005886	plasma membrane	Kel	3.96908e-11	6.1079e-10	2.5848
GO:0005886	plasma membrane	Krt1	3.96908e-11	6.1079e-10	2.5848
GO:0005886	plasma membrane	Lrrk2	3.96908e-11	6.1079e-10	2.5848
GO:0005886	plasma membrane	Ly6a	3.96908e-11	6.1079e-10	2.5848
GO:0005886	plasma membrane	Lyve1	3.96908e-11	6.1079e-10	2.5848
GO:0005886	plasma membrane	Nfam1	3.96908e-11	6.1079e-10	2.5848
GO:0005886	plasma membrane	Nrp1	3.96908e-11	6.1079e-10	2.5848
GO:0005886	plasma membrane	Nt5e	3.96908e-11	6.1079e-10	2.5848
GO:0005886	plasma membrane	Ntng2	3.96908e-11	6.1079e-10	2.5848
GO:0005886	plasma membrane	Plaur	3.96908e-11	6.1079e-10	2.5848
GO:0005886	plasma membrane	Ppap2a	3.96908e-11	6.1079e-10	2.5848
GO:0005886	plasma membrane	Raf1	3.96908e-11	6.1079e-10	2.5848
GO:0005886	plasma membrane	Ralgps2	3.96908e-11	6.1079e-10	2.5848
GO:0005886	plasma membrane	Rap2a	3.96908e-11	6.1079e-10	2.5848
GO:0005886	plasma membrane	Rgs1	3.96908e-11	6.1079e-10	2.5848
GO:0005886	plasma membrane	Rhag	3.96908e-11	6.1079e-10	2.5848
GO:0005886	plasma membrane	Rhob	3.96908e-11	6.1079e-10	2.5848
GO:0005886	plasma membrane	Sept5	3.96908e-11	6.1079e-10	2.5848
GO:0005886	plasma membrane	Slc12a3	3.96908e-11	6.1079e-10	2.5848
GO:0005886	plasma membrane	Slc2a3	3.96908e-11	6.1079e-10	2.5848
GO:0005886	plasma membrane	Slc38a5	3.96908e-11	6.1079e-10	2.5848
GO:0005886	plasma membrane	Snca	3.96908e-11	6.1079e-10	2.5848
GO:0005886	plasma membrane	Spnb1	3.96908e-11	6.1079e-10	2.5848
GO:0005886	plasma membrane	Thy1	3.96908e-11	6.1079e-10	2.5848
GO:0005886	plasma membrane	Tlr1	3.96908e-11	6.1079e-10	2.5848
GO:0005886	plasma membrane	Ubac1	3.96908e-11	6.1079e-10	2.5848
GO:0009897	external side of plasma membrane	Akp3	4.00122e-11	6.14316e-10	8.68721
GO:0009897	external side of plasma membrane	Ccr5	4.00122e-11	6.14316e-10	8.68721
GO:0009897	external side of plasma membrane	Cd19	4.00122e-11	6.14316e-10	8.68721
GO:0009897	external side of plasma membrane	Cd274	4.00122e-11	6.14316e-10	8.68721
GO:0009897	external side of plasma membrane	Cd59a	4.00122e-11	6.14316e-10	8.68721
GO:0009897	external side of plasma membrane	Cd69	4.00122e-11	6.14316e-10	8.68721
GO:0009897	external side of plasma membrane	Cd79b	4.00122e-11	6.14316e-10	8.68721
GO:0009897	external side of plasma membrane	Gypa	4.00122e-11	6.14316e-10	8.68721
GO:0009897	external side of plasma membrane	H2-D1	4.00122e-11	6.14316e-10	8.68721
GO:0009897	external side of plasma membrane	H2-K1	4.00122e-11	6.14316e-10	8.68721
GO:0009897	external side of plasma membrane	H2-M3	4.00122e-11	6.14316e-10	8.68721
GO:0009897	external side of plasma membrane	H60a	4.00122e-11	6.14316e-10	8.68721
GO:0009897	external side of plasma membrane	Itgam	4.00122e-11	6.14316e-10	8.68721
GO:0009897	external side of plasma membrane	Klre1	4.00122e-11	6.14316e-10	8.68721
GO:0009897	external side of plasma membrane	Ly6a	4.00122e-11	6.14316e-10	8.68721
GO:0009897	external side of plasma membrane	Thy1	4.00122e-11	6.14316e-10	8.68721
GO:0009897	external side of plasma membrane	Tnfrsf13c	4.00122e-11	6.14316e-10	8.68721
GO:0005829	cytosol	Bcat1	1.17176e-06	8.67481e-06	4.35359
GO:0005829	cytosol	Cad	1.17176e-06	8.67481e-06	4.35359
GO:0005829	cytosol	Ccnd1	1.17176e-06	8.67481e-06	4.35359
GO:0005829	cytosol	Enah	1.17176e-06	8.67481e-06	4.35359
GO:0005829	cytosol	Gbp3	1.17176e-06	8.67481e-06	4.35359
GO:0005829	cytosol	Gvin1	1.17176e-06	8.67481e-06	4.35359
GO:0005829	cytosol	Hdac4	1.17176e-06	8.67481e-06	4.35359
GO:0005829	cytosol	Hdac5	1.17176e-06	8.67481e-06	4.35359
GO:0005829	cytosol	Jun	1.17176e-06	8.67481e-06	4.35359
GO:0005829	cytosol	Raf1	1.17176e-06	8.67481e-06	4.35359
GO:0005829	cytosol	Rap2a	1.17176e-06	8.67481e-06	4.35359
GO:0005829	cytosol	Rsph1	1.17176e-06	8.67481e-06	4.35359
GO:0005829	cytosol	S100a13	1.17176e-06	8.67481e-06	4.35359
GO:0005829	cytosol	Slc12a3	1.17176e-06	8.67481e-06	4.35359
GO:0005829	cytosol	Snca	1.17176e-06	8.67481e-06	4.35359
GO:0005829	cytosol	Thy1	1.17176e-06	8.67481e-06	4.35359
GO:0005829	cytosol	Zfp36	1.17176e-06	8.67481e-06	4.35359
GO:0016021	integral to membrane	Abcg4	1.13795e-05	5.96245e-05	1.60033
GO:0016021	integral to membrane	Acsl1	1.13795e-05	5.96245e-05	1.60033
GO:0016021	integral to membrane	Amica1	1.13795e-05	5.96245e-05	1.60033
GO:0016021	integral to membrane	Bcap29	1.13795e-05	5.96245e-05	1.60033
GO:0016021	integral to membrane	Bst2	1.13795e-05	5.96245e-05	1.60033
GO:0016021	integral to membrane	Butr1	1.13795e-05	5.96245e-05	1.60033
GO:0016021	integral to membrane	Ccpg1	1.13795e-05	5.96245e-05	1.60033
GO:0016021	integral to membrane	Ccr5	1.13795e-05	5.96245e-05	1.60033
GO:0016021	integral to membrane	Ccr7	1.13795e-05	5.96245e-05	1.60033
GO:0016021	integral to membrane	Cd19	1.13795e-05	5.96245e-05	1.60033
GO:0016021	integral to membrane	Cd274	1.13795e-05	5.96245e-05	1.60033
GO:0016021	integral to membrane	Cd33	1.13795e-05	5.96245e-05	1.60033
GO:0016021	integral to membrane	Cd3d	1.13795e-05	5.96245e-05	1.60033
GO:0016021	integral to membrane	Cd69	1.13795e-05	5.96245e-05	1.60033
GO:0016021	integral to membrane	Cd72	1.13795e-05	5.96245e-05	1.60033
GO:0016021	integral to membrane	Cd84	1.13795e-05	5.96245e-05	1.60033
GO:0016021	integral to membrane	Cd93	1.13795e-05	5.96245e-05	1.60033
GO:0016021	integral to membrane	Chst12	1.13795e-05	5.96245e-05	1.60033
GO:0016021	integral to membrane	Chst3	1.13795e-05	5.96245e-05	1.60033
GO:0016021	integral to membrane	Cldn1	1.13795e-05	5.96245e-05	1.60033
GO:0016021	integral to membrane	Cyb5r1	1.13795e-05	5.96245e-05	1.60033
GO:0016021	integral to membrane	Darc	1.13795e-05	5.96245e-05	1.60033
GO:0016021	integral to membrane	Dolk	1.13795e-05	5.96245e-05	1.60033
GO:0016021	integral to membrane	Epor	1.13795e-05	5.96245e-05	1.60033
GO:0016021	integral to membrane	Ermap	1.13795e-05	5.96245e-05	1.60033
GO:0016021	integral to membrane	F2r	1.13795e-05	5.96245e-05	1.60033
GO:0016021	integral to membrane	F2rl3	1.13795e-05	5.96245e-05	1.60033
GO:0016021	integral to membrane	Fcgr3	1.13795e-05	5.96245e-05	1.60033
GO:0016021	integral to membrane	Fpr1	1.13795e-05	5.96245e-05	1.60033
GO:0016021	integral to membrane	Fxyd1	1.13795e-05	5.96245e-05	1.60033
GO:0016021	integral to membrane	Gdpd3	1.13795e-05	5.96245e-05	1.60033
GO:0016021	integral to membrane	Glipr1	1.13795e-05	5.96245e-05	1.60033
GO:0016021	integral to membrane	Gp49a	1.13795e-05	5.96245e-05	1.60033
GO:0016021	integral to membrane	Gp5	1.13795e-05	5.96245e-05	1.60033
GO:0016021	integral to membrane	H2-D1	1.13795e-05	5.96245e-05	1.60033
GO:0016021	integral to membrane	H2-K1	1.13795e-05	5.96245e-05	1.60033
GO:0016021	integral to membrane	H2-M3	1.13795e-05	5.96245e-05	1.60033
GO:0016021	integral to membrane	H2-Q6	1.13795e-05	5.96245e-05	1.60033
GO:0016021	integral to membrane	H2-T10	1.13795e-05	5.96245e-05	1.60033
GO:0016021	integral to membrane	H2-T22	1.13795e-05	5.96245e-05	1.60033
GO:0016021	integral to membrane	H60a	1.13795e-05	5.96245e-05	1.60033
GO:0016021	integral to membrane	Hcst	1.13795e-05	5.96245e-05	1.60033
GO:0016021	integral to membrane	Icam4	1.13795e-05	5.96245e-05	1.60033
GO:0016021	integral to membrane	Ifitm3	1.13795e-05	5.96245e-05	1.60033
GO:0016021	integral to membrane	Igf1r	1.13795e-05	5.96245e-05	1.60033
GO:0016021	integral to membrane	Itgam	1.13795e-05	5.96245e-05	1.60033
GO:0016021	integral to membrane	Itgb2	1.13795e-05	5.96245e-05	1.60033
GO:0016021	integral to membrane	Kel	1.13795e-05	5.96245e-05	1.60033
GO:0016021	integral to membrane	Lst1	1.13795e-05	5.96245e-05	1.60033
GO:0016021	integral to membrane	Lyve1	1.13795e-05	5.96245e-05	1.60033
GO:0016021	integral to membrane	Magt1	1.13795e-05	5.96245e-05	1.60033
GO:0016021	integral to membrane	March8	1.13795e-05	5.96245e-05	1.60033
GO:0016021	integral to membrane	Met	1.13795e-05	5.96245e-05	1.60033
GO:0016021	integral to membrane	Mfsd6	1.13795e-05	5.96245e-05	1.60033
GO:0016021	integral to membrane	Mgst3	1.13795e-05	5.96245e-05	1.60033
GO:0016021	integral to membrane	Mpzl3	1.13795e-05	5.96245e-05	1.60033
GO:0016021	integral to membrane	Nat8l	1.13795e-05	5.96245e-05	1.60033
GO:0016021	integral to membrane	Nceh1	1.13795e-05	5.96245e-05	1.60033
GO:0016021	integral to membrane	Nfam1	1.13795e-05	5.96245e-05	1.60033
GO:0016021	integral to membrane	Nrp1	1.13795e-05	5.96245e-05	1.60033
GO:0016021	integral to membrane	Pi16	1.13795e-05	5.96245e-05	1.60033
GO:0016021	integral to membrane	Pilra	1.13795e-05	5.96245e-05	1.60033
GO:0016021	integral to membrane	Pnpla7	1.13795e-05	5.96245e-05	1.60033
GO:0016021	integral to membrane	Ptplad2	1.13795e-05	5.96245e-05	1.60033
GO:0016021	integral to membrane	Reep3	1.13795e-05	5.96245e-05	1.60033
GO:0016021	integral to membrane	Rhag	1.13795e-05	5.96245e-05	1.60033
GO:0016021	integral to membrane	Rhbdl2	1.13795e-05	5.96245e-05	1.60033
GO:0016021	integral to membrane	Rhd	1.13795e-05	5.96245e-05	1.60033
GO:0016021	integral to membrane	Rrp12	1.13795e-05	5.96245e-05	1.60033
GO:0016021	integral to membrane	Sdc3	1.13795e-05	5.96245e-05	1.60033
GO:0016021	integral to membrane	Siglecg	1.13795e-05	5.96245e-05	1.60033
GO:0016021	integral to membrane	Slc12a3	1.13795e-05	5.96245e-05	1.60033
GO:0016021	integral to membrane	Slc2a3	1.13795e-05	5.96245e-05	1.60033
GO:0016021	integral to membrane	Slc38a5	1.13795e-05	5.96245e-05	1.60033
GO:0016021	integral to membrane	Slc43a1	1.13795e-05	5.96245e-05	1.60033
GO:0016021	integral to membrane	St3gal5	1.13795e-05	5.96245e-05	1.60033
GO:0016021	integral to membrane	Tap1	1.13795e-05	5.96245e-05	1.60033
GO:0016021	integral to membrane	Tlr1	1.13795e-05	5.96245e-05	1.60033
GO:0016021	integral to membrane	Tmcc1	1.13795e-05	5.96245e-05	1.60033
GO:0016021	integral to membrane	Tmcc3	1.13795e-05	5.96245e-05	1.60033
GO:0016021	integral to membrane	Tmem108	1.13795e-05	5.96245e-05	1.60033
GO:0016021	integral to membrane	Tmem49	1.13795e-05	5.96245e-05	1.60033
GO:0016021	integral to membrane	Tmprss3	1.13795e-05	5.96245e-05	1.60033
GO:0016021	integral to membrane	Tnfrsf13c	1.13795e-05	5.96245e-05	1.60033
GO:0016021	integral to membrane	Tspan33	1.13795e-05	5.96245e-05	1.60033
GO:0016021	integral to membrane	Tspan8	1.13795e-05	5.96245e-05	1.60033
GO:0016021	integral to membrane	Tspo2	1.13795e-05	5.96245e-05	1.60033
GO:0016021	integral to membrane	Tyrobp	1.13795e-05	5.96245e-05	1.60033
GO:0016021	integral to membrane	Ucp2	1.13795e-05	5.96245e-05	1.60033
GO:0016021	integral to membrane	Zdhhc21	1.13795e-05	5.96245e-05	1.60033
GO:0005730	nucleolus	Adar	2.37375e-05	0.000109612	6.51043
GO:0005730	nucleolus	Dnajb9	2.37375e-05	0.000109612	6.51043
GO:0005730	nucleolus	Hjurp	2.37375e-05	0.000109612	6.51043
GO:0005730	nucleolus	Phlda1	2.37375e-05	0.000109612	6.51043
GO:0005730	nucleolus	Pml	2.37375e-05	0.000109612	6.51043
GO:0005730	nucleolus	Rbm19	2.37375e-05	0.000109612	6.51043
GO:0005730	nucleolus	Rrp12	2.37375e-05	0.000109612	6.51043
GO:0005730	nucleolus	Tut1	2.37375e-05	0.000109612	6.51043
GO:0005730	nucleolus	Ypel4	2.37375e-05	0.000109612	6.51043
GO:0005783	endoplasmic reticulum	Acsl1	2.41992e-05	0.000111333	2.88671
GO:0005783	endoplasmic reticulum	Bcap29	2.41992e-05	0.000111333	2.88671
GO:0005783	endoplasmic reticulum	Ces3	2.41992e-05	0.000111333	2.88671
GO:0005783	endoplasmic reticulum	Creld2	2.41992e-05	0.000111333	2.88671
GO:0005783	endoplasmic reticulum	Dnajb9	2.41992e-05	0.000111333	2.88671
GO:0005783	endoplasmic reticulum	Dnase1l1	2.41992e-05	0.000111333	2.88671
GO:0005783	endoplasmic reticulum	Dolk	2.41992e-05	0.000111333	2.88671
GO:0005783	endoplasmic reticulum	Es31	2.41992e-05	0.000111333	2.88671
GO:0005783	endoplasmic reticulum	Ifi47	2.41992e-05	0.000111333	2.88671
GO:0005783	endoplasmic reticulum	Magt1	2.41992e-05	0.000111333	2.88671
GO:0005783	endoplasmic reticulum	Mgst3	2.41992e-05	0.000111333	2.88671
GO:0005783	endoplasmic reticulum	Nceh1	2.41992e-05	0.000111333	2.88671
GO:0005783	endoplasmic reticulum	Pdia2	2.41992e-05	0.000111333	2.88671
GO:0005783	endoplasmic reticulum	Pnpla7	2.41992e-05	0.000111333	2.88671
GO:0005783	endoplasmic reticulum	Ptplad2	2.41992e-05	0.000111333	2.88671
GO:0005783	endoplasmic reticulum	Sdf2l1	2.41992e-05	0.000111333	2.88671
GO:0005783	endoplasmic reticulum	Tap1	2.41992e-05	0.000111333	2.88671
GO:0005783	endoplasmic reticulum	Thy1	2.41992e-05	0.000111333	2.88671
GO:0005783	endoplasmic reticulum	Tmem49	2.41992e-05	0.000111333	2.88671
GO:0005783	endoplasmic reticulum	Tmprss3	2.41992e-05	0.000111333	2.88671
GO:0005783	endoplasmic reticulum	Tspo2	2.41992e-05	0.000111333	2.88671
GO:0005783	endoplasmic reticulum	Txndc5	2.41992e-05	0.000111333	2.88671
GO:0030863	cortical cytoskeleton	Epb4.9	2.82041e-05	0.000125747	55.7004
GO:0030863	cortical cytoskeleton	Slc4a1	2.82041e-05	0.000125747	55.7004
GO:0030863	cortical cytoskeleton	Spnb1	2.82041e-05	0.000125747	55.7004
GO:0030425	dendrite	Adrb2	3.06614e-05	0.000134158	11.3289
GO:0030425	dendrite	Chrm3	3.06614e-05	0.000134158	11.3289
GO:0030425	dendrite	Igf2bp1	3.06614e-05	0.000134158	11.3289
GO:0030425	dendrite	Lrrk2	3.06614e-05	0.000134158	11.3289
GO:0030425	dendrite	Thy1	3.06614e-05	0.000134158	11.3289
GO:0030425	dendrite	Whrn	3.06614e-05	0.000134158	11.3289
GO:0009986	cell surface	Cd93	6.90791e-05	0.00025627	6.55298
GO:0009986	cell surface	Hspa2	6.90791e-05	0.00025627	6.55298
GO:0009986	cell surface	Hspa9	6.90791e-05	0.00025627	6.55298
GO:0009986	cell surface	Itgam	6.90791e-05	0.00025627	6.55298
GO:0009986	cell surface	Itgb2	6.90791e-05	0.00025627	6.55298
GO:0009986	cell surface	Nfam1	6.90791e-05	0.00025627	6.55298
GO:0009986	cell surface	Plaur	6.90791e-05	0.00025627	6.55298
GO:0009986	cell surface	Timp2	6.90791e-05	0.00025627	6.55298
GO:0005622	intracellular	Adar	7.90549e-05	0.000282567	1.96449
GO:0005622	intracellular	Arhgef4	7.90549e-05	0.000282567	1.96449
GO:0005622	intracellular	Arl11	7.90549e-05	0.000282567	1.96449
GO:0005622	intracellular	Arl5c	7.90549e-05	0.000282567	1.96449
GO:0005622	intracellular	Ccnd1	7.90549e-05	0.000282567	1.96449
GO:0005622	intracellular	Cnp	7.90549e-05	0.000282567	1.96449
GO:0005622	intracellular	Cotl1	7.90549e-05	0.000282567	1.96449
GO:0005622	intracellular	Dffb	7.90549e-05	0.000282567	1.96449
GO:0005622	intracellular	Egr1	7.90549e-05	0.000282567	1.96449
GO:0005622	intracellular	Egr2	7.90549e-05	0.000282567	1.96449
GO:0005622	intracellular	Eif2ak2	7.90549e-05	0.000282567	1.96449
GO:0005622	intracellular	Gm5416	7.90549e-05	0.000282567	1.96449
GO:0005622	intracellular	Il16	7.90549e-05	0.000282567	1.96449
GO:0005622	intracellular	Itgam	7.90549e-05	0.000282567	1.96449
GO:0005622	intracellular	Klf1	7.90549e-05	0.000282567	1.96449
GO:0005622	intracellular	Klf2	7.90549e-05	0.000282567	1.96449
GO:0005622	intracellular	Klf4	7.90549e-05	0.000282567	1.96449
GO:0005622	intracellular	Klf6	7.90549e-05	0.000282567	1.96449
GO:0005622	intracellular	Lhx1	7.90549e-05	0.000282567	1.96449
GO:0005622	intracellular	Lrrk2	7.90549e-05	0.000282567	1.96449
GO:0005622	intracellular	Ly6a	7.90549e-05	0.000282567	1.96449
GO:0005622	intracellular	Mid1	7.90549e-05	0.000282567	1.96449
GO:0005622	intracellular	Mrps18b	7.90549e-05	0.000282567	1.96449
GO:0005622	intracellular	Pml	7.90549e-05	0.000282567	1.96449
GO:0005622	intracellular	Rag1	7.90549e-05	0.000282567	1.96449
GO:0005622	intracellular	Ralgps2	7.90549e-05	0.000282567	1.96449
GO:0005622	intracellular	Rap2a	7.90549e-05	0.000282567	1.96449
GO:0005622	intracellular	Rapgefl1	7.90549e-05	0.000282567	1.96449
GO:0005622	intracellular	Rhob	7.90549e-05	0.000282567	1.96449
GO:0005622	intracellular	Rnf114	7.90549e-05	0.000282567	1.96449
GO:0005622	intracellular	Rpl3l	7.90549e-05	0.000282567	1.96449
GO:0005622	intracellular	Strbp	7.90549e-05	0.000282567	1.96449
GO:0005622	intracellular	Trafd1	7.90549e-05	0.000282567	1.96449
GO:0005622	intracellular	Trim10	7.90549e-05	0.000282567	1.96449
GO:0005622	intracellular	Trim11	7.90549e-05	0.000282567	1.96449
GO:0005622	intracellular	Trim21	7.90549e-05	0.000282567	1.96449
GO:0005622	intracellular	Trim34	7.90549e-05	0.000282567	1.96449
GO:0005622	intracellular	Trps1	7.90549e-05	0.000282567	1.96449
GO:0005622	intracellular	Tut1	7.90549e-05	0.000282567	1.96449
GO:0005622	intracellular	Zbtb2	7.90549e-05	0.000282567	1.96449
GO:0005622	intracellular	Zbtb9	7.90549e-05	0.000282567	1.96449
GO:0005625	soluble fraction	Acsl1	8.52215e-05	0.000297884	7.57092
GO:0005625	soluble fraction	Ccl3	8.52215e-05	0.000297884	7.57092
GO:0005625	soluble fraction	Ccl4	8.52215e-05	0.000297884	7.57092
GO:0005625	soluble fraction	Celf2	8.52215e-05	0.000297884	7.57092
GO:0005625	soluble fraction	Fuca1	8.52215e-05	0.000297884	7.57092
GO:0005625	soluble fraction	Rhob	8.52215e-05	0.000297884	7.57092
GO:0005625	soluble fraction	Wnk1	8.52215e-05	0.000297884	7.57092
GO:0030424	axon	Adrb2	0.000104191	0.000341031	9.15622
GO:0042612	MHC class I protein complex	H2-D1	0.000104191	0.000341031	9.15622
GO:0042612	MHC class I protein complex	H2-K1	0.000104191	0.000341031	9.15622
GO:0042612	MHC class I protein complex	H2-M3	0.000104191	0.000341031	9.15622
GO:0042612	MHC class I protein complex	H2-Q6	0.000104191	0.000341031	9.15622
GO:0042612	MHC class I protein complex	H2-T10	0.000104191	0.000341031	9.15622
GO:0042612	MHC class I protein complex	H2-T22	0.000104191	0.000341031	9.15622
GO:0030424	axon	Lrrk2	0.000104191	0.000341031	9.15622
GO:0030424	axon	Nrp1	0.000104191	0.000341031	9.15622
GO:0030424	axon	Sdc3	0.000104191	0.000341031	9.15622
GO:0030424	axon	Snca	0.000104191	0.000341031	9.15622
GO:0030424	axon	Whrn	0.000104191	0.000341031	9.15622
GO:0031012	extracellular matrix	Col5a1	0.000142566	0.000413451	11.6042
GO:0031012	extracellular matrix	Hspg2	0.000142566	0.000413451	11.6042
GO:0031012	extracellular matrix	Mmp27	0.000142566	0.000413451	11.6042
GO:0031012	extracellular matrix	Mmp8	0.000142566	0.000413451	11.6042
GO:0031012	extracellular matrix	Prss34	0.000142566	0.000413451	11.6042
GO:0031672	A band	Hdac4	0.00016087	0.000442478	111.401
GO:0031672	A band	Myl4	0.00016087	0.000442478	111.401
GO:0015630	microtubule cytoskeleton	Mapk3	0.000164168	0.000447393	17.1386
GO:0015630	microtubule cytoskeleton	Mid1	0.000164168	0.000447393	17.1386
GO:0015630	microtubule cytoskeleton	Ndrg1	0.000164168	0.000447393	17.1386
GO:0015630	microtubule cytoskeleton	Strbp	0.000164168	0.000447393	17.1386
GO:0005575	cellular_component	Carns1	0.000200197	0.00052423	0.145717
GO:0005575	cellular_component	Cotl1	0.000200197	0.00052423	0.145717
GO:0005792	microsome	Acsl1	0.00026555	0.00065031	4.77432
GO:0005792	microsome	Adrb2	0.00026555	0.00065031	4.77432
GO:0005792	microsome	Dlst	0.00026555	0.00065031	4.77432
GO:0005792	microsome	Igf1r	0.00026555	0.00065031	4.77432
GO:0005792	microsome	Lrrk2	0.00026555	0.00065031	4.77432
GO:0005792	microsome	Mgst3	0.00026555	0.00065031	4.77432
GO:0005792	microsome	Nceh1	0.00026555	0.00065031	4.77432
GO:0005792	microsome	Pnpla7	0.00026555	0.00065031	4.77432
GO:0005792	microsome	Tap1	0.00026555	0.00065031	4.77432
GO:0005576	extracellular region	1100001G20Rik	0.000294219	0.000700604	2.06421
GO:0005576	extracellular region	1300017J02Rik	0.000294219	0.000700604	2.06421
GO:0005576	extracellular region	Adpgk	0.000294219	0.000700604	2.06421
GO:0005576	extracellular region	Ccl3	0.000294219	0.000700604	2.06421
GO:0005576	extracellular region	Ccl4	0.000294219	0.000700604	2.06421
GO:0005576	extracellular region	Col5a1	0.000294219	0.000700604	2.06421
GO:0005576	extracellular region	Creld2	0.000294219	0.000700604	2.06421
GO:0005576	extracellular region	Cxcl9	0.000294219	0.000700604	2.06421
GO:0005576	extracellular region	Epor	0.000294219	0.000700604	2.06421
GO:0005576	extracellular region	Fam55d	0.000294219	0.000700604	2.06421
GO:0005576	extracellular region	Fcrla	0.000294219	0.000700604	2.06421
GO:0005576	extracellular region	Glipr1	0.000294219	0.000700604	2.06421
GO:0005576	extracellular region	Hspg2	0.000294219	0.000700604	2.06421
GO:0005576	extracellular region	Icam4	0.000294219	0.000700604	2.06421
GO:0005576	extracellular region	Il12a	0.000294219	0.000700604	2.06421
GO:0005576	extracellular region	Il16	0.000294219	0.000700604	2.06421
GO:0005576	extracellular region	Lgals3bp	0.000294219	0.000700604	2.06421
GO:0005576	extracellular region	Ly6g5b	0.000294219	0.000700604	2.06421
GO:0005576	extracellular region	Lyz1	0.000294219	0.000700604	2.06421
GO:0005576	extracellular region	Lyz2	0.000294219	0.000700604	2.06421
GO:0005576	extracellular region	Mcpt8	0.000294219	0.000700604	2.06421
GO:0005576	extracellular region	Mmp8	0.000294219	0.000700604	2.06421
GO:0005576	extracellular region	Nppc	0.000294219	0.000700604	2.06421
GO:0005576	extracellular region	Olfm4	0.000294219	0.000700604	2.06421
GO:0005576	extracellular region	Pi16	0.000294219	0.000700604	2.06421
GO:0005576	extracellular region	Plaur	0.000294219	0.000700604	2.06421
GO:0005576	extracellular region	Plbd1	0.000294219	0.000700604	2.06421
GO:0005576	extracellular region	S100a13	0.000294219	0.000700604	2.06421
GO:0005576	extracellular region	Scrg1	0.000294219	0.000700604	2.06421
GO:0005576	extracellular region	Timp2	0.000294219	0.000700604	2.06421
GO:0005576	extracellular region	Tinagl1	0.000294219	0.000700604	2.06421
GO:0031965	nuclear membrane	Nupl2	0.000539378	0.00106108	12.7315
GO:0031965	nuclear membrane	Pml	0.000539378	0.00106108	12.7315
GO:0031965	nuclear membrane	Pnpla7	0.000539378	0.00106108	12.7315
GO:0031965	nuclear membrane	Rrp12	0.000539378	0.00106108	12.7315
GO:0005654	nucleoplasm	Ccnd1	0.000564269	0.00109933	8.70318
GO:0005654	nucleoplasm	Hemgn	0.000564269	0.00109933	8.70318
GO:0005654	nucleoplasm	Mapk3	0.000564269	0.00109933	8.70318
GO:0005654	nucleoplasm	Pml	0.000564269	0.00109933	8.70318
GO:0005654	nucleoplasm	Rbm19	0.000564269	0.00109933	8.70318
GO:0031225	anchored to membrane	Bst2	0.000633719	0.00120224	5.49158
GO:0031225	anchored to membrane	Cd59a	0.000633719	0.00120224	5.49158
GO:0031225	anchored to membrane	Cpm	0.000633719	0.00120224	5.49158
GO:0031225	anchored to membrane	Hyal2	0.000633719	0.00120224	5.49158
GO:0031225	anchored to membrane	Ly6a	0.000633719	0.00120224	5.49158
GO:0031225	anchored to membrane	Nt5e	0.000633719	0.00120224	5.49158
GO:0031225	anchored to membrane	Plaur	0.000633719	0.00120224	5.49158
GO:0005788	endoplasmic reticulum lumen	Ces3	0.000749121	0.0013618	8.19123
GO:0005788	endoplasmic reticulum lumen	Es31	0.000749121	0.0013618	8.19123
GO:0005788	endoplasmic reticulum lumen	Pdia2	0.000749121	0.0013618	8.19123
GO:0005788	endoplasmic reticulum lumen	Sdf2l1	0.000749121	0.0013618	8.19123
GO:0005788	endoplasmic reticulum lumen	Txndc5	0.000749121	0.0013618	8.19123
GO:0019717	synaptosome	Fos	0.000801737	0.0014302	8.07252
GO:0019717	synaptosome	Lrrk2	0.000801737	0.0014302	8.07252
GO:0019717	synaptosome	Sdc3	0.000801737	0.0014302	8.07252
GO:0019717	synaptosome	Sept5	0.000801737	0.0014302	8.07252
GO:0019717	synaptosome	Snca	0.000801737	0.0014302	8.07252
GO:0005901	caveola	F2r	0.00106191	0.00174238	18.5668
GO:0005901	caveola	Igf1r	0.00106191	0.00174238	18.5668
GO:0005901	caveola	Slc2a3	0.00106191	0.00174238	18.5668
GO:0005624	membrane fraction	Adrb2	0.00149504	0.00226489	3.45965
GO:0005624	membrane fraction	Aqp1	0.00149504	0.00226489	3.45965
GO:0005624	membrane fraction	Cnp	0.00149504	0.00226489	3.45965
GO:0005624	membrane fraction	Dolk	0.00149504	0.00226489	3.45965
GO:0005624	membrane fraction	Gnaq	0.00149504	0.00226489	3.45965
GO:0005624	membrane fraction	Itgb2	0.00149504	0.00226489	3.45965
GO:0005624	membrane fraction	Met	0.00149504	0.00226489	3.45965
GO:0005624	membrane fraction	Nt5e	0.00149504	0.00226489	3.45965
GO:0005624	membrane fraction	Ppap2a	0.00149504	0.00226489	3.45965
GO:0005624	membrane fraction	Rhob	0.00149504	0.00226489	3.45965
GO:0030426	growth cone	Kptn	0.00305009	0.00392363	8.10187
GO:0030426	growth cone	Snca	0.00305009	0.00392363	8.10187
GO:0030426	growth cone	Thy1	0.00305009	0.00392363	8.10187
GO:0030426	growth cone	Whrn	0.00305009	0.00392363	8.10187
GO:0045121	membrane raft	Itgb2	0.0042101	0.00498753	7.42671
GO:0045121	membrane raft	Lrrk2	0.0042101	0.00498753	7.42671
GO:0045121	membrane raft	Nfam1	0.0042101	0.00498753	7.42671
GO:0045121	membrane raft	Thy1	0.0042101	0.00498753	7.42671
GO:0005881	cytoplasmic microtubule	Clasp2	0.00434589	0.00510452	27.8502
GO:0005881	cytoplasmic microtubule	Mid1	0.00434589	0.00510452	27.8502
GO:0000307	cyclin-dependent protein kinase holoenzyme complex	Ccnd1	0.0055544	0.00610061	24.7557
GO:0000307	cyclin-dependent protein kinase holoenzyme complex	Ccnd2	0.0055544	0.00610061	24.7557
GO:0032420	stereocilium	Kptn	0.0055544	0.00610061	24.7557
GO:0032420	stereocilium	Whrn	0.0055544	0.00610061	24.7557
GO:0000777	condensed chromosome kinetochore	Clasp2	0.0100031	0.0088682	18.5668
GO:0000777	condensed chromosome kinetochore	Hjurp	0.0100031	0.0088682	18.5668
GO:0016020	membrane	Abcg4	0.0151895	0.0109946	1.30174
GO:0016020	membrane	Bcap29	0.0151895	0.0109946	1.30174
GO:0016020	membrane	Butr1	0.0151895	0.0109946	1.30174
GO:0016020	membrane	Ccpg1	0.0151895	0.0109946	1.30174
GO:0016020	membrane	Ccr7	0.0151895	0.0109946	1.30174
GO:0016020	membrane	Cd19	0.0151895	0.0109946	1.30174
GO:0016020	membrane	Cd274	0.0151895	0.0109946	1.30174
GO:0016020	membrane	Cd3d	0.0151895	0.0109946	1.30174
GO:0016020	membrane	Cd69	0.0151895	0.0109946	1.30174
GO:0016020	membrane	Cd72	0.0151895	0.0109946	1.30174
GO:0016020	membrane	Cd79b	0.0151895	0.0109946	1.30174
GO:0016020	membrane	Chst12	0.0151895	0.0109946	1.30174
GO:0016020	membrane	Chst3	0.0151895	0.0109946	1.30174
GO:0016020	membrane	Cnp	0.0151895	0.0109946	1.30174
GO:0016020	membrane	Csf3r	0.0151895	0.0109946	1.30174
GO:0016020	membrane	Cyb5r1	0.0151895	0.0109946	1.30174
GO:0016020	membrane	Darc	0.0151895	0.0109946	1.30174
GO:0016020	membrane	Dolk	0.0151895	0.0109946	1.30174
GO:0016020	membrane	Epb4.9	0.0151895	0.0109946	1.30174
GO:0016020	membrane	Fxyd1	0.0151895	0.0109946	1.30174
GO:0016020	membrane	Gdpd3	0.0151895	0.0109946	1.30174
GO:0016020	membrane	Glipr1	0.0151895	0.0109946	1.30174
GO:0016020	membrane	Gp49a	0.0151895	0.0109946	1.30174
GO:0016020	membrane	Gp5	0.0151895	0.0109946	1.30174
GO:0016020	membrane	Gypa	0.0151895	0.0109946	1.30174
GO:0016020	membrane	H2-D1	0.0151895	0.0109946	1.30174
GO:0016020	membrane	H2-K1	0.0151895	0.0109946	1.30174
GO:0016020	membrane	H2-M3	0.0151895	0.0109946	1.30174
GO:0016020	membrane	H2-Q6	0.0151895	0.0109946	1.30174
GO:0016020	membrane	H2-T10	0.0151895	0.0109946	1.30174
GO:0016020	membrane	H2-T22	0.0151895	0.0109946	1.30174
GO:0016020	membrane	H60a	0.0151895	0.0109946	1.30174
GO:0016020	membrane	Hcst	0.0151895	0.0109946	1.30174
GO:0016020	membrane	Ifi47	0.0151895	0.0109946	1.30174
GO:0016020	membrane	Itgam	0.0151895	0.0109946	1.30174
GO:0016020	membrane	Itgb2	0.0151895	0.0109946	1.30174
GO:0016020	membrane	Lgals3bp	0.0151895	0.0109946	1.30174
GO:0016020	membrane	Lst1	0.0151895	0.0109946	1.30174
GO:0016020	membrane	Magt1	0.0151895	0.0109946	1.30174
GO:0016020	membrane	March8	0.0151895	0.0109946	1.30174
GO:0016020	membrane	Met	0.0151895	0.0109946	1.30174
GO:0016020	membrane	Mfsd6	0.0151895	0.0109946	1.30174
GO:0016020	membrane	Mgst3	0.0151895	0.0109946	1.30174
GO:0016020	membrane	Mpzl3	0.0151895	0.0109946	1.30174
GO:0016020	membrane	Nat8l	0.0151895	0.0109946	1.30174
GO:0016020	membrane	Nceh1	0.0151895	0.0109946	1.30174
GO:0016020	membrane	Nrp1	0.0151895	0.0109946	1.30174
GO:0016020	membrane	Nupl2	0.0151895	0.0109946	1.30174
GO:0016020	membrane	Ogfr	0.0151895	0.0109946	1.30174
GO:0016020	membrane	Phlda1	0.0151895	0.0109946	1.30174
GO:0016020	membrane	Pi16	0.0151895	0.0109946	1.30174
GO:0016020	membrane	Pilra	0.0151895	0.0109946	1.30174
GO:0016020	membrane	Pnpla7	0.0151895	0.0109946	1.30174
GO:0016020	membrane	Prkcb	0.0151895	0.0109946	1.30174
GO:0016020	membrane	Ptplad2	0.0151895	0.0109946	1.30174
GO:0016020	membrane	Rap2a	0.0151895	0.0109946	1.30174
GO:0016020	membrane	Reep3	0.0151895	0.0109946	1.30174
GO:0016020	membrane	Rhd	0.0151895	0.0109946	1.30174
GO:0016020	membrane	Rrp12	0.0151895	0.0109946	1.30174
GO:0016020	membrane	Sdc3	0.0151895	0.0109946	1.30174
GO:0016020	membrane	Sdf2l1	0.0151895	0.0109946	1.30174
GO:0016020	membrane	Siglecg	0.0151895	0.0109946	1.30174
GO:0016020	membrane	Sirpa	0.0151895	0.0109946	1.30174
GO:0016020	membrane	Slc38a5	0.0151895	0.0109946	1.30174
GO:0016020	membrane	Slc43a1	0.0151895	0.0109946	1.30174
GO:0016020	membrane	Slc4a1	0.0151895	0.0109946	1.30174
GO:0016020	membrane	Slc6a12	0.0151895	0.0109946	1.30174
GO:0016020	membrane	Spnb1	0.0151895	0.0109946	1.30174
GO:0016020	membrane	St3gal5	0.0151895	0.0109946	1.30174
GO:0016020	membrane	Tap1	0.0151895	0.0109946	1.30174
GO:0016020	membrane	Tlr1	0.0151895	0.0109946	1.30174
GO:0016020	membrane	Tmcc1	0.0151895	0.0109946	1.30174
GO:0016020	membrane	Tmcc3	0.0151895	0.0109946	1.30174
GO:0016020	membrane	Tmem108	0.0151895	0.0109946	1.30174
GO:0016020	membrane	Tmem49	0.0151895	0.0109946	1.30174
GO:0016020	membrane	Tmprss3	0.0151895	0.0109946	1.30174
GO:0016020	membrane	Tnfrsf13c	0.0151895	0.0109946	1.30174
GO:0016020	membrane	Tspan33	0.0151895	0.0109946	1.30174
GO:0016020	membrane	Tspan8	0.0151895	0.0109946	1.30174
GO:0016020	membrane	Tspo2	0.0151895	0.0109946	1.30174
GO:0016020	membrane	Tyrobp	0.0151895	0.0109946	1.30174
GO:0016020	membrane	Ucp2	0.0151895	0.0109946	1.30174
GO:0016020	membrane	Zdhhc21	0.0151895	0.0109946	1.30174
GO:0046658	anchored to plasma membrane	Cd160	0.0156333	0.0111408	14.8534
GO:0046658	anchored to plasma membrane	Ntng2	0.0156333	0.0111408	14.8534
GO:0005887	integral to plasma membrane	Adrb2	0.0169558	0.0115511	2.23921
GO:0005887	integral to plasma membrane	Aqp1	0.0169558	0.0115511	2.23921
GO:0005887	integral to plasma membrane	Cd47	0.0169558	0.0115511	2.23921
GO:0005887	integral to plasma membrane	Cd72	0.0169558	0.0115511	2.23921
GO:0005887	integral to plasma membrane	Chrm3	0.0169558	0.0115511	2.23921
GO:0005887	integral to plasma membrane	Gypa	0.0169558	0.0115511	2.23921
GO:0005887	integral to plasma membrane	H60a	0.0169558	0.0115511	2.23921
GO:0005887	integral to plasma membrane	Klre1	0.0169558	0.0115511	2.23921
GO:0005887	integral to plasma membrane	Ppap2a	0.0169558	0.0115511	2.23921
GO:0005887	integral to plasma membrane	Sirpa	0.0169558	0.0115511	2.23921
GO:0005887	integral to plasma membrane	Slc4a1	0.0169558	0.0115511	2.23921
GO:0005887	integral to plasma membrane	Slc6a12	0.0169558	0.0115511	2.23921
GO:0000502	proteasome complex	Dnajb2	0.0177611	0.0117836	13.9251
GO:0000502	proteasome complex	Psme1	0.0177611	0.0117836	13.9251
GO:0030485	smooth muscle contractile fiber	Acta2	0.0179532	0.0118373	111.401
GO:0033267	axon part	Aqp1	0.0179532	0.0118373	111.401
GO:0045252	oxoglutarate dehydrogenase complex	Dlst	0.0179532	0.0118373	111.401
GO:0032398	MHC class Ib protein complex	H2-M3	0.0179532	0.0118373	111.401
GO:0010494	stress granule	Igf2bp1	0.0179532	0.0118373	111.401
GO:0032473	external side of mitochondrial outer membrane	Lrrk2	0.0179532	0.0118373	111.401
GO:0031092	platelet alpha granule membrane	Snca	0.0179532	0.0118373	111.401
GO:0043205	fibril	Snca	0.0179532	0.0118373	111.401
GO:0016023	cytoplasmic membrane-bounded vesicle	Cd93	0.0195229	0.0125071	6.82045
GO:0016023	cytoplasmic membrane-bounded vesicle	Ifitm3	0.0195229	0.0125071	6.82045
GO:0016023	cytoplasmic membrane-bounded vesicle	Prf1	0.0195229	0.0125071	6.82045
GO:0005604	basement membrane	Col5a1	0.024179	0.0142877	6.3057
GO:0005604	basement membrane	Hspg2	0.024179	0.0142877	6.3057
GO:0005604	basement membrane	Timp2	0.024179	0.0142877	6.3057
GO:0015629	actin cytoskeleton	Acta2	0.0264678	0.0150655	4.41191
GO:0015629	actin cytoskeleton	Enah	0.0264678	0.0150655	4.41191
GO:0015629	actin cytoskeleton	Myl2	0.0264678	0.0150655	4.41191
GO:0015629	actin cytoskeleton	Snca	0.0264678	0.0150655	4.41191
GO:0031594	neuromuscular junction	F2r	0.0274645	0.0153865	11.1401
GO:0031594	neuromuscular junction	Hdac4	0.0274645	0.0153865	11.1401
GO:0048471	perinuclear region of cytoplasm	1110017D15Rik	0.0282662	0.0156376	4.32624
GO:0048471	perinuclear region of cytoplasm	Hspa1a	0.0282662	0.0156376	4.32624
GO:0048471	perinuclear region of cytoplasm	Kptn	0.0282662	0.0156376	4.32624
GO:0048471	perinuclear region of cytoplasm	S100a13	0.0282662	0.0156376	4.32624
GO:0005626	insoluble fraction	Ccdc88c	0.0301769	0.0162112	10.6096
GO:0005626	insoluble fraction	Pml	0.0301769	0.0162112	10.6096
GO:0000118	histone deacetylase complex	Hdac4	0.0329995	0.0170004	10.1273
GO:0000118	histone deacetylase complex	Hdac5	0.0329995	0.0170004	10.1273
GO:0005839	proteasome core complex	Psmb10	0.0329995	0.0170004	10.1273
GO:0005839	proteasome core complex	Psmb8	0.0329995	0.0170004	10.1273
GO:0043235	receptor complex	Adrb2	0.0357455	0.0177084	55.7004
GO:0042641	actomyosin	Hdac4	0.0357455	0.0177084	55.7004
GO:0043514	interleukin-12 complex	Il12a	0.0357455	0.0177084	55.7004
GO:0016323	basolateral plasma membrane	Aqp1	0.0383882	0.0184372	5.3048
GO:0016323	basolateral plasma membrane	Chrm3	0.0383882	0.0184372	5.3048
GO:0016323	basolateral plasma membrane	Slc4a1	0.0383882	0.0184372	5.3048
GO:0031224	intrinsic to membrane	Cnp	0.0486888	0.0209275	8.25191
GO:0031224	intrinsic to membrane	Tirap	0.0486888	0.0209275	8.25191
GO:0044424	intracellular part	Adrb2	0.0533784	0.0218959	37.1336
GO:0032279	asymmetric synapse	Chrm3	0.0533784	0.0218959	37.1336
GO:0005588	collagen type V	Col5a1	0.0533784	0.0218959	37.1336
GO:0008537	proteasome activator complex	Psme1	0.0533784	0.0218959	37.1336
GO:0045335	phagocytic vesicle	Tlr1	0.0533784	0.0218959	37.1336
GO:0032391	photoreceptor connecting cilium	Whrn	0.0533784	0.0218959	37.1336
GO:0016605	PML body	Hipk1	0.0556613	0.0224517	7.68281
GO:0016605	PML body	Pml	0.0556613	0.0224517	7.68281
GO:0005856	cytoskeleton	Acta2	0.0569095	0.0227478	2.11968
GO:0005856	cytoskeleton	Cdc42ep2	0.0569095	0.0227478	2.11968
GO:0005856	cytoskeleton	Clasp2	0.0569095	0.0227478	2.11968
GO:0005856	cytoskeleton	Cotl1	0.0569095	0.0227478	2.11968
GO:0005856	cytoskeleton	Mybpc2	0.0569095	0.0227478	2.11968
GO:0005856	cytoskeleton	Rsph9	0.0569095	0.0227478	2.11968
GO:0005856	cytoskeleton	Sept5	0.0569095	0.0227478	2.11968
GO:0005856	cytoskeleton	Snca	0.0569095	0.0227478	2.11968
GO:0005856	cytoskeleton	Trib2	0.0569095	0.0227478	2.11968
GO:0031514	motile secondary cilium	Rsph9	0.0708533	0.0257256	27.8502
GO:0035085	cilium axoneme	Rsph9	0.0708533	0.0257256	27.8502
GO:0001917	photoreceptor inner segment	Whrn	0.0708533	0.0257256	27.8502
GO:0019861	flagellum	Met	0.07876	0.0275609	6.36576
GO:0019861	flagellum	Stard10	0.07876	0.0275609	6.36576
GO:0008305	integrin complex	Itgam	0.082908	0.0284716	6.18893
GO:0008305	integrin complex	Itgb2	0.082908	0.0284716	6.18893
GO:0043005	neuron projection	Aqp1	0.0871363	0.0293656	6.02166
GO:0043005	neuron projection	Igf1r	0.0871363	0.0293656	6.02166
GO:0016234	inclusion body	Dnajb2	0.0881716	0.0295794	22.2801
GO:0055037	recycling endosome	Rap2a	0.0881716	0.0295794	22.2801
GO:0042825	TAP complex	Tap1	0.0881716	0.0295794	22.2801
GO:0019005	SCF ubiquitin ligase complex	Trim21	0.0881716	0.0295794	22.2801
GO:0030018	Z disc	Hdac4	0.0958269	0.0311022	5.71286
GO:0030018	Z disc	Slc4a1	0.0958269	0.0311022	5.71286
GO:0016607	nuclear speck	Ccnl1	0.0979245	0.0315023	3.67255
GO:0016607	nuclear speck	Hipk1	0.0979245	0.0315023	3.67255
GO:0016607	nuclear speck	Hspa1a	0.0979245	0.0315023	3.67255
GO:0055038	recycling endosome membrane	Rap2a	0.105335	0.0328609	18.5668
GO:0008091	spectrin	Spnb1	0.105335	0.0328609	18.5668
GO:0042598	vesicular fraction	Wnk1	0.105335	0.0328609	18.5668
GO:0030176	integral to endoplasmic reticulum membrane	Dolk	0.109422	0.0337592	5.3048
GO:0030176	integral to endoplasmic reticulum membrane	Tap1	0.109422	0.0337592	5.3048
GO:0042101	T cell receptor complex	Cd3d	0.122344	0.0364733	15.9144
GO:0005851	eukaryotic translation initiation factor 2B complex	Eif2b3	0.122344	0.0364733	15.9144
GO:0031982	vesicle	Slc12a3	0.122344	0.0364733	15.9144
GO:0016324	apical plasma membrane	Adrb2	0.131978	0.0383826	3.24468
GO:0016324	apical plasma membrane	Aqp1	0.131978	0.0383826	3.24468
GO:0000785	chromatin	Chd3	0.131978	0.0383826	3.24468
GO:0000785	chromatin	Chd7	0.131978	0.0383826	3.24468
GO:0000785	chromatin	Klf4	0.131978	0.0383826	3.24468
GO:0016324	apical plasma membrane	Slc12a3	0.131978	0.0383826	3.24468
GO:0005844	polysome	Csda	0.139201	0.0397541	13.9251
GO:0000123	histone acetyltransferase complex	Kat2a	0.139201	0.0397541	13.9251
GO:0005789	endoplasmic reticulum membrane	Acsl1	0.146667	0.0411206	1.83754
GO:0005789	endoplasmic reticulum membrane	Bcap29	0.146667	0.0411206	1.83754
GO:0005789	endoplasmic reticulum membrane	Dolk	0.146667	0.0411206	1.83754
GO:0005789	endoplasmic reticulum membrane	Mgst3	0.146667	0.0411206	1.83754
GO:0005789	endoplasmic reticulum membrane	Ptplad2	0.146667	0.0411206	1.83754
GO:0005789	endoplasmic reticulum membrane	Tap1	0.146667	0.0411206	1.83754
GO:0005789	endoplasmic reticulum membrane	Tmprss3	0.146667	0.0411206	1.83754
GO:0005789	endoplasmic reticulum membrane	Tspo2	0.146667	0.0411206	1.83754
GO:0005615	extracellular space	1100001G20Rik	0.151091	0.041907	0.665843
GO:0005615	extracellular space	Ccl3	0.151091	0.041907	0.665843
GO:0005615	extracellular space	Ccl4	0.151091	0.041907	0.665843
GO:0005615	extracellular space	Cnp	0.151091	0.041907	0.665843
GO:0005615	extracellular space	Cxcl9	0.151091	0.041907	0.665843
GO:0005615	extracellular space	Hgf	0.151091	0.041907	0.665843
GO:0005615	extracellular space	Il12a	0.151091	0.041907	0.665843
GO:0005615	extracellular space	Il16	0.151091	0.041907	0.665843
GO:0005615	extracellular space	Mmp8	0.151091	0.041907	0.665843
GO:0005615	extracellular space	Nppc	0.151091	0.041907	0.665843
GO:0005615	extracellular space	Olfm4	0.151091	0.041907	0.665843
GO:0005615	extracellular space	Prss34	0.151091	0.041907	0.665843
GO:0005615	extracellular space	S100a13	0.151091	0.041907	0.665843
GO:0042627	chylomicron	Apob48r	0.155907	0.0427441	12.3779
GO:0016328	lateral plasma membrane	Cldn1	0.155907	0.0427441	12.3779
GO:0016363	nuclear matrix	Cad	0.159055	0.0433486	4.28464
GO:0016363	nuclear matrix	Pml	0.159055	0.0433486	4.28464
GO:0030659	cytoplasmic vesicle membrane	March8	0.164345	0.044348	4.2038
GO:0030659	cytoplasmic vesicle membrane	Phlda1	0.164345	0.044348	4.2038
GO:0031362	anchored to external side of plasma membrane	Thy1	0.172463	0.0458441	11.1401
GO:0016459	myosin complex	Myl2	0.186023	0.048246	3.9088
GO:0016459	myosin complex	Myl4	0.186023	0.048246	3.9088
GO:0005768	endosome	Abcg4	0.188387	0.0486529	2.333
GO:0005768	endosome	Adrb2	0.188387	0.0486529	2.333
GO:0005768	endosome	Ccr5	0.188387	0.0486529	2.333
GO:0005768	endosome	March8	0.188387	0.0486529	2.333
GO:0017053	transcriptional repressor complex	Hdac4	0.188871	0.0487357	10.1273
GO:0000790	nuclear chromatin	Jun	0.188871	0.0487357	10.1273
GO:0045095	keratin filament	Krt1	0.191566	0.0492637	3.8414
GO:0045095	keratin filament	Krt86	0.191566	0.0492637	3.8414
GO:0033116	ER-Golgi intermediate compartment membrane	Tmem49	0.205131	0.0518682	9.28339
GO:0031410	cytoplasmic vesicle	Ermap	0.207824	0.0523749	2.25052
GO:0031410	cytoplasmic vesicle	March8	0.207824	0.0523749	2.25052
GO:0031410	cytoplasmic vesicle	Phlda1	0.207824	0.0523749	2.25052
GO:0031410	cytoplasmic vesicle	Tlr1	0.207824	0.0523749	2.25052
GO:0005765	lysosomal membrane	March8	0.219956	0.0546165	3.53653
GO:0005765	lysosomal membrane	Pnpla7	0.219956	0.0546165	3.53653
GO:0030016	myofibril	Myl2	0.221246	0.054851	8.56929
GO:0042105	alpha-beta T cell receptor complex	Cd3d	0.237217	0.0578265	7.95719
GO:0005815	microtubule organizing center	Clasp2	0.237217	0.0578265	7.95719
GO:0016604	nuclear body	Hdac5	0.237217	0.0578265	7.95719
GO:0030672	synaptic vesicle membrane	Slc2a3	0.237217	0.0578265	7.95719
GO:0008021	synaptic vesicle	Lrrk2	0.237487	0.057876	3.37578
GO:0008021	synaptic vesicle	Sept5	0.237487	0.057876	3.37578
GO:0030175	filopodium	Enah	0.26873	0.0637513	6.96255
GO:0005929	cilium	Stard10	0.279636	0.0657305	3.05207
GO:0005929	cilium	Whrn	0.279636	0.0657305	3.05207
GO:0000299	integral to membrane of membrane fraction	Aqp1	0.284275	0.0665615	6.55298
GO:0005605	basal lamina	Hspg2	0.284275	0.0665615	6.55298
GO:0005903	brush border	Aqp1	0.29968	0.0694593	6.18893
GO:0000922	spindle pole	Clasp2	0.29968	0.0694593	6.18893
GO:0031901	early endosome membrane	March8	0.330079	0.0750086	5.57004
GO:0005739	mitochondrion	5730469M10Rik	0.336454	0.0761451	1.356
GO:0005739	mitochondrion	Acsl1	0.336454	0.0761451	1.356
GO:0005739	mitochondrion	Bcat1	0.336454	0.0761451	1.356
GO:0005739	mitochondrion	Cyb5r1	0.336454	0.0761451	1.356
GO:0005739	mitochondrion	Dlst	0.336454	0.0761451	1.356
GO:0005739	mitochondrion	Hsh2d	0.336454	0.0761451	1.356
GO:0005739	mitochondrion	Hspa2	0.336454	0.0761451	1.356
GO:0005739	mitochondrion	Hspa9	0.336454	0.0761451	1.356
GO:0005739	mitochondrion	Mrps18b	0.336454	0.0761451	1.356
GO:0005739	mitochondrion	Pnpla7	0.336454	0.0761451	1.356
GO:0005739	mitochondrion	Tap1	0.336454	0.0761451	1.356
GO:0005739	mitochondrion	Txnrd2	0.336454	0.0761451	1.356
GO:0005739	mitochondrion	Ucp2	0.336454	0.0761451	1.356
GO:0001725	stress fiber	Enah	0.345074	0.0776669	5.3048
GO:0005884	actin filament	Whrn	0.345074	0.0776669	5.3048
GO:0005743	mitochondrial inner membrane	Ucp2	0.3685	0.0817196	0.323839
GO:0019815	B cell receptor complex	Cd79b	0.374662	0.0827658	4.84351
GO:0031105	septin complex	Sept5	0.403722	0.0876546	4.45603
GO:0005921	gap junction	Csda	0.418057	0.0903108	4.28464
GO:0030529	ribonucleoprotein complex	Csda	0.435416	0.0935972	0.561684
GO:0030529	ribonucleoprotein complex	Igf2bp1	0.435416	0.0935972	0.561684
GO:0030529	ribonucleoprotein complex	Pcbp4	0.435416	0.0935972	0.561684
GO:0005740	mitochondrial envelope	Bik	0.460295	0.0982511	3.8414
GO:0042383	sarcolemma	Adrb2	0.474123	0.100905	3.71336
GO:0005578	proteinaceous extracellular matrix	Hspg2	0.481448	0.102304	1.60289
GO:0005578	proteinaceous extracellular matrix	Lgals3bp	0.481448	0.102304	1.60289
GO:0005578	proteinaceous extracellular matrix	Mmp8	0.481448	0.102304	1.60289
GO:0005578	proteinaceous extracellular matrix	Ntng2	0.481448	0.102304	1.60289
GO:0030173	integral to Golgi membrane	St3gal5	0.487827	0.103519	3.59357
GO:0005938	cell cortex	Snca	0.528206	0.111136	3.27649
GO:0005581	collagen	Col5a1	0.554525	0.116031	3.09446
GO:0005925	focal adhesion	Enah	0.554525	0.116031	3.09446
GO:0005667	transcription factor complex	Arntl	0.627486	0.129323	1.34868
GO:0005667	transcription factor complex	Fos	0.627486	0.129323	1.34868
GO:0005667	transcription factor complex	Jun	0.627486	0.129323	1.34868
GO:0005667	transcription factor complex	Klf4	0.627486	0.129323	1.34868
GO:0005667	transcription factor complex	Tfdp2	0.627486	0.129323	1.34868
GO:0005778	peroxisomal membrane	Acsl1	0.630698	0.129899	2.6524
GO:0005834	heterotrimeric G-protein complex	Gnaq	0.655188	0.134266	2.53183
GO:0010008	endosome membrane	Rhob	0.67924	0.138512	2.42175
GO:0045211	postsynaptic membrane	Chrm3	0.684144	0.139373	1.65038
GO:0045211	postsynaptic membrane	F2r	0.684144	0.139373	1.65038
GO:0005802	trans-Golgi network	Lrrk2	0.691105	0.140592	2.37023
GO:0045202	synapse	Enah	0.71453	0.144668	0.458439
GO:0043234	protein complex	Sdc3	0.742298	0.149449	1.54723
GO:0043234	protein complex	Tal1	0.742298	0.149449	1.54723
GO:0005840	ribosome	Itgam	0.743979	0.149737	0.694807
GO:0005840	ribosome	Mrps18b	0.743979	0.149737	0.694807
GO:0005840	ribosome	Rpl3l	0.743979	0.149737	0.694807
GO:0031966	mitochondrial membrane	Pnpla7	0.793213	0.15808	1.9893
GO:0030027	lamellipodium	Enah	0.846463	0.16692	1.82624
GO:0005794	Golgi apparatus	Bst2	0.869069	0.170618	0.825191
GO:0005794	Golgi apparatus	Chst12	0.869069	0.170618	0.825191
GO:0005794	Golgi apparatus	Chst3	0.869069	0.170618	0.825191
GO:0005794	Golgi apparatus	Clasp2	0.869069	0.170618	0.825191
GO:0005794	Golgi apparatus	St3gal5	0.869069	0.170618	0.825191
GO:0005635	nuclear envelope	Tfdp2	0.87728	0.171953	1.74064
GO:0005643	nuclear pore	Nupl2	0.897367	0.1752	1.68789
GO:0030054	cell junction	Amica1	0.905256	0.176468	1.16042
GO:0030054	cell junction	Chrm3	0.905256	0.176468	1.16042
GO:0030054	cell junction	Cldn1	0.905256	0.176468	1.16042
GO:0030054	cell junction	Enah	0.905256	0.176468	1.16042
GO:0012505	endomembrane system	Cdc42ep2	0.917095	0.178365	1.63825
GO:0005741	mitochondrial outer membrane	Acsl1	1	0.191403	1.44676
GO:0005777	peroxisome	Acsl1	1	0.191403	1.07116
GO:0000139	Golgi membrane	Chst12	1	0.191403	1.06434
GO:0000139	Golgi membrane	Chst3	1	0.191403	1.06434
GO:0005923	tight junction	Cldn1	1	0.191403	1.28047
GO:0042470	melanosome	Cnp	1	0.191403	1.14846
GO:0005764	lysosome	Fuca1	1	0.191403	0.636576
GO:0005813	centrosome	Hipk1	1	0.191403	0.819123
GO:0042995	cell projection	Kptn	1	0.191403	0.6631
GO:0005874	microtubule	Rassf3	1	0.191403	0.877171
GO:0000139	Golgi membrane	St3gal5	1	0.191403	1.06434
GO:0005874	microtubule	Tubb2b	1	0.191403	0.877171
