# Supplementary material for: Identification of Hub Genes Related to the Recovery Phase of Irradiation Injury by Microarray and Integrated Gene Network Analysis
Source: PLoS One. 2011 Sep 13;6(9):e24680. doi: 10.1371/journal.pone.0024680 (PMC3172286; doi:10.1371/journal.pone.0024680)
Supplement: Table S9 — The irradiation-related genes extracted through text mining. (XLS) [file pone.0024680.s010.xls]

## Sheet: Sheet1
Table S9. The irradiation-related genes extracted through text mining
Original ID	Gene symbol	Gene discription
107758	Ril1	radiation-induced leukemia sensitivity 1
112239	Rapop5	radiation-induced apoptosis 5
62208	D16Mit34	DNA segment, Chr 16, Massachusetts Institute of Technology 34
109443	Rapop1	radiation-induced apoptosis 1
22596	Xrcc5	X-ray repair complementing defective repair in Chinese hamster cells 5
107986	Ddb2	damage specific DNA binding protein 2
13197	Gadd45a	growth arrest and DNA-damage-inducible 45 alpha
22371	Vwf	Von Willebrand factor homolog
382985	Rrm2b	ribonucleotide reductase M2 B (TP53 inducible)
14375	Xrcc6	X-ray repair complementing defective repair in Chinese hamster cells 6
17653	Ms6hm	minisatellite 6 hypermutable
13421	Dnase1l3	deoxyribonuclease 1-like 3
241196	Serpinb13	serine (or cysteine) peptidase inhibitor, clade B (ovalbumin), member 13
16588	Kin	antigenic determinant of rec-A protein
71991	Ercc8	excision repaiross-complementing rodent repair deficiency, complementation group 8
76500	Ip6k2	inositol hexaphosphate kinase 2
12773	Ccr4	chemokine (C-C motif) receptor 4
21969	Top1	topoisomerase (DNA) I
67874	Rprm	reprimo, TP53 dependent G2 arrest mediator candidate
22401	Zmat3	zinc finger matrin type 3
50505	Ercc4	excision repair cross-complementing rodent repair deficiency, complementation group 4
99375	Cul4a	cullin 4A
14357	Dtx1	deltex 1 homolog (Drosophila)
23882	Gadd45g	growth arrest and DNA-damage-inducible 45 gamma
14007	Celf2	CUGBP, Elav-like family member 2
77963	Hook1	hook homolog 1 (Drosophila)
22361	Vnn1	vanin 1
15270	H2afx	H2A histone family, member X
12450	Ccng1	cyclin G1
68240	Rpa3	replication protein A3
77782	Polq	polymerase (DNA directed), theta
27354	Nbn	nibrin
107986	Ddb2	damage specific DNA binding protein 2
58186	Rad18	RAD18 homolog (S. cerevisiae)
228012	Tlk1	tousled-like kinase 1
20947	Swap70	SWA-70 protein
50883	Chek2	CHK2 checkpoint homolog (S. pombe)
22361	Vnn1	vanin 1
69260	Ing2	inhibitor of growth family, member 2
50708	Hist1h1c	histone cluster 1, H1c
19891	Rpa2	replication protein A2
19817	Rn7sk	RNA, 7SK, nuclear
27354	Nbn	nibrin
22590	Xpa	xeroderma pigmentosum, complementation group A
13194	Ddb1	damage specific DNA binding protein 1
80905	Polh	polymerase (DNA directed), eta (RAD 30 related)
211651	Fancd2	Fanconi anemia, complementation group D2
26356	Ing1	inhibitor of growth family, member 1
12795	Plk3	polo-like kinase 3 (Drosophila)
15270	H2afx	H2A histone family, member X
110749	Chaf1b	chromatin assembly factor 1, subunit B (p60)
16858	Lgals7	lectin, galactose binding, soluble 7
13629	Eef2	eukaryotic translation elongation factor 2
245000	Atr	ataxia telangiectasia and Rad3 related
19360	Rad50	RAD50 homolog (S. cerevisiae)
58801	Pmaip1	phorbol-12-myristate-13-acetate-induced protein 1
13063	Cycs	cytochrome c, somatic
15258	Hipk2	homeodomain interacting protein kinase 2
227525	Dclre1c	DNA cross-link repair 1C, PSO2 homolog (S. cerevisiae)
20135	Rrm2	ribonucleotide reductase M2
17873	Gadd45b	growth arrest and DNA-damage-inducible 45 beta
19357	Rad21	RAD21 homolog (S. pombe)
79456	Recql4	RecQ protein-like 4
11920	Atm	ataxia telangiectasia mutated homolog (human)
17688	Msh6	mutS homolog 6 (E. coli)
228355	Madd	MAP-kinase activating death domain
11920	Atm	ataxia telangiectasia mutated homolog (human)
22591	Xpc	xeroderma pigmentosum, complementation group C
329581	Birc7	baculoviral IAP repeat-containing 7 (livin)
19356	Rad17	RAD17 homolog (S. pombe)
19046	Ppp1cb	protein phosphatase 1, catalytic subunit, beta isoform
17872	Ppp1r15a	protein phosphatase 1, regulatory (inhibitor) subunit 15A
22210	Ube2b	ubiquitin-conjugating enzyme E2B, RAD6 homology (S. cerevisiae)
19366	Rad54l	RAD54 like (S. cerevisiae)
19090	Prkdc	protein kinase, DNA activated, catalytic polypeptide
244329	Mcph1	microcephaly, primary autosomal recessive 1
18971	Pold1	polymerase (DNA directed), delta 1, catalytic subunit
235559	Topbp1	topoisomerase (DNA) II binding protein 1
27223	Trp53bp1	transformation related protein 53 binding protein 1
67177	Cdt1	chromatin licensing and DNA replication factor 1
17535	Mre11a	meiotic recombination 11 homolog A (S. cerevisiae)
22590	Xpa	xeroderma pigmentosum, complementation group A
53892	Ppm1d	protein phosphatase 1D magnesium-dependent, delta isoform
15460	Hr	hairless
26356	Ing1	inhibitor of growth family, member 1
17217	Mcm4	minichromosome maintenance deficient 4 homolog (S. cerevisiae)
57813	Tk2	thymidine kinase 2, mitochondrial
19363	Rad51l1	RAD51-like 1 (S. cerevisiae)
11783	Apaf1	apoptotic peptidase activating factor 1
22059	Trp53	transformation related protein 53
11852	Rhob	ras homolog gene family, member B
12968	Cryge	crystallin, gamma E
20583	Snai2	snail homolog 2 (Drosophila)
20133	Rrm1	ribonucleotide reductase M1
17764	Mtf1	metal response element binding transcription factor 1
319955	Ercc6	excision repair cross-complementing rodent repair deficiency, complementation group 6
13197	Gadd45a	growth arrest and DNA-damage-inducible 45 alpha
17246	Mdm2	transformed mouse 3T3 cell double minute 2
68275	Rpa1	replication protein A1
20878	Aurka	aurora kinase A
22390	Wee1	WEE 1 homolog 1 (S. pombe)
24061	Smc1a	structural maintenance of chromosomes 1A
13197	Gadd45a	growth arrest and DNA-damage-inducible 45 alpha
81601	Kat5	K(lysine) acetyltransferase 5
22278	Usf1	upstream transcription factor 1
13870	Ercc1	excision repair cross-complementing rodent repair deficiency, complementation group 1
12575	Cdkn1a	cyclin-dependent kinase inhibitor 1A (P21)
74335	Xrcc3	X-ray repair complementing defective repair in Chinese hamster cells 3
50883	Chek2	CHK2 checkpoint homolog (S. pombe)
20597	Smpd1	sphingomyelin phosphodiesterase 1, acid lysosomal
15574	Hus1	Hus1 homolog (S. pombe)
12190	Brca2	breast cancer 2
56438	Rbx1	ring-box 1
66593	Diablo	diablo homolog (Drosophila)
22594	Xrcc1	X-ray repair complementing defective repair in Chinese hamster cells 1
12189	Brca1	breast cancer 1
26400	Map2k7	mitogen-activated protein kinase kinase 7
26420	Mapk9	mitogen-activated protein kinase 9
22591	Xpc	xeroderma pigmentosum, complementation group C
66671	Ccnh	cyclin H
13628	Eef1a2	eukaryotic translation elongation factor 1 alpha 2
19090	Prkdc	protein kinase, DNA activated, catalytic polypeptide
11852	Rhob	ras homolog gene family, member B
19355	Rad1	RAD1 homolog (S. pombe)
12649	Chek1	checkpoint kinase 1 homolog (S. pombe)
27103	Eif2ak4	eukaryotic translation initiation factor 2 alpha kinase 4
18854	Pml	promyelocytic leukemia
14375	Xrcc6	X-ray repair complementing defective repair in Chinese hamster cells 6
14178	Fgf7	fibroblast growth factor 7
111375	Mtv7	mammary tumor virus locus 7
26401	Map3k1	mitogen-activated protein kinase kinase kinase 1
16600	Klf4	Kruppel-like factor 4 (gut)
11797	Birc2	baculoviral IAP repeat-containing 2
16600	Klf4	Kruppel-like factor 4 (gut)
12649	Chek1	checkpoint kinase 1 homolog (S. pombe)
11545	Parp1	poly (ADP-ribose) polymerase family, member 1
19047	Ppp1cc	protein phosphatase 1, catalytic subunit, gamma isoform
12427	Ccna1	cyclin A1
12048	Bcl2l1	BCL2-like 1
15258	Hipk2	homeodomain interacting protein kinase 2
11821	Aprt	adenine phosphoribosyl transferase
53859	Map3k14	mitogen-activated protein kinase kinase kinase 14
11783	Apaf1	apoptotic peptidase activating factor 1
12371	Casp9	caspase 9
12532	Cdc25c	cell division cycle 25 homolog C (S. pombe)
240087	Mdc1	mediator of DNA damage checkpoint 1
16478	Jund	Jun proto-oncogene related gene d
11792	Apex1	apurinic/apyrimidinic endonuclease 1
12702	Socs3	suppressor of cytokine signaling 3
22592	Ercc5	excision repair cross-complementing rodent repair deficiency, complementation group 5
18294	Ogg1	8-oxoguanine DNA-glycosylase 1
93687	Csnk1a1	casein kinase 1, alpha 1
21877	Tk1	thymidine kinase 1
13819	Epas1	endothelial PAS domain protein 1
12028	Bax	BCL2-associated X protein
114479	Slc5a5	solute carrier family 5 (sodium iodide symporter), member 5
17314	Mgmt	O-6-methylguanine-DNA methyltransferase
57434	Xrcc2	X-ray repair complementing defective repair in Chinese hamster cells 2
12826	Col4a1	collagen, type IV, alpha 1
19261	Sirpa	signal-regulatory protein alpha
17750	Mt2	metallothionein 2
104394	E2f4	E2F transcription factor 4
26419	Mapk8	mitogen-activated protein kinase 8
19361	Rad51	RAD51 homolog (S. cerevisiae)
17248	Mdm4	transformed mouse 3T3 cell double minute 4
15507	Hspb1	heat shock protein 1
19698	Relb	avian reticuloendotheliosis viral (v-rel) oncogene related B
13178	Dck	deoxycytidine kinase
18538	Pcna	proliferating cell nuclear antigen
22427	Wrn	Werner syndrome homolog (human)
21832	Thpo	thrombopoietin
69635	Dapk1	death associated protein kinase 1
22027	Hsp90b1	heat shock protein 90, beta (Grp94), member 1
23834	Cdc6	cell division cycle 6 homolog (S. cerevisiae)
11798	Xiap	X-linked inhibitor of apoptosis
13016	Ctbp1	C-terminal binding protein 1
20657	Sod3	superoxide dismutase 3, extracellular
21969	Top1	topoisomerase (DNA) I
21750	Terf2	telomeric repeat binding factor 2
17199	Mc1r	melanocortin 1 receptor
64704	Htra2	HtrA serine peptidase 2
14375	Xrcc6	X-ray repair complementing defective repair in Chinese hamster cells 6
16197	Il7r	interleukin 7 receptor
21933	Tnfrsf10b	tumor necrosis factor receptor superfamily, member 10b
18753	Prkcd	protein kinase C, delta
55948	Sfn	stratifin
17199	Mc1r	melanocortin 1 receptor
19204	Ptafr	platelet-activating factor receptor
12531	Cdc25b	cell division cycle 25 homolog B (S. pombe)
20387	Sftpa1	surfactant associated protein A1
268697	Ccnb1	cyclin B1
12530	Cdc25a	cell division cycle 25 homolog A (S. pombe)
26926	Aifm1	apoptosis-inducing factor, mitochondrion-associated 1
20656	Sod2	superoxide dismutase 2, mitochondrial
20020	Polr2a	polymerase (RNA) II (DNA directed) polypeptide A
12534	Cdk1	cyclin-dependent kinase 1
16202	Ilk	integrin linked kinase
319583	Lig4	ligase IV, DNA, ATP-dependent
12043	Bcl2	B-cell leukemia/lymphoma 2
12359	Cat	catalase
30939	Pttg1	pituitary tumor-transforming gene 1
11909	Atf2	activating transcription factor 2
19206	Ptch1	patched homolog 1
22627	Ywhae	tyrosine 3-monooxygenase/tryptophan 5-monooxygenase activation protein, epsilon polypeptide
22596	Xrcc5	X-ray repair complementing defective repair in Chinese hamster cells 5
211651	Fancd2	Fanconi anemia, complementation group D2
17345	Mki67	antigen identified by monoclonal antibody Ki 67
19224	Ptgs1	prostaglandin-endoperoxide synthase 1
12028	Bax	BCL2-associated X protein
22608	Ybx1	Y box protein 1
13163	Daxx	Fas death domain-associated protein
17523	Mpo	myeloperoxidase
12955	Cryab	crystallin, alpha B
208727	Hdac4	histone deacetylase 4
22171	Tyms	thymidylate synthase
12122	Bid	BH3 interacting domain death agonist
17131	Smad7	MAD homolog 7 (Drosophila)
12954	Cryaa	crystallin, alpha A
110651	Rps6ka3	ribosomal protein S6 kinase polypeptide 3
13035	Ctsg	cathepsin G
12366	Casp2	caspase 2
18817	Plk1	polo-like kinase 1 (Drosophila)
20724	Serpinb5	serine (or cysteine) peptidase inhibitor, clade B, member 5
19766	Ripk1	receptor (TNFRSF)-interacting serine-threonine kinase 1
14433	Gapdh	glyceraldehyde-3-phosphate dehydrogenase
12575	Cdkn1a	cyclin-dependent kinase inhibitor 1A (P21)
14256	Flt3l	FMS-like tyrosine kinase 3 ligand
12017	Bag1	BCL2-associated athanogene 1
12018	Bak1	BCL2-antagonist/killer 1
12567	Cdk4	cyclin-dependent kinase 4
12018	Bak1	BCL2-antagonist/killer 1
22062	Trp73	transformation related protein 73
17350	Mlh1	mutL homolog 1 (E. coli)
16669	Krt19	keratin 19
26398	Map2k4	mitogen-activated protein kinase kinase 4
20587	Smarcb1	SWI/SNF related, matrix associated, actin dependent regulator of chromatin, subfamily b, member 1
17685	Msh2	mutS homolog 2 (E. coli)
110006	Gusb	glucuronidase, beta
22061	Trp63	transformation related protein 63
17748	Mt1	metallothionein 1
14156	Fen1	flap structure specific endonuclease 1
13870	Ercc1	excision repair cross-complementing rodent repair deficiency, complementation group 1
26416	Mapk14	mitogen-activated protein kinase 14
12189	Brca1	breast cancer 1
12043	Bcl2	B-cell leukemia/lymphoma 2
14255	Flt3	FMS-like tyrosine kinase 3
19651	Rbl2	retinoblastoma-like 2
12317	Calr	calreticulin
18431	Oca2	oculocutaneous albinism II
22278	Usf1	upstream transcription factor 1
21748	Terc	telomerase RNA component
12759	Clu	clusterin
15370	Nr4a1	nuclear receptor subfamily 4, group A, member 1
20656	Sod2	superoxide dismutase 2, mitochondrial
16362	Irf1	interferon regulatory factor 1
17246	Mdm2	transformed mouse 3T3 cell double minute 2
12640	Cga	glycoprotein hormones, alpha subunit
17101	Lyst	lysosomal trafficking regulator
20613	Snai1	snail homolog 1 (Drosophila)
12048	Bcl2l1	BCL2-like 1
12234	Btrc	beta-transducin repeat containing protein
15218	Foxn1	forkhead box N1
11545	Parp1	poly (ADP-ribose) polymerase family, member 1
13871	Ercc2	excision repair cross-complementing rodent repair deficiency, complementation group 2
12490	Cd34	CD34 antigen
20525	Slc2a1	solute carrier family 2 (facilitated glucose transporter), member 1
72962	Tymp	thymidine phosphorylase
17311	Kitl	kit ligand
17127	Smad3	MAD homolog 3 (Drosophila)
11796	Birc3	baculoviral IAP repeat-containing 3
11799	Birc5	baculoviral IAP repeat-containing 5
17283	Men1	multiple endocrine neoplasia 1
12190	Brca2	breast cancer 2
11461	Actb	actin, beta
16150	Ikbkb	inhibitor of kappaB kinase beta
12566	Cdk2	cyclin-dependent kinase 2
11798	Xiap	X-linked inhibitor of apoptosis
12558	Cdh2	cadherin 2
16150	Ikbkb	inhibitor of kappaB kinase beta
15234	Hgf	hepatocyte growth factor
18976	Pomc	pro-opiomelanocortin-alpha
15364	Hmga2	high mobility group AT-hook 2
21838	Thy1	thymus cell antigen 1, theta
15251	Hif1a	hypoxia inducible factor 1, alpha subunit
12534	Cdk1	cyclin-dependent kinase 1
12371	Casp9	caspase 9
12567	Cdk4	cyclin-dependent kinase 4
12455	Ccnt1	cyclin T1
18173	Slc11a1	solute carrier family 11 (proton-coupled divalent metal ion transporters), member 1
12428	Ccna2	cyclin A2
18034	Nfkb2	nuclear factor of kappa light polypeptide gene enhancer in B-cells 2, p49/p100
22187	Ubb	ubiquitin B
14102	Fas	Fas (TNF receptor superfamily member 6)
16476	Jun	Jun oncogene
19227	Pthlh	parathyroid hormone-like peptide
14775	Gpx1	glutathione peroxidase 1
13649	Egfr	epidermal growth factor receptor
20851	Stat5b	signal transducer and activator of transcription 5B
12505	Cd44	CD44 antigen
21858	Timp2	tissue inhibitor of metalloproteinase 2
11651	Akt1	thymoma viral proto-oncogene 1
12524	Cd86	CD86 antigen
13436	Dnmt3b	DNA methyltransferase 3B
13614	Edn1	endothelin 1
17967	Ncam1	neural cell adhesion molecule 1
14082	Fadd	Fas (TNFRSF6)-associated via death domain
12367	Casp3	caspase 3
56289	Rassf1	Ras association (RalGDS/AF-6) domain family member 1
20339	Sele	selectin, endothelial cell
107951	Cdk9	cyclin-dependent kinase 9 (CDC2-related kinase)
13653	Egr1	early growth response 1
17390	Mmp2	matrix metallopeptidase 2
57320	Park7	Parkinson disease (autosomal recessive, early onset) 7
17863	Myb	myeloblastosis oncogene
14939	Gzmb	granzyme B
19225	Ptgs2	prostaglandin-endoperoxide synthase 2
16176	Il1b	interleukin 1 beta
192176	Flna	filamin, alpha
13433	Dnmt1	DNA methyltransferase (cytosine-5) 1
20851	Stat5b	signal transducer and activator of transcription 5B
13857	Epor	erythropoietin receptor
13653	Egr1	early growth response 1
19225	Ptgs2	prostaglandin-endoperoxide synthase 2
16186	Il2rg	interleukin 2 receptor, gamma chain
16818	Lck	lymphocyte protein tyrosine kinase
12370	Casp8	caspase 8
12125	Bcl2l11	BCL2-like 11 (apoptosis facilitator)
11350	Abl1	c-abl oncogene 1, non-receptor tyrosine kinase
19374	Rag2	recombination activating gene 2
14102	Fas	Fas (TNF receptor superfamily member 6)
22329	Vcam1	vascular cell adhesion molecule 1
12675	Chuk	conserved helix-loop-helix ubiquitous kinase
11350	Abl1	c-abl oncogene 1, non-receptor tyrosine kinase
50701	Elane	elastase, neutrophil expressed
12981	Csf2	colony stimulating factor 2 (granulocyte-macrophage)
18145	Npc1	Niemann Pick type C1
22035	Tnfsf10	tumor necrosis factor (ligand) superfamily, member 10
12977	Csf1	colony stimulating factor 1 (macrophage)
328572	Ep300	E1A binding protein p300
16168	Il15	interleukin 15
18854	Pml	promyelocytic leukemia
16590	Kit	kit oncogene
12519	Cd80	CD80 antigen
15170	Ptpn6	protein tyrosine phosphatase, non-receptor type 6
12367	Casp3	caspase 3
16476	Jun	Jun oncogene
20846	Stat1	signal transducer and activator of transcription 1
15234	Hgf	hepatocyte growth factor
18128	Notch1	Notch gene homolog 1 (Drosophila)
11789	Apc	adenomatosis polyposis coli
12010	B2m	beta-2 microglobulin
19645	Rb1	retinoblastoma 1
17685	Msh2	mutS homolog 2 (E. coli)
17392	Mmp3	matrix metallopeptidase 3
15894	Icam1	intercellular adhesion molecule 1
21577	Tcrb	T-cell receptor beta chain
12576	Cdkn1b	cyclin-dependent kinase inhibitor 1B
20997	T	brachyury
26413	Mapk1	mitogen-activated protein kinase 1
15251	Hif1a	hypoxia inducible factor 1, alpha subunit
14828	Hspa5	heat shock protein 5
17395	Mmp9	matrix metallopeptidase 9
21938	Tnfrsf1b	tumor necrosis factor receptor superfamily, member 1b
17319	Mif	macrophage migration inhibitory factor
19224	Ptgs1	prostaglandin-endoperoxide synthase 1
22190	Ubc	ubiquitin C
18148	Npm1	nucleophosmin 1
12010	B2m	beta-2 microglobulin
16847	Lepr	leptin receptor
17210	Mcl1	myeloid cell leukemia sequence 1
18646	Prf1	perforin 1 (pore forming protein)
14103	Fasl	Fas ligand (TNF superfamily, member 6)
13649	Egfr	epidermal growth factor receptor
20375	Sfpi1	SFFV proviral integration 1
22339	Vegfa	vascular endothelial growth factor A
12606	Cebpa	CCAAT/enhancer binding protein (C/EBP), alpha
13614	Edn1	endothelin 1
18706	Pik3ca	phosphatidylinositol 3-kinase, catalytic, alpha polypeptide
12505	Cd44	CD44 antigen
19697	Rela	v-rel reticuloendotheliosis viral oncogene homolog A (avian)
21812	Tgfbr1	transforming growth factor, beta receptor I
13555	E2f1	E2F transcription factor 1
14870	Gstp1	glutathione S-transferase, pi 1
16196	Il7	interleukin 7
14281	Fos	FBJ osteosarcoma oncogene
56637	Gsk3b	glycogen synthase kinase 3 beta
110066	Tcrd	T-cell receptor delta chain
17350	Mlh1	mutL homolog 1 (E. coli)
18595	Pdgfra	platelet derived growth factor receptor, alpha polypeptide
238505	Mtr	5-methyltetrahydrofolate-homocysteine methyltransferase
18033	Nfkb1	nuclear factor of kappa light polypeptide gene enhancer in B-cells 1, p105
15289	Hmgb1	high mobility group box 1
17390	Mmp2	matrix metallopeptidase 2
12362	Casp1	caspase 1
13866	Erbb2	v-erb-b2 erythroblastic leukemia viral oncogene homolog 2, neuro/glioblastoma derived oncogene homolog (avian)
21937	Tnfrsf1a	tumor necrosis factor receptor superfamily, member 1a
19264	Ptprc	protein tyrosine phosphatase, receptor type, C
16160	Il12b	interleukin 12b
21752	Tert	telomerase reverse transcriptase
211323	Nrg1	neuregulin 1
14127	Fcer1g	Fc receptor, IgE, high affinity I, gamma polypeptide
19645	Rb1	retinoblastoma 1
14961	H2-Ab1	histocompatibility 2, class II antigen A, beta 1
14714	Gnrh1	gonadotropin releasing hormone 1
18033	Nfkb1	nuclear factor of kappa light polypeptide gene enhancer in B-cells 1, p105
12478	Cd19	CD19 antigen
18033	Nfkb1	nuclear factor of kappa light polypeptide gene enhancer in B-cells 1, p105
16173	Il18	interleukin 18
20850	Stat5a	signal transducer and activator of transcription 5A
22218	Sumo1	SMT3 suppressor of mif two 3 homolog 1 (yeast)
14862	Gstm1	glutathione S-transferase, mu 1
19247	Ptpn11	protein tyrosine phosphatase, non-receptor type 11
18753	Prkcd	protein kinase C, delta
14871	Gstt1	glutathione S-transferase, theta 1
17342	Mitf	microphthalmia-associated transcription factor
16159	Il12a	interleukin 12a
21926	Tnf	tumor necrosis factor
12159	Bmp4	bone morphogenetic protein 4
18104	Nqo1	NAD(P)H dehydrogenase, quinone 1
12443	Ccnd1	cyclin D1
12229	Btk	Bruton agammaglobulinemia tyrosine kinase
16153	Il10	interleukin 10
12550	Cdh1	cadherin 1
22339	Vegfa	vascular endothelial growth factor A
16160	Il12b	interleukin 12b
18708	Pik3r1	phosphatidylinositol 3-kinase, regulatory subunit, polypeptide 1 (p85 alpha)
18126	Nos2	nitric oxide synthase 2, inducible
12443	Ccnd1	cyclin D1
18793	Plaur	plasminogen activator, urokinase receptor
15368	Hmox1	heme oxygenase (decycling) 1
16183	Il2	interleukin 2
18024	Nfe2l2	nuclear factor, erythroid derived 2, like 2
20848	Stat3	signal transducer and activator of transcription 3
110157	Raf1	v-raf-leukemia viral oncogene 1
21947	Cd40lg	CD40 ligand
12578	Cdkn2a	cyclin-dependent kinase inhibitor 2A
15194	Htt	huntingtin
21803	Tgfb1	transforming growth factor, beta 1
15368	Hmox1	heme oxygenase (decycling) 1
111364	H2	histocompatibility-2, MHC
21937	Tnfrsf1a	tumor necrosis factor receptor superfamily, member 1a
56717	Mtor	mechanistic target of rapamycin (serine/threonine kinase)
16193	Il6	interleukin 6
12566	Cdk2	cyclin-dependent kinase 2
19211	Pten	phosphatase and tensin homolog
16019	Igh-6	immunoglobulin heavy chain 6 (heavy chain of IgM)
12578	Cdkn2a	cyclin-dependent kinase inhibitor 2A
14281	Fos	FBJ osteosarcoma oncogene
18508	Pax6	paired box gene 6
19225	Ptgs2	prostaglandin-endoperoxide synthase 2
21803	Tgfb1	transforming growth factor, beta 1
13555	E2f1	E2F transcription factor 1
81897	Tlr9	toll-like receptor 9
12525	Cd8a	CD8 antigen, alpha chain
19373	Rag1	recombination activating gene 1
12387	Ctnnb1	catenin (cadherin associated protein), beta 1
21803	Tgfb1	transforming growth factor, beta 1
16590	Kit	kit oncogene
17523	Mpo	myeloperoxidase
16653	Kras	v-Ki-ras2 Kirsten rat sarcoma viral oncogene homolog
14268	Fn1	fibronectin 1
20750	Spp1	secreted phosphoprotein 1
17295	Met	met proto-oncogene
13645	Egf	epidermal growth factor
20683	Sp1	trans-acting transcription factor 1
21939	Cd40	CD40 antigen
17869	Myc	myelocytomatosis oncogene
19697	Rela	v-rel reticuloendotheliosis viral oncogene homolog A (avian)
18126	Nos2	nitric oxide synthase 2, inducible
16542	Kdr	kinase insert domain protein receptor
13405	Dmd	dystrophin, muscular dystrophy
26416	Mapk14	mitogen-activated protein kinase 14
12995	Csnk2a1	casein kinase 2, alpha 1 polypeptide
19211	Pten	phosphatase and tensin homolog
20655	Sod1	superoxide dismutase 1, soluble
20315	Cxcl12	chemokine (C-X-C motif) ligand 12
15978	Ifng	interferon gamma
26417	Mapk3	mitogen-activated protein kinase 3
20655	Sod1	superoxide dismutase 1, soluble
16001	Igf1r	insulin-like growth factor I receptor
12914	Crebbp	CREB binding protein
14173	Fgf2	fibroblast growth factor 2
16176	Il1b	interleukin 1 beta
109880	Braf	Braf transforming gene
15251	Hif1a	hypoxia inducible factor 1, alpha subunit
12504	Cd4	CD4 antigen
26413	Mapk1	mitogen-activated protein kinase 1
17869	Myc	myelocytomatosis oncogene
16193	Il6	interleukin 6
26417	Mapk3	mitogen-activated protein kinase 3
18125	Nos1	nitric oxide synthase 1, neuronal
18128	Notch1	Notch gene homolog 1 (Drosophila)
11651	Akt1	thymoma viral proto-oncogene 1
19713	Ret	ret proto-oncogene
12576	Cdkn1b	cyclin-dependent kinase inhibitor 1B
16175	Il1a	interleukin 1 alpha
18787	Serpine1	serine (or cysteine) peptidase inhibitor, clade E, member 1
17874	Myd88	myeloid differentiation primary response gene 88
16000	Igf1	insulin-like growth factor 1
20779	Src	Rous sarcoma oncogene
18127	Nos3	nitric oxide synthase 3, endothelial cell
15894	Icam1	intercellular adhesion molecule 1
16653	Kras	v-Ki-ras2 Kirsten rat sarcoma viral oncogene homolog
17769	Mthfr	5,10-methylenetetrahydrofolate reductase
20848	Stat3	signal transducer and activator of transcription 3
18127	Nos3	nitric oxide synthase 3, endothelial cell
12767	Cxcr4	chemokine (C-X-C motif) receptor 4
21898	Tlr4	toll-like receptor 4
11835	Ar	androgen receptor
21926	Tnf	tumor necrosis factor
16176	Il1b	interleukin 1 beta
21898	Tlr4	toll-like receptor 4
19016	Pparg	peroxisome proliferator activated receptor gamma
11816	Apoe	apolipoprotein E
